# Supplementary material for: YIPF3 and YIPF4 regulate autophagic turnover of the Golgi apparatus
Source: EMBO J. 2024 May 31;43(14):8. doi: 10.1038/s44318-024-00131-3 (PMC11250848; doi:10.1038/s44318-024-00131-3)
Supplement: Supplementary file 3 — Dataset EV1 [file 44318_2024_131_MOESM3_ESM.xlsx]

## Sheet: Legend
Dataset EV1.
TMT-based quantitative proteomic analysis of Atg5+/+, Atg5-/- and Atg5-/-;NSE-Atg5 mouse brain (related to Fig.1). Paired analysis of variance together with a Student's t-test was used for statistical processing of the results.

## Sheet: Proteins
Protein FDR Confidence: Combined	Accession	Description	Coverage [%]	# Peptides	# PSMs	# Unique Peptides	# AAs	MW [kDa]	calc. pI	Score Mascot: Mascot	Biological Process	Cellular Component	Molecular Function	Gene Symbol	Abundances (Scaled): F6: 126, Sample, WT	Abundances (Scaled): F6: 127N, Sample, WT	Abundances (Scaled): F6: 127C, Sample, WT	Abundances (Scaled): F6: 128N, Sample, KO	Abundances (Scaled): F6: 128C, Sample, KO	Abundances (Scaled): F6: 129N, Sample, KO	Abundances (Scaled): F6: 129C, Sample, KO	Abundances (Scaled): F6: 130N, Sample, NSE	Abundances (Scaled): F6: 130C, Sample, NSE	Abundances (Scaled): F6: 131, Sample, NSE	Fold change (KO/WT) (log2)	P-value (-log10)	statistically significant changes
Medium	B2RW38	Cilia- and flagella-associated protein 58 OS=Mus musculus GN=Cfap58 PE=2 SV=1	4	2	3	2	873	103.5	8.16	0	metabolic process			Ccdc147; Cfap58	26.5	38.3	20.2	215.5	32.9	186.1	399.2	29.3	31.3	20.8	2.87896	1.00446
Medium	Q9WU20	Methylenetetrahydrofolate reductase OS=Mus musculus GN=Mthfr PE=1 SV=2	2	1	2	1	654	74.5	5.26	102	cell organization and biogenesis;metabolic process;regulation of biological process	cytosol	catalytic activity;nucleotide binding;protein binding	Mthfr	31.6	82.4	29.5	25.8	124.1	169.7	127.1	88.9	163.9	157	1.22322	0.792827
Low	Q9DA79	Dipeptidase 3 OS=Mus musculus GN=Dpep3 PE=1 SV=1	1	1	1	1	493	54.2	6.48	44	cell organization and biogenesis;metabolic process	membrane	catalytic activity;metal ion binding;protein binding	Dpep3	66.8	64.8	65.5	144	138.7	150.4	147	78.6	74.6	69.6	1.14234	5.85719	+
High	Q9DBC7	cAMP-dependent protein kinase type I-alpha regulatory subunit OS=Mus musculus GN=Prkar1a PE=1 SV=3	61	21	88	18	381	43.2	5.35	2495	cell organization and biogenesis;cell proliferation;metabolic process;regulation of biological process	cytoplasm;membrane	enzyme regulator activity;nucleotide binding;protein binding	Prkar1a	69.7	69.2	72	151.5	139.7	134	145.5	71	74.2	73.3	1.02114	4.76614	+
Medium	Q80TD3	Folliculin-interacting protein 2 OS=Mus musculus GN=Fnip2 PE=1 SV=2	1	1	1	1	1108	122.4	6.51	26	metabolic process;regulation of biological process;response to stimulus	cytoplasm;membrane;nucleus	enzyme regulator activity;protein binding	Fnip2	63.5	73.6	74.1	83.6	133.1	82.2	269	80.6	77.5	62.8	1.01199	0.642264
Medium	Q8K1A5	Transmembrane protein 41B OS=Mus musculus GN=Tmem41b PE=1 SV=1	3	1	2	1	291	32.4	9.31	92		membrane		Tmem41b	75.2	70.1	66.8	149.8	140.4	138.4	134.3	72.3	131.6	21.2	0.993097	4.75519	+
Medium	Q921K8	TRPM8 channel-associated factor 2 OS=Mus musculus GN=Tcaf2 PE=1 SV=1	2	2	2	1	919	101.5	6.52	29	cell differentiation;regulation of biological process;transport	membrane	protein binding	Fam115c; Tcaf2	73.5	71.1	77.8	76.8	74.3	72.6	330.8	81.1	70.1	71.9	0.902993	0.362683
High	P60521	Gamma-aminobutyric acid receptor-associated protein-like 2 OS=Mus musculus GN=Gabarapl2 PE=1 SV=1	62	11	28	9	117	13.7	8.1	656	cell organization and biogenesis;metabolic process;regulation of biological process;transport	cytoplasm;Golgi;membrane;vacuole	protein binding	Gabarapl2	71	72.9	72.8	139.2	144	135.4	120.9	79.5	82.3	82	0.900886	3.88705	+
High	Q64337	Sequestosome-1 OS=Mus musculus GN=Sqstm1 PE=1 SV=1	66	16	53	16	442	48.1	5.21	1088	cell communication;cell death;cell differentiation;cell organization and biogenesis;metabolic process;regulation of biological process;response to stimulus	cytoplasm;cytosol;endoplasmic reticulum;endosome;nucleus;vacuole	metal ion binding;protein binding	Sqstm1	74.8	73.9	77.4	145.6	90.5	140.6	150.4	81.3	83.2	82.3	0.806078	1.72691	+
Medium	Q0VBK2	Keratin, type II cytoskeletal 80 OS=Mus musculus GN=Krt80 PE=1 SV=1	13	2	8	1	452	50.6	6.27	53	cell organization and biogenesis;regulation of biological process;transport	cytoplasm;cytoskeleton	catalytic activity;motor activity;structural molecule activity;transporter activity	Krt80	87.5	67	65.2	85.4	151.6	114.7	151.3	101.2	88.4	87.9	0.779986	1.34026	+
Medium	Q6NWW5	Kinesin-like protein KIF24 OS=Mus musculus GN=Kif24 PE=1 SV=2	4	1	7	1	1356	150.1	7.39	0	cell organization and biogenesis;cellular component movement	cytoplasm;cytoskeleton	catalytic activity;motor activity;nucleotide binding;protein binding	Kif24	88	76.4	80.3	73.6	118.9	62.9	290.8	70.3	82.2	56.4	0.743378	0.376976
High	P12849	cAMP-dependent protein kinase type I-beta regulatory subunit OS=Mus musculus GN=Prkar1b PE=1 SV=2	53	17	53	14	381	43.2	5.96	1541	cell proliferation;metabolic process;regulation of biological process;response to stimulus	cytoplasm;membrane	enzyme regulator activity;nucleotide binding;protein binding	Prkar1b	79.1	74.9	83.7	140.2	127.9	133.8	126.9	78.6	77.6	77.2	0.738543	4.24949	+
High	P97432	Next to BRCA1 gene 1 protein OS=Mus musculus GN=Nbr1 PE=1 SV=1	7	5	6	5	988	109.9	5.1	196	cell communication;cell organization and biogenesis;metabolic process;regulation of biological process;response to stimulus	cytoplasm;cytosol;endosome;membrane;mitochondrion;vacuole	metal ion binding;protein binding	Nbr1	79	78.1	76	136.5	112.8	126.3	138.4	88.6	81.7	82.6	0.725782	3.11466	+
High	Q8VEL0	Motile sperm domain-containing protein 1 OS=Mus musculus GN=Mospd1 PE=1 SV=1	10	2	2	2	213	24.1	7.74	59	regulation of biological process	cytoplasm;membrane;nucleus		Mospd1	76.1	82.4	83.3	132.1	120.6	132.1	131.6	87	82.6	72.2	0.679637	4.25007	+
Medium	Q91V17	E3 ubiquitin-protein ligase ZNRF1 OS=Mus musculus GN=Znrf1 PE=1 SV=1	9	1	1	1	227	23.8	6.67	23	cell organization and biogenesis;metabolic process	cytosol;endosome;membrane;vacuole	catalytic activity;metal ion binding;protein binding	Znrf1	72	68.5	97.2	83.1	175.4	88.9	160.1	103.6	76.6	74.6	0.679228	0.786019
High	Q8CGU1	Calcium-binding and coiled-coil domain-containing protein 1 OS=Mus musculus GN=Calcoco1 PE=1 SV=2	27	18	25	18	691	77.2	4.82	520	cellular component movement;metabolic process;regulation of biological process;response to stimulus	cytoplasm;cytosol;nucleus	catalytic activity;DNA binding;motor activity;protein binding	Calcoco1	78.9	79.3	80.2	130.1	122.4	124	124.7	85	87.5	87.8	0.656965	5.52811	+
Medium	P28798	Granulins OS=Mus musculus GN=Grn PE=1 SV=2	2	1	1	1	589	63.4	6.8	25	cell proliferation;regulation of biological process;response to stimulus;transport	endoplasmic reticulum;endosome;extracellular;mitochondrion;vacuole	protein binding;RNA binding	Grn	81.2	72.3	92.5	111.3	101.1	81.7	218.7	83.7	77.7	79.9	0.6447	0.577985
High	P01864	Ig gamma-2A chain C region secreted form OS=Mus musculus PE=1 SV=1	11	3	4	3	335	36.6	8.22	57	cell organization and biogenesis;defense response;metabolic process;regulation of biological process;response to stimulus;transport	endosome;extracellular	protein binding	Ighg2a	75.4	79.4	73.8	101.2	100.2	142.3	131.3	96.6	98.2	101.6	0.640065	1.69302	+
Low	Q9DC60	UbiA prenyltransferase domain-containing protein 1 OS=Mus musculus GN=Ubiad1 PE=2 SV=1	4	1	1	1	336	36.7	8.22	14	metabolic process	cytoplasm;endoplasmic reticulum;Golgi;membrane;mitochondrion;nucleus	antioxidant activity;catalytic activity	Ubiad1	61.2	89.4	73	68.7	126	163.7	103	92	115.3	107.6	0.63006	0.801972
Medium	Q99KK1	Receptor expression-enhancing protein 3 OS=Mus musculus GN=Reep3 PE=1 SV=1	3	1	1	1	254	29.2	9.58	44	cell division;cell organization and biogenesis	endoplasmic reticulum;membrane		Reep3	75.3	78.1	85.4	119.7	120.1	131.5	118.1	96.5	85.2	90	0.620174	3.69284	+
High	Q62036	Centrosomal protein of 131 kDa OS=Mus musculus GN=Cep131 PE=1 SV=2	35	30	41	29	1060	120.2	8.72	779	cell differentiation;cell organization and biogenesis;cellular component movement;development;metabolic process;regulation of biological process;transport	cytoplasm;cytoskeleton	protein binding	Azi1; Cep131	82	83.4	83.5	127.6	121.8	127	122.9	84.7	82.9	84.2	0.589303	5.60543	+
High	Q9Z1R4	Uncharacterized protein C6orf47 homolog OS=Mus musculus GN=D17h6s53e PE=1 SV=1	7	2	2	2	293	32	6.89	100		cytosol		D17H6S53E	85.6	85.7	78.2	124.6	126	112.1	128.2	84.6	90.7	84.2	0.561352	3.38546	+
High	P48725	Pericentrin OS=Mus musculus GN=Pcnt PE=1 SV=2	2	9	23	4	2898	329.3	5.36	167	cell organization and biogenesis;cell proliferation;cellular component movement;regulation of biological process	cytoplasm;cytoskeleton	protein binding	Pcnt	88.7	79	85.7	135.1	124.4	126.6	112.1	81.1	83.9	83.6	0.560271	2.90919	+
Medium	Q9EQ16	C-X-C chemokine receptor type 6 OS=Mus musculus GN=Cxcr6 PE=1 SV=1	9	1	12	1	351	40.4	8.28	0	defense response;regulation of biological process;response to stimulus	membrane	protein binding;receptor activity;signal transducer activity	Cxcr6	110.7	61.4	69.2	110.6	114.7	139.1	103.8	120.8	84.3	85.5	0.54126	1.17359
Medium	Q8BHA9	2-phosphoxylose phosphatase 1 OS=Mus musculus GN=Pxylp1 PE=2 SV=1	2	1	1	1	480	54.9	8.78	26	metabolic process;regulation of biological process	Golgi;membrane	catalytic activity;receptor activity;signal transducer activity	Acpl2; Pxylp1	62.4	96.7	82.7	92.6	106.3	135.8	131.3	96.1	79.7	116.3	0.531478	1.22955
Medium	Q80Z25	Oral-facial-digital syndrome 1 protein homolog OS=Mus musculus GN=Ofd1 PE=1 SV=1	2	3	5	2	1017	117.3	5.83	45	cell organization and biogenesis;cellular component movement;regulation of biological process	cytoplasm;cytoskeleton;membrane;nucleus	catalytic activity;protein binding	Ofd1	81.6	92.9	76.9	118.2	116.9	116.1	133.1	92.8	84.3	87.2	0.530879	2.73523	+
High	Q52KG4	Zinc finger and BTB domain-containing protein 45 OS=Mus musculus GN=Zbtb45 PE=2 SV=1	4	2	2	1	520	55	7.01	70	metabolic process;regulation of biological process	nucleus	DNA binding;metal ion binding;protein binding	Zbtb45	81.9	70.5	100.7	86.5	100.5	115.6	183.3	78.2	90.2	92.5	0.525914	0.659164
High	Q9JKW0	ADP-ribosylation factor-like protein 6-interacting protein 1 OS=Mus musculus GN=Arl6ip1 PE=1 SV=1	29	5	25	5	203	23.4	9.32	756	cell death;cell organization and biogenesis;regulation of biological process;transport	cytoplasm;cytosol;endoplasmic reticulum;membrane	protein binding	Arl6ip1	83.1	85.7	84.4	116.7	121	116.2	120.9	89	93.9	89.1	0.492005	5.30209	+
Medium	Q99KE3	Docking protein 4 OS=Mus musculus GN=Dok4 PE=1 SV=1	4	1	1	1	325	37	7.93	40	metabolic process;regulation of biological process;response to stimulus		protein binding;signal transducer activity	Dok4	83.9	83	81.8	98	110.3	80.8	172.3	97.6	111.1	81.1	0.476574	0.643581
High	O88824	Protein JTB OS=Mus musculus GN=Jtb PE=1 SV=1	14	2	3	2	146	16.3	8.19	109	cell death;cell division;cell organization and biogenesis;regulation of biological process	cytoplasm;cytoskeleton;membrane;mitochondrion	protein binding	Jtb	83.8	89.6	82.4	118	124.3	124.3	107.9	97.5	86.5	85.7	0.476354	2.96702	+
High	Q80Y98	Phospholipase DDHD2 OS=Mus musculus GN=Ddhd2 PE=1 SV=3	8	4	5	4	699	79.5	5.31	136	cell organization and biogenesis;metabolic process;regulation of biological process;response to stimulus;transport	cytoplasm;cytosol;Golgi;membrane	catalytic activity;metal ion binding;protein binding	Ddhd2	83.3	82.3	90.6	120	126	120	109.1	89.3	90.6	88.7	0.475923	3.06366	+
Low	A4Q9F4	Tubulin polyglutamylase TTLL11 OS=Mus musculus GN=Ttll11 PE=2 SV=1	4	1	1	1	727	82.3	9.36	0	metabolic process	cytoplasm;cytoskeleton	catalytic activity;nucleotide binding	Ttll11	86.7	82.2	94.1	126.7	122.6	119.3	115.9	90.2	65.1	97.1	0.466396	3.40608	+
High	P02089	Hemoglobin subunit beta-2 OS=Mus musculus GN=Hbb-b2 PE=1 SV=2	90	14	252	7	147	15.9	8.05	6015	regulation of biological process;response to stimulus;transport	membrane	metal ion binding;transporter activity	Hbb-b2	31.8	30.4	205.7	178.6	32.8	30.9	248.6	34.7	34.6	171.8	0.458697	0.157469
Medium	Q9DCB1	High mobility group nucleosome-binding domain-containing protein 3 OS=Mus musculus GN=Hmgn3 PE=1 SV=1	17	1	1	1	99	10.8	9.7	0	cell organization and biogenesis;regulation of biological process	chromosome;nucleus	DNA binding;protein binding	Hmgn3	58.6	46.5	123.6	121.4	79.3	133.9	84.1	92.7	133.8	126.1	0.457423	0.497603
High	Q8C5L6	Inositol polyphosphate 5-phosphatase K OS=Mus musculus GN=Inpp5k PE=1 SV=2	8	3	4	3	468	54.1	5.88	112	cell organization and biogenesis;metabolic process;regulation of biological process;response to stimulus;transport	cytoplasm;cytosol;endoplasmic reticulum;membrane;nucleus	catalytic activity;receptor activity;signal transducer activity	Inpp5k	93.3	87.4	73.8	124.6	116.9	119.2	102.7	93.6	95.4	93.1	0.449555	2.0818	+
High	Q8BU14	Translocation protein SEC62 OS=Mus musculus GN=Sec62 PE=1 SV=1	22	9	16	9	398	45.6	7.31	224	cell organization and biogenesis;transport	endoplasmic reticulum;membrane	transporter activity	Sec62	87.8	86.2	85.2	122.6	118.7	121.6	108.9	92.4	90.5	86.2	0.449072	3.40746	+
Medium	Q3U285	Ligand-dependent nuclear receptor corepressor-like protein OS=Mus musculus GN=Lcorl PE=2 SV=1	4	1	1	1	600	66.7	7.83	15	metabolic process;regulation of biological process	nucleus	DNA binding	Lcorl	92.1	101.1	67.8	142.1	86.2	159.5	86.5	86	95.5	83.2	0.446713	0.612977
High	Q640L3	Cell cycle progression protein 1 OS=Mus musculus GN=Ccpg1 PE=1 SV=2	12	7	8	7	753	86.1	5.85	83	regulation of biological process	membrane	protein binding	Ccpg1	88.6	83.1	93.5	129.6	121.7	136.8	93.8	84.9	83.6	84.3	0.446616	1.4253	+
High	Q61789	Laminin subunit alpha-3 OS=Mus musculus GN=Lama3 PE=1 SV=4	1	3	19	1	3330	366	6.65	31	cell differentiation;cell organization and biogenesis;regulation of biological process;transport	cytoskeleton;extracellular	catalytic activity;motor activity;protein binding	Lama3	86.5	82.3	86.3	94.2	102.2	103.6	160.9	104.9	93.4	85.7	0.438353	0.800416
High	Q7TN75	Retrotransposon-derived protein PEG10 OS=Mus musculus GN=Peg10 PE=1 SV=2	3	1	2	1	958	109.8	6.38	20	cell death;cell differentiation;regulation of biological process	cytoplasm;cytosol;nucleus	DNA binding;metal ion binding;RNA binding	Peg10	83	90.9	85.5	124.1	118.7	138.5	87.2	84.2	85.4	102.6	0.437833	1.19335
Medium	Q8VC66	Afadin- and alpha-actinin-binding protein OS=Mus musculus GN=Ssx2ip PE=1 SV=1	1	1	1	1	615	70.9	6.65	29	cell organization and biogenesis;cellular component movement;regulation of biological process;transport	cytoplasm;cytoskeleton;nucleus	protein binding	Ssx2ip	84.5	89.7	82.7	106.8	113.4	118.4	124.9	86.4	102.6	90.8	0.436325	2.80343	+
Low	Q8BGG6	Motile sperm domain-containing protein 3 OS=Mus musculus GN=Mospd3 PE=2 SV=1	3	1	1	1	235	25.4	8.48	21		membrane	protein binding	Mospd3	87.4	86.8	92.1	100.9	131	109.4	137.6	84.9	83.2	86.7	0.431635	1.51193	+
Low	P10076	Zinc finger protein 26 OS=Mus musculus GN=Zfp26 PE=2 SV=2	1	1	1	1	861	97.9	8.29	0	regulation of biological process	nucleus	DNA binding;metal ion binding	Zfp26	88.9	81.6	83.4	112.3	83.8	91.1	167.3	86.4	109.9	95.3	0.424982	0.597745
Low	A9Z1V5	von Willebrand factor A domain-containing protein 5B1 OS=Mus musculus GN=Vwa5b1 PE=2 SV=1	1	1	1	1	1215	133.9	7.93	0		extracellular		Vwa5b1	78.8	60.5	102.5	152.8	119.9	78.8	80.9	127.5	104.5	93.8	0.423515	0.538262
High	Q9QX60	Deoxyguanosine kinase, mitochondrial OS=Mus musculus GN=Dguok PE=1 SV=3	14	2	2	2	277	32.3	7.66	83	metabolic process;regulation of biological process	cytoplasm;cytosol;mitochondrion;nucleus	catalytic activity;nucleotide binding	Dguok	103	84.2	65.9	100.4	114.2	124.4	106.6	99.3	125	77.1	0.401004	1.25914
High	Q9R0L6	Pericentriolar material 1 protein OS=Mus musculus GN=Pcm1 PE=1 SV=2	28	48	64	48	2025	228.7	5.01	1130	cell organization and biogenesis;cellular component movement;regulation of biological process;response to stimulus;transport	cytoplasm;cytoskeleton;cytosol;membrane	protein binding	Pcm1	90.2	88	87.2	120.5	115.5	118.1	112.3	90.1	89.2	88.9	0.398362	4.27103	+
High	P01867	Ig gamma-2B chain C region OS=Mus musculus GN=Igh-3 PE=1 SV=3	16	4	7	4	404	44.2	6.52	166	cell organization and biogenesis;defense response;metabolic process;regulation of biological process;response to stimulus	extracellular;membrane	protein binding	Ighg2b	85.8	90	83.2	115.3	111.9	123.7	104.1	86.6	90.7	108.7	0.397877	2.52898	+
High	P06330	Ig heavy chain V region AC38 205.12 OS=Mus musculus PE=1 SV=1	16	1	1	1	118	12.9	7.11	47			protein binding	IghmAC38.205.12	76.5	93.5	76.7	130.1	86.8	105.1	110.7	115.7	115.5	89.5	0.395572	1.12677
High	Q9ET26	E3 ubiquitin-protein ligase RNF114 OS=Mus musculus GN=Rnf114 PE=1 SV=2	15	3	3	3	229	25.7	7.03	0	cell differentiation;development;metabolic process;regulation of biological process	cytoplasm;cytosol;membrane;nucleus	catalytic activity;metal ion binding;protein binding	Rnf114	80.5	88.6	92	91.3	97	82.2	186.6	86.7	101.4	93.8	0.39287	0.409984
High	Q62351	Transferrin receptor protein 1 OS=Mus musculus GN=Tfrc PE=1 SV=1	41	29	55	29	763	85.7	6.57	1402	cell communication;cell differentiation;cellular homeostasis;metabolic process;regulation of biological process;response to stimulus;transport	cell surface;cytoplasm;endosome;extracellular;membrane;mitochondrion;nucleus	protein binding;receptor activity;RNA binding;transporter activity	Tfrc	90.1	89	85.8	124.2	118.1	115	106.4	96.1	81.2	94.1	0.392706	2.77161	+
High	Q6NS82	Reticulophagy regulator 2 OS=Mus musculus GN=Retreg2 PE=1 SV=2	17	7	12	7	541	57.5	4.46	453		membrane		Fam134a; Retreg2	88.8	88.2	87.5	121.1	115.6	128.2	97.6	87.3	89.3	96.2	0.391148	1.7838	+
High	E9Q555	E3 ubiquitin-protein ligase RNF213 OS=Mus musculus GN=Rnf213 PE=1 SV=2	0	2	2	2	5152	584.4	6.8	37	cell organization and biogenesis;metabolic process;regulation of biological process	cytoplasm;cytosol;membrane	catalytic activity;metal ion binding;nucleotide binding;protein binding	Rnf213	87.8	78.4	95.4	113.4	100.3	119.5	122.3	100.8	88.5	93.7	0.385051	1.87934	+
Low	Q8CDC7	Zinc finger and BTB domain-containing protein 9 OS=Mus musculus GN=Zbtb9 PE=2 SV=1	3	1	1	1	459	49.5	7.03	0	metabolic process;regulation of biological process	nucleus	DNA binding;metal ion binding;protein binding	Zbtb9	83.1	75.4	94.2	84.9	107.7	99.7	147.4	95	107.9	104.6	0.384056	0.747054
High	Q3UDR8	Protein YIPF3 OS=Mus musculus GN=Yipf3 PE=1 SV=1	24	6	15	6	347	38	5.94	363	cell differentiation	cytoplasm;Golgi;membrane		Yipf3	86.9	87.3	89.1	121.8	117.9	115.5	100.7	92.4	92.6	95.8	0.376972	2.30267	+
High	Q9CQV4	Reticulophagy regulator 3 OS=Mus musculus GN=Retreg3 PE=1 SV=1	43	9	22	9	466	51.6	4.97	359	regulation of biological process	membrane		Fam134c; Retreg3	89.6	89.9	86.8	116	112.7	113.9	118.3	87	93.1	92.6	0.376364	4.73353	+
High	Q9R060	Cytosolic Fe-S cluster assembly factor NUBP1 OS=Mus musculus GN=Nubp1 PE=1 SV=1	15	3	4	3	320	34.1	5.9	159	cell growth;cell organization and biogenesis;cellular homeostasis;metabolic process;regulation of biological process	cytoplasm;cytoskeleton;cytosol;membrane;nucleus	metal ion binding;nucleotide binding;protein binding	Nubp1	90.6	83.9	90.1	99.1	112.8	92.9	152.9	94.8	89.8	93	0.375552	0.787086
High	Q80U38	Protein KHNYN OS=Mus musculus GN=Khnyn PE=2 SV=2	4	2	2	2	671	74.5	7.87	24				Khnyn	84.7	88.2	92.1	117.3	108.5	116.5	115.2	86.4	91.2	99.8	0.372742	3.49405	+
Low	Q8R310	Transmembrane and coiled-coil domain protein 3 OS=Mus musculus GN=Tmcc3 PE=1 SV=2	2	1	1	1	477	53.7	8.6	19		membrane		Tmcc3	96.2	82.6	90.7	130.5	74.8	139.3	119.4	90.2	95.4	80.9	0.368802	0.720985
High	Q922R0	cAMP-dependent protein kinase catalytic subunit PRKX OS=Mus musculus GN=Prkx PE=1 SV=1	10	4	7	3	355	40.4	8.51	78	cell differentiation;cell proliferation;cellular component movement;development;metabolic process;regulation of biological process	cytoplasm;nucleus	catalytic activity;nucleotide binding	Prkx	90.2	91.3	90.7	118.6	114.4	119.1	116.5	88.5	86.3	84.6	0.368652	5.27176	+
High	Q9CYS6	Uncharacterized protein C2orf72 homolog OS=Mus musculus PE=1 SV=2	11	2	2	2	286	30.3	6.05	74			protein binding	2810459M11Rik	93.9	89.3	82.6	113.8	93.4	144.6	105.3	105.2	84.8	87	0.367131	0.958537
High	Q91VJ4	Serine/threonine-protein kinase 38 OS=Mus musculus GN=Stk38 PE=1 SV=1	13	5	7	1	465	54.1	7.34	102	metabolic process;regulation of biological process;response to stimulus	cytoplasm;cytosol;nucleus	catalytic activity;metal ion binding;nucleotide binding;protein binding	Stk38	88.2	89.6	87.3	110.4	108.2	114.5	122.6	88.2	104.6	86.4	0.36651	2.96055	+
Low	Q66JQ7	Kinetochore scaffold 1 OS=Mus musculus GN=Knl1 PE=1 SV=3	1	1	1	1	1612	179.2	5.9	0	cell division;cell organization and biogenesis;regulation of biological process	chromosome;cytosol;nucleus		Casc5; Knl1	81.9	95.1	90.5	94.7	101.7	91.7	171.3	91.7	95	86.3	0.365174	0.51152
High	Q8CDJ3	Beclin 1-associated autophagy-related key regulator OS=Mus musculus GN=Atg14 PE=1 SV=1	9	2	3	2	492	55.4	7.81	121	cell communication;cell organization and biogenesis;metabolic process;regulation of biological process;response to stimulus;transport	cytoplasm;endoplasmic reticulum;membrane;vacuole	protein binding	Atg14	93.5	99.2	65.5	103.7	109.4	134.4	95.5	101.1	89.9	107.9	0.36378	0.919069
Low	O70491	Stimulated by retinoic acid gene 6 protein OS=Mus musculus GN=Stra6 PE=1 SV=1	1	1	1	1	670	73.7	8.62	30	regulation of biological process;response to stimulus;transport	membrane	protein binding;receptor activity;transporter activity	Stra6	76.3	100	80.4	119.6	105	87	128.8	115.1	90.6	97.1	0.363694	0.978681
High	Q8K2M0	39S ribosomal protein L38, mitochondrial OS=Mus musculus GN=Mrpl38 PE=1 SV=2	10	3	3	3	380	45	8.1	40		mitochondrion;ribosome		Mrpl38	84.7	89.8	89.6	90.8	103.7	91.3	165.7	93.5	94.2	96.5	0.358604	0.532214
Medium	Q91WA6	Sharpin OS=Mus musculus GN=Sharpin PE=1 SV=1	3	1	1	1	380	39.8	5.76	61	cell organization and biogenesis;metabolic process;regulation of biological process	cytoplasm;cytosol	catalytic activity;metal ion binding;protein binding	Sharpin	99.9	95.3	76.9	108.1	116	104.4	133.9	92.7	92.5	80.3	0.349967	1.29373
Low	Q9D3B1	Very-long-chain (3R)-3-hydroxyacyl-CoA dehydratase 2 OS=Mus musculus GN=Hacd2 PE=1 SV=1	4	1	1	1	254	28.4	9.58	13	metabolic process	endoplasmic reticulum;membrane	catalytic activity;protein binding	Ptplb; Hacd2	90.8	87.1	96.6	101	95.5	107	162.9	95.4	95.7	68	0.349724	0.628187
Medium	Q8BHB7	Uncharacterized protein C16orf46 homolog OS=Mus musculus PE=2 SV=1	4	1	2	1	409	45	7.58	0		cytosol;nucleus		1700030J22Rik	117.3	68.4	104	157.2	71.1	202.2	59.8	112	52.2	55.7	0.344068	0.246862
High	Q8CH72	E3 ubiquitin-protein ligase TRIM32 OS=Mus musculus GN=Trim32 PE=1 SV=2	28	14	28	14	655	72	6.9	773	cell differentiation;cell organization and biogenesis;cellular homeostasis;defense response;metabolic process;regulation of biological process;response to stimulus	cytoplasm;nucleus	catalytic activity;metal ion binding;protein binding;RNA binding	Trim32	88.3	89.6	91.8	115.4	112.4	115.1	111.4	90.1	93	92.9	0.337252	4.80324	+
High	Q61646	Haptoglobin OS=Mus musculus GN=Hp PE=1 SV=1	10	4	5	4	347	38.7	6.29	87	defense response;metabolic process;regulation of biological process;response to stimulus	endoplasmic reticulum;extracellular;Golgi	antioxidant activity;catalytic activity;protein binding	Hp	85.8	98.1	79.4	123.8	109.7	115.9	93.9	97.9	110	85.5	0.336538	1.32848	+
High	P52875	Transmembrane protein 165 OS=Mus musculus GN=Tmem165 PE=1 SV=2	21	5	18	5	323	34.8	7.46	650	cellular homeostasis;metabolic process;transport	endosome;Golgi;membrane;vacuole		Tmem165	88.7	90.8	89.8	119.2	115.7	117.5	100.2	94.5	92.3	91.3	0.333985	2.19193	+
Medium	Q8C407	Protein YIPF4 OS=Mus musculus GN=Yipf4 PE=1 SV=1	4	1	1	1	246	27.3	4.65	60		endoplasmic reticulum;Golgi;membrane		Yipf4	90.1	90.5	86.8	120.5	121.3	106.5	100.8	101.5	88.9	92.9	0.333	1.88684	+
Medium	P23188	Furin OS=Mus musculus GN=Furin PE=1 SV=2	3	1	1	1	793	86.7	6.34	49	cell proliferation;metabolic process;regulation of biological process;transport	cell surface;endoplasmic reticulum;endosome;extracellular;Golgi;membrane;organelle lumen	catalytic activity;enzyme regulator activity;metal ion binding;protein binding	Furin	74.8	82.7	82.9	95.1	84	146.2	78.3	97.8	146.4	111.8	0.332452	0.505872
Low	Q69ZU8	Ankyrin repeat domain-containing protein 6 OS=Mus musculus GN=Ankrd6 PE=1 SV=2	2	1	1	1	712	77.9	9.31	13	regulation of biological process	cytoplasm;nucleus	protein binding	Ankrd6	95.3	97.2	74.3	95.4	98.1	114.7	139.3	115.7	70.8	99.2	0.331092	0.829402
High	P70698	CTP synthase 1 OS=Mus musculus GN=Ctps1 PE=1 SV=2	53	26	72	21	591	66.6	6.58	1964	cell proliferation;metabolic process	membrane	catalytic activity;nucleotide binding;protein binding	Ctps	89.8	91	88.8	114.2	114.2	111.1	111	92.6	94.7	92.7	0.325669	5.12336	+
High	Q4QQM4	Tumor protein p53-inducible protein 11 OS=Mus musculus GN=Trp53i11 PE=1 SV=1	18	3	11	3	189	20.9	9.41	714		membrane		Trp53i11	94.7	92.6	91.1	123.3	113.9	127.6	100.4	84.6	84.6	87.2	0.325654	1.65524	+
High	Q6NVF4	DNA helicase B OS=Mus musculus GN=Helb PE=1 SV=2	5	3	3	3	1074	121.4	5.82	32	metabolic process;regulation of biological process;response to stimulus	chromosome;cytoplasm;nucleus	catalytic activity;nucleotide binding;RNA binding	Helb	85.8	84.6	78.7	104.3	99.3	113	99.6	111	109	114.8	0.325514	2.38686	+
High	P68181	cAMP-dependent protein kinase catalytic subunit beta OS=Mus musculus GN=Prkacb PE=1 SV=2	67	24	127	15	351	40.7	8.56	2910	metabolic process;regulation of biological process;response to stimulus	cytoplasm;cytosol;membrane;nucleus	catalytic activity;metal ion binding;nucleotide binding;protein binding	Prkacb	87.5	91.9	90.7	117.5	115.5	111.8	106.2	91.6	94.5	92.8	0.324596	3.10659	+
High	Q8BYH7	TBC1 domain family member 17 OS=Mus musculus GN=Tbc1d17 PE=1 SV=2	28	11	18	11	645	72.8	5.25	289	metabolic process;regulation of biological process;transport	cytosol;vacuole	enzyme regulator activity;protein binding	Tbc1d17	90.3	89.2	89	107.7	113.7	109	117.9	92.7	94.1	96.4	0.324505	3.33918	+
High	Q8R5J9	PRA1 family protein 3 OS=Mus musculus GN=Arl6ip5 PE=1 SV=2	32	7	31	7	188	21.5	9.61	664	regulation of biological process;response to stimulus;transport	cytoplasm;cytoskeleton;endoplasmic reticulum;membrane	protein binding	Arl6ip5	89	91.7	89.3	109	113.4	111.5	115.2	94.8	95.5	90.6	0.31904	4.30343	+
High	Q80V85	E3 ubiquitin-protein ligase TRIM62 OS=Mus musculus GN=Trim62 PE=2 SV=1	8	2	4	2	475	54.3	6.62	58	defense response;metabolic process;regulation of biological process;response to stimulus	cytoplasm	catalytic activity;metal ion binding;protein binding	Trim62	87.8	88.1	96	70	144.2	107.8	129.3	101.1	80.9	94.7	0.315973	0.523051
High	A1A5B6	TBC1 domain family member 25 OS=Mus musculus GN=Tbc1d25 PE=1 SV=1	6	4	4	4	742	82.5	6.79	52	metabolic process;regulation of biological process;transport	cytoplasm;vacuole	enzyme regulator activity;protein binding	Tbc1d25	91.6	82.7	98.2	112.7	111.2	119.5	108	93.7	89.3	93.1	0.313113	2.25632	+
Low	O54998	Peptidyl-prolyl cis-trans isomerase FKBP7 OS=Mus musculus GN=Fkbp7 PE=1 SV=1	4	1	1	1	218	24.9	6.04	17	metabolic process	endoplasmic reticulum;organelle lumen	catalytic activity;metal ion binding;protein binding	Fkbp7	94.8	94.6	74.4	124.3	98.2	95.2	119	125.6	94.5	79.5	0.31216	1.02212
High	Q8VCD6	Receptor expression-enhancing protein 2 OS=Mus musculus GN=Reep2 PE=1 SV=2	35	9	27	9	254	28.4	9.41	621	cell organization and biogenesis;regulation of biological process;transport	endoplasmic reticulum;membrane	protein binding	Reep2	93.8	90.5	89.3	114.2	116	112.7	109.8	91	92.6	90	0.31145	4.05272	+
High	O89086	RNA-binding protein 3 OS=Mus musculus GN=Rbm3 PE=1 SV=1	44	7	31	7	153	16.6	7.5	524	metabolic process;regulation of biological process;response to stimulus	cytoplasm;nucleus	nucleotide binding;RNA binding	Rbm3	89.6	95.1	88.6	89	98.7	96.8	166.2	90.7	93.8	91.5	0.306644	0.446044
High	A2AH22	Activating molecule in BECN1-regulated autophagy protein 1 OS=Mus musculus GN=Ambra1 PE=1 SV=1	1	1	1	1	1300	142.8	7.01	83	cell communication;cell differentiation;cell organization and biogenesis;development;metabolic process;regulation of biological process;response to stimulus	cytoplasm;cytosol;mitochondrion;vacuole	protein binding	Ambra1	88.7	87.8	84.9	78.8	101.6	129.1	121.4	97.7	115.1	94.9	0.306056	0.73658
High	P35175	Stefin-1 OS=Mus musculus GN=Stfa1 PE=3 SV=1	34	3	3	3	97	11	6.29	51	regulation of biological process	cytoplasm	enzyme regulator activity	Stfa1	89.8	100.9	89.8	92.3	109.3	90.2	170.2	91.8	85.9	80	0.304855	0.431057
High	Q9CQC9	GTP-binding protein SAR1b OS=Mus musculus GN=Sar1b PE=1 SV=1	60	10	42	8	198	22.4	6.11	1236	regulation of biological process;response to stimulus;transport	endoplasmic reticulum;Golgi;membrane	catalytic activity;metal ion binding;nucleotide binding;protein binding;signal transducer activity	Sar1b	87.5	90.8	95	112.4	115.5	114.1	107.6	89.1	96.8	91.2	0.303119	3.25764	+
Low	Q8K2J9	BTB/POZ domain-containing protein 6 OS=Mus musculus GN=Btbd6 PE=2 SV=2	2	1	1	1	488	53.8	5.52	0	cell differentiation;metabolic process;regulation of biological process	cytoplasm;cytosol	protein binding	Btbd6	97.8	87.6	87.1	114.9	116.4	110.1	105.9	96.1	98.1	85.9	0.299949	2.4486	+
High	Q91X21	Uncharacterized protein KIAA2013 OS=Mus musculus GN=Kiaa2013 PE=1 SV=1	6	2	3	2	634	69.4	7.8	27		membrane		2510039O18Rik	90	94.8	89.5	107.1	123.3	110.5	108.9	87	92.8	96.2	0.298492	2.22874	+
High	B9EKI3	TATA element modulatory factor OS=Mus musculus GN=Tmf1 PE=1 SV=2	18	14	17	14	1091	121.7	4.87	433	cell differentiation;cell organization and biogenesis;cellular component movement;defense response;metabolic process;regulation of biological process;response to stimulus;transport	cytoplasm;endoplasmic reticulum;Golgi;membrane;nucleus	DNA binding;protein binding	Tmf1	90.3	85.9	100.3	121.9	113.9	113.1	104.3	92.5	88.9	89.1	0.297831	1.90133	+
High	Q68FF0	Uncharacterized protein KIAA1841 OS=Mus musculus GN=Kiaa1841 PE=1 SV=2	9	4	8	4	718	81.9	6.62	242				0610010F05Rik	90	92	92.9	113.2	111.8	114	110.2	91.9	93.6	90.4	0.293414	4.88158	+
Medium	P49710	Hematopoietic lineage cell-specific protein OS=Mus musculus GN=Hcls1 PE=1 SV=2	2	1	1	1	486	54.2	4.84	17	cell differentiation;cell organization and biogenesis;regulation of biological process;response to stimulus	cytoplasm;cytosol;membrane;mitochondrion;nucleus	protein binding	Hcls1	88.3	88.5	94.2	111.4	104	104.8	122.2	91	102.1	93.4	0.292021	1.93039	+
Medium	P59268	Palmitoyltransferase ZDHHC9 OS=Mus musculus GN=Zdhhc9 PE=2 SV=1	8	1	2	1	364	40.9	7.84	23	metabolic process	cytosol;endoplasmic reticulum;Golgi;membrane	catalytic activity;metal ion binding	Zdhhc9	84.7	70.1	102.6	128.2	88.4	128.9	74.1	131.6	87.9	103.5	0.289965	0.462975
High	Q8BGH4	Receptor expression-enhancing protein 1 OS=Mus musculus GN=Reep1 PE=1 SV=1	40	8	20	8	201	22.3	9.5	755	cell organization and biogenesis;regulation of biological process	cytoplasm;endoplasmic reticulum;membrane;mitochondrion	protein binding	Reep1	90.5	93.6	90.6	112.9	112.2	107.3	114.9	96.3	90	91.7	0.288348	3.70246	+
High	Q6P1Y8	Type II inositol 3,4-bisphosphate 4-phosphatase OS=Mus musculus GN=Inpp4b PE=2 SV=1	3	2	2	2	924	104.5	6.05	57	cellular homeostasis;metabolic process;regulation of biological process	cytoplasm;Golgi	catalytic activity;protein binding	Inpp4b	113	87.6	80.8	98.1	104.4	121.5	133.9	84.7	85.2	90.7	0.287373	0.78727
High	Q6PCX7	Repulsive guidance molecule A OS=Mus musculus GN=Rgma PE=1 SV=1	17	7	12	7	454	49.6	7.27	250	cell organization and biogenesis;regulation of biological process;response to stimulus	cell surface;endoplasmic reticulum;membrane	protein binding;receptor activity;signal transducer activity	Rgma	92.1	92.3	90.6	86.3	95.6	84.7	180.7	96.1	91.5	90.1	0.286774	0.306535
High	O70281	Protein-tyrosine sulfotransferase 1 OS=Mus musculus GN=Tpst1 PE=2 SV=1	7	2	2	2	370	42.1	9.09	45	metabolic process	Golgi;membrane	catalytic activity	Tpst1	91.1	87.5	92.5	105.4	102.5	109.9	122.8	102	95	91.2	0.285607	1.82252	+
High	Q8K1L5	Protein phosphatase 1 regulatory subunit 11 OS=Mus musculus GN=Ppp1r11 PE=1 SV=1	18	2	2	2	131	14.5	6.09	64	regulation of biological process	cytoplasm;nucleus	enzyme regulator activity	Ppp1r11	84	89.3	103.6	96	112.3	94.7	146.7	93.1	95.4	85	0.28456	0.617729
Low	G3X9C2	F-box only protein 50 OS=Mus musculus GN=Nccrp1 PE=1 SV=2	4	1	1	1	266	30.4	7.12	20	regulation of biological process	cytoplasm		Nccrp1	82.2	98.5	100.3	72.8	126.4	86.3	170.5	88.1	92.5	82.2	0.283426	0.321283
High	Q9DCN1	Peroxisomal NADH pyrophosphatase NUDT12 OS=Mus musculus GN=Nudt12 PE=1 SV=1	6	2	2	2	462	51.5	7.12	34	metabolic process	cytoplasm;nucleus	catalytic activity;metal ion binding;protein binding	Nudt12	96.3	93.9	86.7	98.8	97.3	109	144.2	95.4	93.4	84.9	0.283277	0.72415
High	Q9ES97	Reticulon-3 OS=Mus musculus GN=Rtn3 PE=1 SV=2	23	14	88	13	964	103.8	4.92	1826	cell death;cell organization and biogenesis;transport	endoplasmic reticulum;Golgi;membrane	protein binding	Rtn3	91.2	91.1	91.6	107.5	112.6	107.5	116.8	94	95.2	92.4	0.283172	3.15861	+
High	Q80W22	Threonine synthase-like 2 OS=Mus musculus GN=Thnsl2 PE=1 SV=1	4	1	2	1	483	54.2	6.39	79	metabolic process		catalytic activity	Thnsl2	104.7	77.5	75.6	94.4	115.3	126	82.5	117.7	120.3	85.9	0.282903	0.614683
High	P61460	GATOR complex protein DEPDC5 OS=Mus musculus GN=Depdc5 PE=1 SV=2	2	2	2	2	1591	180.3	6.74	60	cell communication;regulation of biological process;response to stimulus	cytoplasm;cytosol;membrane;vacuole	enzyme regulator activity;protein binding	Depdc5	88	79.4	101.2	118.7	107.2	114.4	95.4	92.8	112.3	90.3	0.282838	1.21841
High	Q61420	CMP-sialic acid transporter OS=Mus musculus GN=Slc35a1 PE=1 SV=2	7	2	2	2	336	36.4	8.73	120	transport	Golgi;membrane	transporter activity	Slc35a1	88.9	95.6	90.1	119.2	119.5	116.8	89.5	95.4	89.9	95.2	0.281436	1.12686
High	Q8VIM9	Immunity-related GTPase family Q protein OS=Mus musculus GN=Irgq PE=1 SV=1	54	19	63	18	583	59.3	4.83	2085			nucleotide binding	Irgq	86.3	94.2	95.3	123	111.8	101.1	110.9	90	97	90.4	0.280969	1.71777	+
High	P42225	Signal transducer and activator of transcription 1 OS=Mus musculus GN=Stat1 PE=1 SV=1	10	6	6	6	749	87.1	5.58	117	cell death;cell differentiation;cell proliferation;metabolic process;regulation of biological process;response to stimulus	cytoplasm;cytosol;nucleus	DNA binding;protein binding;signal transducer activity	Stat1	87.3	86.8	99.4	105.4	102.6	119.6	114.4	101.3	94.2	89.1	0.277468	1.68423	+
Medium	O35099	Mitogen-activated protein kinase kinase kinase 5 OS=Mus musculus GN=Map3k5 PE=1 SV=3	1	1	1	1	1380	154.4	5.78	29	cell communication;cell death;defense response;metabolic process;regulation of biological process;response to stimulus	cytoplasm;cytosol;endoplasmic reticulum	catalytic activity;metal ion binding;nucleotide binding;protein binding;signal transducer activity	Map3k5	64.7	109	79.8	95.7	106.3	106	101.4	103.4	119.2	114.4	0.276488	0.759357
High	Q8CIZ8	von Willebrand factor OS=Mus musculus GN=Vwf PE=1 SV=2	1	3	3	3	2813	309.1	5.5	62	cell organization and biogenesis;coagulation	cytoplasm;endoplasmic reticulum;extracellular	protein binding	Vwf	88.9	90	86.9	111	114	109.1	94.7	98.5	96.8	110.3	0.274926	1.82056	+
High	Q8BH66	Atlastin-1 OS=Mus musculus GN=Atl1 PE=1 SV=1	55	25	63	23	558	63.3	6.49	1501	cell organization and biogenesis	cytoplasm;endoplasmic reticulum;Golgi;membrane	catalytic activity;nucleotide binding;protein binding	Atl1	91.4	92.4	90.7	111.7	113.9	112.8	103.7	93.4	95.8	94.3	0.272529	2.9965	+
Medium	Q02105	Complement C1q subcomponent subunit C OS=Mus musculus GN=C1qc PE=1 SV=2	7	1	3	1	246	26	8.54	24	defense response;metabolic process;regulation of biological process;response to stimulus	extracellular;membrane	protein binding	C1qc	92.5	84.7	93.7	100.4	110.7	111.4	113.6	98.4	92.1	102.3	0.271861	2.17519	+
Medium	Q3V1U8	ELMO domain-containing protein 1 OS=Mus musculus GN=Elmod1 PE=1 SV=2	4	1	1	1	326	38	8.4	0	regulation of biological process	cytosol	enzyme regulator activity	Elmod1	89.2	89	90.6	87.2	108.1	94.2	143.2	96.2	103	99.2	0.271796	0.579454
Low	Q9CQ25	Mitotic-spindle organizing protein 2 OS=Mus musculus GN=Mzt2 PE=1 SV=1	13	1	1	1	159	16.5	10.18	18		cytoplasm;cytoskeleton;cytosol		Mzt2	85.9	97.5	87.7	122.1	119.4	99.9	95	98.5	100	94.1	0.271788	1.08759
Low	Q8VIL2	RWD domain-containing protein 3 OS=Mus musculus GN=Rwdd3 PE=2 SV=1	3	1	1	1	267	29.9	6.05	19	regulation of biological process	cytoplasm;nucleus	protein binding	Rwdd3	97.9	69.7	116.1	104.6	101	86.3	164.6	93	68.7	98	0.271211	0.355903
High	Q80V26	Inositol monophosphatase 3 OS=Mus musculus GN=Impad1 PE=1 SV=1	32	11	20	11	356	38.6	6.47	333	metabolic process	cytosol;Golgi;membrane;nucleus	catalytic activity;metal ion binding	Impad1	91.8	93	90.2	111	112.1	115.2	103.9	95	95.4	92.4	0.27023	2.88978	+
High	P36536	GTP-binding protein SAR1a OS=Mus musculus GN=Sar1a PE=1 SV=1	44	8	43	5	198	22.4	6.93	874	regulation of biological process;response to stimulus;transport	endoplasmic reticulum;Golgi	catalytic activity;nucleotide binding;protein binding;signal transducer activity	Sar1a	90.3	89.8	95.9	110.1	111.2	111.1	111.3	93.1	95.4	91.6	0.269879	4.0305	+
Low	P08905	Lysozyme C-2 OS=Mus musculus GN=Lyz2 PE=1 SV=2	5	1	1	1	148	16.7	8.81	27	defense response;metabolic process;response to stimulus	cytoplasm;extracellular;organelle lumen	catalytic activity;protein binding	Lyz2	100.6	81.6	94.3	116.8	97.9	115.2	114.2	84.3	90.5	104.8	0.268568	1.36487	+
High	P01029	Complement C4-B OS=Mus musculus GN=C4b PE=1 SV=3	2	2	2	2	1738	192.8	7.53	19	defense response;metabolic process;regulation of biological process;response to stimulus	extracellular	enzyme regulator activity;protein binding	C4b	84.6	86.8	94.2	102.8	102.1	86.7	134.7	99.5	106.2	102.5	0.267576	0.702189
High	Q99MS8	Tubulin polyglutamylase complex subunit 1 OS=Mus musculus GN=Tpgs1 PE=1 SV=1	21	5	9	5	303	32.6	8.94	252	cell communication;cell differentiation;cell organization and biogenesis;development;metabolic process;response to stimulus	cytoplasm;cytoskeleton;cytosol	catalytic activity;protein binding	Tpgs1	88.8	89.7	93.1	106.6	108	109.1	112.2	96	96.2	100.3	0.267476	3.83576	+
Low	Q9QZS5	Serine/threonine-protein kinase Sgk2 OS=Mus musculus GN=Sgk2 PE=1 SV=1	7	1	1	1	367	41.3	6.47	0	metabolic process;regulation of biological process;response to stimulus	cytoplasm;nucleus	catalytic activity;nucleotide binding	Sgk2	84.9	95.4	95.5	108.8	103.7	109.2	120.8	89.6	95.8	96.2	0.267017	1.80852	+
Low	P82349	Beta-sarcoglycan OS=Mus musculus GN=Sgcb PE=1 SV=1	7	1	3	1	320	34.9	8.6	0	cell organization and biogenesis	cytoplasm;cytoskeleton;membrane		Sgcb	105.3	98.2	78.5	95.9	95.3	102.1	158.9	95.2	85.5	85.2	0.266228	0.431096
High	Q6P2L7	Protein CASC4 OS=Mus musculus GN=Casc4 PE=1 SV=1	23	11	15	11	435	49.4	5.45	401		Golgi;membrane		Casc4	93.1	92.7	89.9	108.2	114.7	110.6	108.4	91.8	99.3	91.2	0.265583	3.63992	+
High	Q8R3H7	Heparan sulfate 2-O-sulfotransferase 1 OS=Mus musculus GN=Hs2st1 PE=1 SV=2	33	10	17	10	356	41.8	8.57	500	metabolic process	Golgi;membrane	catalytic activity	Hs2st1	91.1	92.2	94.2	116.3	112.5	115.3	100.6	93.6	93.7	90.4	0.265307	2.1119	+
Medium	Q3V1N1	Malignant fibrous histiocytoma-amplified sequence 1 homolog OS=Mus musculus GN=Mfhas1 PE=2 SV=2	1	2	2	2	1048	116.5	7.18	32	regulation of biological process;response to stimulus	membrane	nucleotide binding;protein binding	Mfhas1	94.7	98.8	86.3	118.5	104.2	115.6	109.4	94	100.2	78.1	0.263099	1.90957	+
Medium	Q9D2C7	Bax inhibitor 1 OS=Mus musculus GN=Tmbim6 PE=1 SV=1	4	1	1	1	237	26.5	8.73	18	cell death;cellular homeostasis;metabolic process;regulation of biological process;response to stimulus	cytoplasm;endoplasmic reticulum;membrane	enzyme regulator activity;protein binding	Tmbim6	93	89.9	88.6	102.8	104.8	99	127.8	95.9	100.2	98	0.263034	1.17031
Low	Q8CHY7	Tetratricopeptide repeat protein 23 OS=Mus musculus GN=Ttc23 PE=2 SV=1	7	1	1	1	488	54.6	7.75	0			protein binding	Ttc23	116.9	85.4	78	102.9	88.4	104	153	92.9	84.9	93.6	0.262455	0.41844
High	P62823	Ras-related protein Rab-3C OS=Mus musculus GN=Rab3c PE=1 SV=1	59	11	74	6	227	25.9	5.24	2170	regulation of biological process;response to stimulus;transport	cytosol;membrane	catalytic activity;nucleotide binding;protein binding	Rab3c	92.9	88.9	92.9	114.8	113.9	122.1	88.3	95.6	96.8	93.8	0.261655	1.02799
High	Q6P4T0	Autophagy-related protein 2 homolog A OS=Mus musculus GN=Atg2a PE=1 SV=2	7	7	7	7	1914	210.8	6.06	160	cell organization and biogenesis;metabolic process	cytosol;membrane;nucleus		Atg2a	94.2	86.6	96.1	118.5	111.9	108.3	103.7	96.9	93.2	90.7	0.260949	2.04557	+
High	Q60870	Receptor expression-enhancing protein 5 OS=Mus musculus GN=Reep5 PE=1 SV=1	15	3	17	3	185	21	8.38	293		endoplasmic reticulum;membrane	protein binding	Reep5	90.8	92.1	91.1	110.4	111.4	108.3	107.6	95.5	96.8	96.1	0.260729	4.81889	+
High	Q8VCI5	Peroxisomal biogenesis factor 19 OS=Mus musculus GN=Pex19 PE=1 SV=1	22	3	14	3	299	32.7	4.34	41	cell organization and biogenesis;metabolic process;regulation of biological process;transport	cytoplasm;cytosol;membrane;nucleus	protein binding	Pex19	97.2	89.9	92.8	99.3	98.4	92.1	157.3	91.7	91.9	89.4	0.260649	0.449491
High	O08576	RUN domain-containing protein 3A OS=Mus musculus GN=Rundc3a PE=1 SV=1	28	9	12	8	446	50	5.5	487	regulation of biological process	cytosol;membrane	enzyme regulator activity;protein binding	Rundc3a	93	89	95.6	115	111.1	122.1	95.1	96	93.2	89.8	0.260238	1.33324	+
High	Q9CRY7	Glycerophosphodiester phosphodiesterase domain-containing protein 1 OS=Mus musculus GN=Gdpd1 PE=1 SV=1	56	16	45	16	314	35.8	8.31	1182	metabolic process	membrane	catalytic activity;metal ion binding	Gdpd1	92.2	92.1	94	110.3	112.6	113.5	107.9	93.3	93.2	91	0.259856	4.08675	+
High	Q9CPR5	39S ribosomal protein L15, mitochondrial OS=Mus musculus GN=Mrpl15 PE=1 SV=1	8	2	2	2	295	33.5	10.07	28	cell organization and biogenesis;metabolic process	mitochondrion;ribosome	RNA binding;structural molecule activity	Mrpl15	87.2	91.8	96.2	101.7	99.1	97.6	140.5	93.2	104.8	87.9	0.258374	0.686935
Low	Q8BQ47	Protein canopy homolog 4 OS=Mus musculus GN=Cnpy4 PE=1 SV=1	9	1	1	1	245	28.1	4.77	0	regulation of biological process	extracellular	protein binding	Cnpy4	80.2	104.4	77.9	101.9	92.8	94.5	129.4	122.8	97.3	98.9	0.258217	0.654264
Low	O09113	Homeobox protein orthopedia OS=Mus musculus GN=Otp PE=2 SV=1	6	1	1	1	325	34.1	9.47	0	cell differentiation;development;metabolic process;regulation of biological process	nucleus	DNA binding	Otp	93	103.4	86.5	116.5	99.1	154	81.4	95.9	88	82.3	0.257798	0.430019
Low	A6X935	Inter alpha-trypsin inhibitor, heavy chain 4 OS=Mus musculus GN=Itih4 PE=1 SV=2	1	1	1	1	942	104.6	6.4	0	defense response;metabolic process;regulation of biological process;response to stimulus	cytoplasm;extracellular;membrane	enzyme regulator activity;metal ion binding;protein binding	Itih4	87.1	88.6	97.4	106.7	108.4	93.9	125.3	97.7	97.6	97.3	0.254225	1.08496
High	O70503	Very-long-chain 3-oxoacyl-CoA reductase OS=Mus musculus GN=Hsd17b12 PE=1 SV=1	60	15	45	15	312	34.7	9.52	1185	cell organization and biogenesis;metabolic process;regulation of biological process	endoplasmic reticulum;membrane	catalytic activity;protein binding	Hsd17b12	91.6	92	93.4	110.2	113.5	108.2	108.2	94.2	95.3	93.4	0.252908	4.04593	+
High	P52480	Pyruvate kinase PKM OS=Mus musculus GN=Pkm PE=1 SV=4	80	40	682	38	531	57.8	7.47	19851	cell death;metabolic process;response to stimulus	cytoplasm;cytosol;mitochondrion;nucleus	catalytic activity;metal ion binding;nucleotide binding;protein binding;RNA binding	Pkm	90.9	91.4	91.8	106.5	107.7	108.2	113	95.1	94.9	100.5	0.252602	3.82033	+
High	Q3TWL2	Type 1 phosphatidylinositol 4,5-bisphosphate 4-phosphatase OS=Mus musculus GN=Tmem55b PE=1 SV=1	7	2	3	1	284	30	8.82	78	metabolic process	endosome;membrane;vacuole	catalytic activity	Tmem55b	90.9	94.6	87.9	104.1	109.5	95.6	124.6	98.4	98.2	96.3	0.250979	1.17919
High	Q3U7R1	Extended synaptotagmin-1 OS=Mus musculus GN=Esyt1 PE=1 SV=2	11	7	8	7	1092	121.5	5.95	169	transport	endoplasmic reticulum;membrane	metal ion binding;protein binding	Esyt1	91.8	93.2	90.4	109.5	110.3	106.8	110.3	92.3	98.7	96.7	0.250737	4.56695	+
Medium	Q80TZ9	Arginine-glutamic acid dipeptide repeats protein OS=Mus musculus GN=Rere PE=1 SV=3	1	1	1	1	1558	171.6	7.69	0	cell organization and biogenesis;cell proliferation;cellular component movement;development;metabolic process;regulation of biological process	nucleus	DNA binding;metal ion binding;protein binding	Rere	89.1	98	94.2	96.7	116.8	89.5	142.8	88.2	87.7	96.9	0.24925	0.567188
High	Q9CR20	Immediate early response 3-interacting protein 1 OS=Mus musculus GN=Ier3ip1 PE=3 SV=1	24	1	4	1	82	9	8.22	218	regulation of biological process;transport	endoplasmic reticulum;Golgi;membrane		Ier3ip1	90.4	93.2	93.4	115.6	107	122.2	94.1	93.7	97.4	93	0.248969	1.21425
High	Q8VE91	Reticulophagy regulator 1 OS=Mus musculus GN=Retreg1d PE=1 SV=2	19	6	9	6	480	52.9	4.81	57	metabolic process;regulation of biological process	endoplasmic reticulum;Golgi;membrane		Fam134b; Retreg1	92.7	93	92.9	116	110.5	113	101.9	91.6	92	96.3	0.248854	2.33836	+
Medium	Q8BK03	Mitoguardin 2 OS=Mus musculus GN=Miga2 PE=1 SV=1	2	1	1	1	593	65.5	5.41	54	cell organization and biogenesis	membrane;mitochondrion	protein binding	Fam73b; Miga2	88.2	88.6	90.3	124.4	104.6	103.7	90.1	111.5	105.3	93.4	0.247558	0.986559
Medium	Q8BUY9	Geranylgeranyl transferase type-1 subunit beta OS=Mus musculus GN=Pggt1b PE=1 SV=1	6	1	1	1	377	42.3	6.83	34	metabolic process;regulation of biological process;response to stimulus		catalytic activity;metal ion binding	Pggt1b	90.2	74.4	111.8	125.9	92.5	122.1	97	97.1	103.6	85.4	0.247488	0.585487
High	Q91W40	Kinesin light chain 3 OS=Mus musculus GN=Klc3 PE=1 SV=1	8	4	6	1	508	56	6.77	150	cellular component movement;transport	cytoplasm;cytoskeleton	catalytic activity;motor activity;protein binding	Klc3	99.1	89.8	97	109.1	93.8	133.4	116	94.1	95	72.9	0.246732	0.867975
High	O54984	ATPase Asna1 OS=Mus musculus GN=Asna1 PE=1 SV=2	68	15	35	15	348	38.8	4.91	1060	transport	cytoplasm;endoplasmic reticulum;nucleus	catalytic activity;metal ion binding;nucleotide binding	Asna1	93.9	91.8	92.6	100.9	105.8	101.3	132.1	94.5	95.7	91.3	0.246153	0.967628
High	Q9CXA2	Trans-L-3-hydroxyproline dehydratase OS=Mus musculus GN=L3hypdh PE=1 SV=1	10	3	4	3	354	37.8	6.7	139	metabolic process		catalytic activity	L3hypdh	74.7	106.6	83.5	105.2	120.8	100.3	92.4	94	93.6	128.9	0.245976	0.734773
Low	Q8BHC9	Alpha-(1,3)-fucosyltransferase 11 OS=Mus musculus GN=Fut11 PE=1 SV=1	3	2	2	2	489	55.5	6.23	0	metabolic process	Golgi;membrane	catalytic activity	Fut11	89.2	93.4	91.4	95.4	105.8	94.3	137	98.4	97.7	97.4	0.243487	0.667066
High	O08795	Glucosidase 2 subunit beta OS=Mus musculus GN=Prkcsh PE=1 SV=1	38	14	72	14	521	58.8	4.46	1829	cell organization and biogenesis;metabolic process;regulation of biological process	endoplasmic reticulum	catalytic activity;metal ion binding;protein binding;RNA binding	Prkcsh	95.6	93.2	92.3	110.9	114	110.8	108	93	93.4	88.7	0.243464	3.83419	+
Low	Q9QY33	Tetraspanin-3 OS=Mus musculus GN=Tspan3 PE=1 SV=1	3	1	1	1	253	28	5.86	35	regulation of biological process;response to stimulus	membrane		Tspan3	91.7	90.8	93	105.1	110	118.4	101.2	93.8	97.1	98.8	0.24293	1.90334	+
High	P60605	Ubiquitin-conjugating enzyme E2 G2 OS=Mus musculus GN=Ube2g2 PE=1 SV=1	20	2	2	2	165	18.6	4.7	65	metabolic process;response to stimulus	cytosol;endoplasmic reticulum	catalytic activity;nucleotide binding;protein binding	Ube2g2	91	86.1	94.7	107.9	108.5	102.9	109.5	100.2	104.2	95	0.242722	2.77047	+
High	Q62095	ATP-dependent RNA helicase DDX3Y OS=Mus musculus GN=Ddx3y PE=1 SV=2	54	35	161	4	658	73.4	7.53	3725	metabolic process;regulation of biological process	cytoplasm;cytosol;membrane;nucleus	catalytic activity;DNA binding;nucleotide binding;RNA binding	Ddx3y	173.7	53.6	52.2	163.5	55	54.2	168.1	49.5	179.7	50.7	0.242238	0.124399
High	P09103	Protein disulfide-isomerase OS=Mus musculus GN=P4hb PE=1 SV=2	75	40	303	38	509	57	4.88	7679	cellular homeostasis;metabolic process;regulation of biological process;response to stimulus	endoplasmic reticulum;membrane;organelle lumen	catalytic activity;metal ion binding;protein binding;RNA binding	P4hb	94.3	92.5	92.9	106.6	110.5	107.7	116	92.7	93.6	93.3	0.241206	2.95485	+
High	Q3UA06	Pachytene checkpoint protein 2 homolog OS=Mus musculus GN=Trip13 PE=1 SV=1	8	3	3	3	432	48.3	5.86	87	cell differentiation;cell organization and biogenesis;metabolic process;response to stimulus	nucleus	catalytic activity;nucleotide binding;protein binding;RNA binding	Trip13	105.1	84.5	93.2	121.8	100.5	122.5	99.6	95.1	93.6	84.2	0.237039	0.913081
High	P33611	DNA polymerase alpha subunit B OS=Mus musculus GN=Pola2 PE=1 SV=2	5	1	1	1	600	66.2	5.34	38	metabolic process;transport	cytosol;nucleus	catalytic activity;DNA binding;protein binding	Pola2	115.5	80.4	89.2	128.4	108	93.4	117.8	65.6	91.9	109.9	0.235704	0.63089
High	Q8BHC0	Lymphatic vessel endothelial hyaluronic acid receptor 1 OS=Mus musculus GN=Lyve1 PE=1 SV=1	8	3	4	3	318	34.6	8.03	102	metabolic process;regulation of biological process;response to stimulus;transport	membrane	receptor activity;signal transducer activity	Lyve1	90	83.1	97.2	107.2	97.4	106.1	113.3	108.1	102.1	95.5	0.234465	1.56217	+
Medium	Q60855	Receptor-interacting serine/threonine-protein kinase 1 OS=Mus musculus GN=Ripk1 PE=1 SV=1	2	1	1	1	656	74.8	6.47	24	cell death;cell organization and biogenesis;metabolic process;regulation of biological process;response to stimulus	cytoplasm;cytosol;membrane;mitochondrion	catalytic activity;nucleotide binding;protein binding;signal transducer activity	Ripk1	99.9	87.1	92.3	94.4	129.2	110	104.2	92	99.9	91	0.233419	0.866211
High	Q9QXM1	Junction-mediating and -regulatory protein OS=Mus musculus GN=Jmy PE=1 SV=1	27	18	37	18	983	110.5	6.13	596	cell organization and biogenesis;cellular component movement;metabolic process;regulation of biological process;response to stimulus	cytoplasm;cytoskeleton;nucleus	protein binding	Jmy	93.1	95.4	92.6	111.5	109.9	115.3	103.8	92.3	93.5	92.6	0.233021	2.6078	+
Medium	Q9DAV9	Trimeric intracellular cation channel type B OS=Mus musculus GN=Tmem38b PE=1 SV=1	5	1	1	1	292	32.6	9.11	31	transport	endoplasmic reticulum;membrane;nucleus	transporter activity	Tmem38b	84.4	100.1	85.7	111.6	118.1	109.6	84	104	104.4	98.2	0.232615	0.770987
High	Q8C4U2	Transmembrane protein 145 OS=Mus musculus GN=Tmem145 PE=1 SV=1	3	2	3	2	746	82.4	8.9	45	regulation of biological process;response to stimulus	membrane		Tmem145	89.3	102.6	85.8	103.7	107.7	116.6	106.8	97.2	96.2	94.1	0.231787	1.51766	+
High	Q8VEH3	ADP-ribosylation factor-like protein 8A OS=Mus musculus GN=Arl8a PE=1 SV=1	70	13	78	6	186	21.4	7.77	1742	cell division;cell organization and biogenesis;regulation of biological process;response to stimulus	cytoplasm;endosome;membrane;vacuole	catalytic activity;nucleotide binding;protein binding;signal transducer activity	Arl8a	91.3	93.4	91.9	109.2	115.5	108.8	99.3	93.5	99.8	97.3	0.230862	1.99213	+
High	Q6PGE7	Sodium-dependent proline transporter OS=Mus musculus GN=Slc6a7 PE=1 SV=1	4	1	5	1	637	71	6.61	106	transport	membrane	transporter activity	Slc6a7	82.5	96.9	91.9	105.8	109.5	116.1	92.9	89.9	119.1	95.2	0.230158	1.16207
Low	P61372	Insulin gene enhancer protein ISL-1 OS=Mus musculus GN=Isl1 PE=1 SV=1	3	1	2	1	349	39	8.28	0	cell differentiation;cell organization and biogenesis;cellular component movement;development;metabolic process;regulation of biological process;response to stimulus	nucleus	DNA binding;metal ion binding;protein binding	Isl1	95.4	90.6	97	107.3	106.3	107.6	121.2	94.4	89	91	0.229512	1.8183	+
High	Q9CQW2	ADP-ribosylation factor-like protein 8B OS=Mus musculus GN=Arl8b PE=1 SV=1	67	12	59	5	186	21.5	8.43	1231	cell division;cell organization and biogenesis;regulation of biological process;response to stimulus	cytoplasm;cytoskeleton;endosome;membrane;vacuole	catalytic activity;nucleotide binding;protein binding;signal transducer activity	Arl8b	93.7	90.7	93.5	102.4	116.4	108.1	107.2	95.9	97.3	94.9	0.228424	2.1922	+
High	A2AWA9	Rab GTPase-activating protein 1 OS=Mus musculus GN=Rabgap1 PE=1 SV=1	48	48	106	45	1064	120.7	5.25	2222	cell organization and biogenesis;cellular component movement;regulation of biological process;transport	cytoplasm;cytoskeleton;cytosol	catalytic activity;DNA binding;enzyme regulator activity;motor activity;protein binding	Rabgap1	92.6	92.9	93.3	108.7	108.9	108.9	109	95.3	95.6	94.9	0.228405	8.39614	+
High	Q91VU0	Protein FAM3C OS=Mus musculus GN=Fam3c PE=1 SV=1	30	6	15	6	227	24.7	8.29	500	development	extracellular		Fam3c	92	92.9	91.3	109	114.4	109.7	98.3	97.8	98.2	96.4	0.228275	1.94425	+
High	P05132	cAMP-dependent protein kinase catalytic subunit alpha OS=Mus musculus GN=Prkaca PE=1 SV=3	66	23	106	14	351	40.5	8.79	2359	cellular homeostasis;metabolic process;regulation of biological process;response to stimulus	cytoplasm;cytosol;Golgi;membrane;mitochondrion;nucleus	catalytic activity;metal ion binding;nucleotide binding;protein binding	Prkaca	91.7	94.4	93.7	117.5	117.2	110.9	91.4	94.3	95.5	93.5	0.2282	1.09642
Low	P56393	Cytochrome c oxidase subunit 7B, mitochondrial OS=Mus musculus GN=Cox7b PE=3 SV=1	9	1	1	1	80	9	10.27	17	transport	membrane;mitochondrion	catalytic activity;transporter activity	Cox7b	91.7	90.4	91.6	91	100.1	92.1	144.1	97.6	106.7	94.8	0.227616	0.464333
Medium	Q62160	Rho GDP-dissociation inhibitor 3 OS=Mus musculus GN=Arhgdig PE=2 SV=1	7	1	1	1	225	25.3	5.35	43	regulation of biological process	cytoplasm;membrane	enzyme regulator activity;protein binding	Arhgdig	103.1	80.3	94.6	110.3	87.2	156	80.2	104.9	102.4	80.9	0.226575	0.312665
High	Q91ZP3	Phosphatidate phosphatase LPIN1 OS=Mus musculus GN=Lpin1 PE=1 SV=1	3	1	1	1	924	101.9	6.74	55	cell differentiation;cell organization and biogenesis;metabolic process;regulation of biological process;response to stimulus	cytoplasm;endoplasmic reticulum;membrane;mitochondrion;nucleus	catalytic activity;protein binding	Lpin1	101.3	96.3	81.3	101.6	102.5	121.1	109.8	93.5	86.4	106.3	0.22623	1.07631
Low	Q7M6Y2	Transcription factor SOX-11 OS=Mus musculus GN=Sox11 PE=1 SV=1	4	1	1	1	395	42.6	5.12	0	cell differentiation;cell proliferation;development;metabolic process;regulation of biological process;response to stimulus	cytoplasm;nucleus	DNA binding;RNA binding	Sox11	98.6	100	83.3	109.3	113.9	105.5	110.5	97.3	90.1	91.5	0.224657	1.62791	+
High	Q8BIA4	F-box/WD repeat-containing protein 8 OS=Mus musculus GN=Fbxw8 PE=1 SV=2	2	1	2	1	598	67.9	6.16	116	cell organization and biogenesis;cell proliferation;metabolic process;regulation of biological process	cytoplasm;cytosol;Golgi	catalytic activity;protein binding	Fbxw8	90	94.2	95.2	113.2	99.9	122.5	99.7	99.9	94.8	90.6	0.224641	1.17985
Medium	Q9JKN1	Zinc transporter 7 OS=Mus musculus GN=Slc30a7 PE=1 SV=1	4	1	1	1	378	41.8	6.84	21	regulation of biological process;response to stimulus;transport	cytoplasm;Golgi;membrane	metal ion binding;transporter activity	Slc30a7	88.8	91.1	91.2	106.2	110.8	111.5	93.7	103.7	104.9	98.1	0.224064	1.56408	+
High	O08807	Peroxiredoxin-4 OS=Mus musculus GN=Prdx4 PE=1 SV=1	50	10	33	8	274	31	7.15	683	cell organization and biogenesis;cellular homeostasis;metabolic process;regulation of biological process	cytoplasm;cytosol;endoplasmic reticulum;extracellular;mitochondrion;nucleus	antioxidant activity;catalytic activity;protein binding	Prdx4	95.7	92.9	92.9	106.9	107.2	102.9	121.3	94.5	92.8	92.9	0.223746	1.64809	+
High	Q61768	Kinesin-1 heavy chain OS=Mus musculus GN=Kif5b PE=1 SV=3	69	66	225	47	963	109.5	6.44	5668	cell differentiation;cell organization and biogenesis;cellular component movement;metabolic process;regulation of biological process;transport	cytoplasm;cytoskeleton;cytosol;membrane	catalytic activity;motor activity;nucleotide binding;protein binding	Kif5b	95.4	92.5	93.1	108	112.4	105	111.8	94.3	93.5	94.1	0.222686	3.08635	+
High	Q810A5	Uncharacterized protein KIAA0895-like OS=Mus musculus GN=Kiaa0895l PE=2 SV=1	9	3	3	3	467	53.1	8.38	70				4931428F04Rik	96.9	97.4	89.1	111.8	109.7	116.1	103.2	95.2	88.4	92.2	0.222247	2.0037	+
High	Q3UKC1	Tax1-binding protein 1 homolog OS=Mus musculus GN=Tax1bp1 PE=1 SV=2	21	16	21	16	814	93.6	5.33	232	cell death;cell organization and biogenesis;regulation of biological process		catalytic activity;metal ion binding;motor activity;protein binding;structural molecule activity	Tax1bp1	96.5	89.5	92.4	110	108.4	110.4	104	99.1	94.4	95.2	0.221504	2.84287	+
High	Q9CRA5	Golgi phosphoprotein 3 OS=Mus musculus GN=Golph3 PE=1 SV=1	47	10	20	8	298	33.7	6.44	745	cell organization and biogenesis;cell proliferation;cellular component movement;metabolic process;regulation of biological process;transport	cytosol;endosome;Golgi;membrane;mitochondrion	protein binding	Golph3	92.3	92	93.8	111.8	110.7	113.9	95.4	95.6	97.2	97.2	0.219722	1.53629	+
High	Q8C996	Transmembrane protein 163 OS=Mus musculus GN=Tmem163 PE=1 SV=1	20	4	14	4	288	31.2	7.93	519	transport	endosome;membrane	metal ion binding;transporter activity	Tmem163	91.3	92.3	94.4	107.9	114.4	111.3	98	96.1	96.7	97.5	0.219572	1.7907	+
High	P37040	NADPH--cytochrome P450 reductase OS=Mus musculus GN=Por PE=1 SV=2	68	36	105	36	678	77	5.53	1923	metabolic process;regulation of biological process;response to stimulus	endoplasmic reticulum;membrane;mitochondrion	catalytic activity;nucleotide binding;protein binding	Por	94	93.9	92.5	107.5	110.1	110.5	107.2	94.5	95.7	94.1	0.219486	4.48419	+
High	O55022	Membrane-associated progesterone receptor component 1 OS=Mus musculus GN=Pgrmc1 PE=1 SV=4	89	16	80	14	195	21.7	4.7	2147		endoplasmic reticulum;membrane		Pgrmc1	96	94.8	91.1	110.9	111.6	113.3	101.4	94.6	95.3	91	0.218072	2.19576	+
High	Q9JJG0	Transforming acidic coiled-coil-containing protein 2 OS=Mus musculus GN=Tacc2 PE=1 SV=2	21	20	35	18	1149	124.1	5.06	449	cell differentiation;cell organization and biogenesis;cell proliferation;cellular component movement;regulation of biological process;transport	cytoplasm;cytoskeleton;cytosol;membrane;nucleus	catalytic activity;motor activity;protein binding	Tacc2	94.6	92.8	95	111.5	110.4	111.6	104.4	94.2	94.3	91.2	0.217824	3.1188	+
Medium	P24457	Cytochrome P450 2D11 OS=Mus musculus GN=Cyp2d11 PE=2 SV=2	3	1	1	1	504	57	6.25	37	metabolic process	endoplasmic reticulum;membrane	catalytic activity;metal ion binding	Cyp2d11	88.3	103.9	80.6	111.2	115.8	99.7	96.3	110	97.2	96.9	0.217777	0.918989
Medium	Q8JZW8	Paraneoplastic antigen Ma3 homolog OS=Mus musculus GN=Pnma3 PE=2 SV=1	2	1	1	1	466	54	9.25	26		nucleus	metal ion binding	Pnma3	97.6	89	99.5	98.1	101.7	95.1	148.2	89.2	91.2	90.3	0.216075	0.450916
High	Q9CYZ2	Tumor protein D54 OS=Mus musculus GN=Tpd52l2 PE=1 SV=1	50	10	25	10	220	24	6.15	669		cytoplasm	protein binding;RNA binding	Tpd52l2	93.8	92.4	95.2	106.8	109.8	104.7	114.5	92.9	95.7	94.2	0.216006	2.67391	+
High	Q9DBS5	Kinesin light chain 4 OS=Mus musculus GN=Klc4 PE=1 SV=1	36	20	61	11	619	68.6	6.09	1639		cytoplasm;cytoskeleton	catalytic activity;motor activity;protein binding	Klc4	93.2	94.1	95.8	113.8	108.7	111.8	104.1	93.7	91.5	93.4	0.215899	2.70305	+
High	Q9ER39	Torsin-1A OS=Mus musculus GN=Tor1a PE=1 SV=1	6	2	3	2	333	37.8	7.17	70	cell organization and biogenesis;cellular component movement;metabolic process;regulation of biological process;response to stimulus;transport	cytoplasm;cytoskeleton;endoplasmic reticulum;membrane;nucleus;organelle lumen	catalytic activity;nucleotide binding;protein binding	Tor1a	99.9	90.5	94.2	113.3	106.8	117.4	103.1	95.6	84.6	94.5	0.215496	1.73881	+
High	Q3TZM9	GDP-Man:Man(3)GlcNAc(2)-PP-Dol alpha-1,2-mannosyltransferase OS=Mus musculus GN=Alg11 PE=2 SV=1	6	3	3	3	492	55.2	8.29	82	metabolic process	endoplasmic reticulum;membrane	catalytic activity	Alg11	88.8	92.3	94.8	107.9	108.5	100.9	109.8	99.5	98.6	98.8	0.215391	2.50786	+
High	Q61070	Etoposide-induced protein 2.4 OS=Mus musculus GN=Ei24 PE=1 SV=3	6	2	4	2	340	38.9	9.72	63	cell communication;cell death;metabolic process;regulation of biological process;response to stimulus	cytoplasm;cytosol;endoplasmic reticulum;Golgi;membrane;nucleus		Ei24	92	93.2	93.3	108.1	112.3	114.8	95.9	95.8	99.7	94.9	0.215308	1.52366	+
High	Q9QYF1	Retinol dehydrogenase 11 OS=Mus musculus GN=Rdh11 PE=1 SV=2	25	7	13	7	316	35.1	8.91	180	metabolic process;regulation of biological process	endoplasmic reticulum;membrane	catalytic activity	Rdh11	91	94.4	94.3	105.6	116	113	98	96.1	96.3	95.4	0.214116	1.55696	+
Low	Q6NV72	WD repeat and coiled-coil-containing protein OS=Mus musculus GN=Wdcp PE=2 SV=2	5	1	2	1	663	72.2	7.53	0	cell organization and biogenesis		protein binding	BC068281; Wdcp	82.8	93.7	92.6	104.5	104.9	106.5	100.3	98.6	94	122	0.214097	2.13573	+
High	Q8R1Z9	RING finger protein 121 OS=Mus musculus GN=Rnf121 PE=1 SV=1	13	3	8	3	327	38	7.06	171	metabolic process;regulation of biological process;response to stimulus	membrane	catalytic activity;metal ion binding;protein binding	Rnf121	97.2	94.9	85	92.9	107.4	104.6	123.1	98.1	97.7	99	0.212167	0.897071
Low	Q07079	Insulin-like growth factor-binding protein 5 OS=Mus musculus GN=Igfbp5 PE=1 SV=1	3	1	1	1	271	30.4	8.12	0	cell differentiation;cell proliferation;metabolic process;regulation of biological process;response to stimulus	extracellular	protein binding	Igfbp5	86.6	92.3	83.9	94.4	111.5	116.9	82.9	100.5	100.1	130.8	0.211411	0.689212
Medium	P20352	Tissue factor OS=Mus musculus GN=F3 PE=1 SV=2	6	1	2	1	294	32.9	9.32	0	coagulation;metabolic process;regulation of biological process;response to stimulus	cell surface;cytoplasm;membrane	catalytic activity;protein binding;receptor activity;signal transducer activity	F3	95.3	95.8	89.4	97.7	110.5	115.4	109.1	97.9	95.3	93.6	0.210329	1.56529	+
High	P14602	Heat shock protein beta-1 OS=Mus musculus GN=Hspb1 PE=1 SV=3	18	3	3	3	209	23	6.55	40	metabolic process;regulation of biological process;response to stimulus	cytoplasm;cytoskeleton;membrane;nucleus;proteasome	enzyme regulator activity;protein binding;RNA binding	Hspb1	85.1	92.3	99.9	99.4	111.2	106	111.1	97.7	99.3	98.2	0.210114	1.51133	+
High	Q8R180	ERO1-like protein alpha OS=Mus musculus GN=Ero1a PE=1 SV=2	25	10	19	9	464	54.1	6.54	407	cell death;cell differentiation;cell organization and biogenesis;cellular homeostasis;metabolic process;regulation of biological process;response to stimulus;transport	endoplasmic reticulum;membrane	catalytic activity	Ero1l	95.8	91.8	94.8	108.4	109.1	113.4	104.6	94.2	92.9	95.2	0.209895	2.81323	+
High	Q60991	25-hydroxycholesterol 7-alpha-hydroxylase OS=Mus musculus GN=Cyp7b1 PE=1 SV=2	4	2	4	2	507	58.4	9.09	24	cellular component movement;metabolic process;regulation of biological process;response to stimulus	endoplasmic reticulum;membrane	catalytic activity;metal ion binding	Cyp7b1	103	88.9	81.9	107.8	114.5	99.5	100.2	106	108	90.3	0.209083	1.06555
High	Q07646	Mesoderm-specific transcript protein OS=Mus musculus GN=Mest PE=2 SV=1	29	4	8	4	335	38.9	9.74	236	regulation of biological process;response to stimulus	endoplasmic reticulum;membrane	catalytic activity	Mest	92.4	92.1	94.9	102.5	108.1	101.3	118.7	96.2	98.2	95.6	0.208979	1.54746	+
High	P50431	Serine hydroxymethyltransferase, cytosolic OS=Mus musculus GN=Shmt1 PE=1 SV=3	34	14	18	14	478	52.6	6.95	337	cell organization and biogenesis;metabolic process;regulation of biological process	cytoplasm;cytosol;mitochondrion;nucleus	catalytic activity;protein binding;RNA binding;translation regulator activity	Shmt1	92.2	100.8	87.7	110.2	103.7	105	113.7	95.7	93.9	97.2	0.208967	1.73807	+
High	Q6NZL8	Signal peptide, CUB and EGF-like domain-containing protein 1 OS=Mus musculus GN=Scube1 PE=2 SV=2	3	2	2	2	1018	111.5	6.8	74	cell differentiation;cell organization and biogenesis;regulation of biological process	cell surface;extracellular;membrane	metal ion binding;protein binding	Scube1	83	100.8	97.1	92.3	113.7	84.7	142	90.9	96.8	98.6	0.208273	0.396769
High	Q5FWK3	Rho GTPase-activating protein 1 OS=Mus musculus GN=Arhgap1 PE=1 SV=1	48	15	45	14	439	50.4	6.44	1020	regulation of biological process;response to stimulus;transport	cytoplasm;endosome;membrane	enzyme regulator activity;protein binding	Arhgap1	93.2	93.5	95.1	107.1	109.1	108.9	108.3	95	96.8	93.1	0.20599	5.22333	+
High	Q8BYB9	Protein O-glucosyltransferase 1 OS=Mus musculus GN=Poglut1 PE=1 SV=2	26	8	8	8	392	46.4	8.85	136	development;metabolic process;regulation of biological process	endoplasmic reticulum;organelle lumen	catalytic activity;protein binding	Poglut1	95.5	92.9	94.4	105	107.2	107.8	114.9	95.4	91.5	95.4	0.205864	2.57656	+
High	Q8BHN3	Neutral alpha-glucosidase AB OS=Mus musculus GN=Ganab PE=1 SV=1	61	49	176	49	944	106.8	6.06	4212	metabolic process	endoplasmic reticulum;Golgi;membrane	catalytic activity;protein binding;RNA binding	Ganab	95	93.6	93.4	109.4	109.4	109.6	105.2	94.4	95	95	0.205632	3.93052	+
High	Q80U56	Late secretory pathway protein AVL9 homolog OS=Mus musculus GN=Avl9 PE=1 SV=2	29	13	26	13	649	72.1	6.14	521	cellular component movement	cytoplasm;endosome;membrane		Avl9	93.5	95.3	93.3	112.1	114.7	107	99.9	95.8	93.6	94.7	0.205453	1.85174	+
High	Q8CG03	cGMP-specific 3',5'-cyclic phosphodiesterase OS=Mus musculus GN=Pde5a PE=1 SV=2	3	3	3	3	865	98.3	6.05	74	metabolic process;regulation of biological process;response to stimulus	cytosol	catalytic activity;metal ion binding;nucleotide binding;protein binding	Pde5a	95.3	88.1	100.9	108.5	105.6	109.5	113.4	92.8	98.3	87.6	0.205182	1.97747	+
High	Q9CR25	2-(3-amino-3-carboxypropyl)histidine synthase subunit 2 OS=Mus musculus GN=Dph2 PE=1 SV=1	9	2	4	2	489	52.3	5.53	71	metabolic process		catalytic activity;protein binding	Dph2	97.9	86.3	98.8	111.8	103	115.6	104.2	104.1	84.7	93.6	0.203849	1.47736	+
High	Q6GQR8	Zinc finger protein 329 OS=Mus musculus GN=Znf329 PE=1 SV=2	4	2	4	1	522	59.8	8.87	56	metabolic process;regulation of biological process	nucleus	DNA binding;metal ion binding	Zfp329	99.6	93.4	72.1	102.2	85.4	111.3	108.2	109.1	129.7	89	0.203809	0.642284
Low	Q9Z0L8	Gamma-glutamyl hydrolase OS=Mus musculus GN=Ggh PE=1 SV=2	6	1	1	1	317	35.4	7.5	0	metabolic process;response to stimulus	cytosol;extracellular;nucleus;vacuole	catalytic activity	Ggh	104.1	82.7	101.3	100.6	96.2	119.3	126.3	81.4	92.7	95.5	0.203744	0.668693
Medium	P84086	Complexin-2 OS=Mus musculus GN=Cplx2 PE=1 SV=1	17	1	1	1	134	15.4	5.08	67	cell differentiation;regulation of biological process;transport	cytoplasm;cytosol;vacuole	protein binding	Cplx2	106.5	79.3	97.5	91.5	138.5	106.1	98.9	109.3	72.5	99.8	0.203647	0.453245
Medium	Q80TM6	R3H domain-containing protein 2 OS=Mus musculus GN=R3hdm2 PE=1 SV=2	2	2	2	2	1044	114.5	8.91	34	metabolic process;regulation of biological process	nucleus	RNA binding	R3hdm2	99.7	97.3	89	89.4	108.7	92.4	148.5	95.5	86.2	93.3	0.203168	0.379572
Medium	Q5RKS2	Small integral membrane protein 7 OS=Mus musculus GN=Smim7 PE=3 SV=1	25	1	1	1	75	8.5	8.16	26		membrane		9130011J15Rik; Smim7	97.4	100	94.9	122.1	109.6	149.4	67.5	88	88	83.1	0.202942	0.301826
Low	Q8C4X7	UPF0258 protein KIAA1024-like homolog OS=Mus musculus PE=1 SV=3	11	1	1	1	151	17.2	6.54	20		membrane		A730017C20Rik	107	81	88.9	113.1	94.2	115.1	102.5	115.2	79.2	103.8	0.202721	0.774833
High	Q8K273	Membrane magnesium transporter 1 OS=Mus musculus GN=Mmgt1 PE=1 SV=1	25	2	4	2	131	14.7	9.16	152	transport	cytoplasm;endoplasmic reticulum;endosome;Golgi;membrane	transporter activity	Mmgt1	92.6	93.2	94.1	104.1	107.8	99.4	118	95.8	95.9	99	0.202037	1.51669	+
Medium	Q9D8S4	Oligoribonuclease, mitochondrial OS=Mus musculus GN=Rexo2 PE=1 SV=2	8	1	1	1	237	26.7	7.15	32	metabolic process	mitochondrion;nucleus;organelle lumen	catalytic activity	Rexo2	100	80	100.3	124.8	96.9	120.4	87.4	107.2	86.3	96.7	0.200649	0.521503
High	O88844	Isocitrate dehydrogenase [NADP] cytoplasmic OS=Mus musculus GN=Idh1 PE=1 SV=2	80	35	418	33	414	46.6	7.17	9179	metabolic process;regulation of biological process;response to stimulus	cytoplasm;cytosol;mitochondrion	catalytic activity;metal ion binding;nucleotide binding;protein binding	Idh1	92.1	95.2	93.7	103.1	106	104	117.4	94.3	97.8	96.4	0.200406	1.76064	+
High	Q80TA1	Ethanolaminephosphotransferase 1 OS=Mus musculus GN=Selenoi PE=2 SV=3	10	2	7	2	398	45.3	6.83	261	metabolic process	membrane	catalytic activity;metal ion binding	Ept1; Selenoi	99	94.5	88.2	105.2	111.2	117.1	97.7	97.8	98.1	91.1	0.19916	1.26192
High	P01837	Ig kappa chain C region OS=Mus musculus PE=1 SV=1	44	4	10	4	106	11.8	5.41	332	cell differentiation;cell organization and biogenesis;defense response;metabolic process;regulation of biological process;response to stimulus	membrane	metal ion binding;protein binding	Igkc	78.8	100.5	73.6	100.2	89.1	99.4	98.3	108.3	127.3	124.5	0.198729	0.797196
High	P70303	CTP synthase 2 OS=Mus musculus GN=Ctps2 PE=1 SV=1	28	14	41	9	586	65.5	6.49	842	metabolic process	membrane;mitochondrion	catalytic activity;metal ion binding;nucleotide binding	Ctps2; S100g	92.7	91	96.3	107.1	106.1	110.3	104.8	99.5	96.1	96	0.198157	3.09573	+
High	P24369	Peptidyl-prolyl cis-trans isomerase B OS=Mus musculus GN=Ppib PE=1 SV=2	62	15	128	14	216	23.7	9.55	2387	metabolic process;regulation of biological process	endoplasmic reticulum;membrane;nucleus;organelle lumen	catalytic activity;protein binding;RNA binding	Ppib	95.3	94.5	93.7	107.1	109.1	103.9	113.2	94	95.5	93.6	0.19698	2.70806	+
High	Q07797	Galectin-3-binding protein OS=Mus musculus GN=Lgals3bp PE=1 SV=1	3	1	1	1	577	64.5	5.14	52	transport	extracellular;membrane	protein binding;receptor activity	Lgals3bp	91.3	83.7	120.7	102.3	126.3	117.1	106.1	92.6	72.9	87.1	0.196513	0.578799
High	O35474	EGF-like repeat and discoidin I-like domain-containing protein 3 OS=Mus musculus GN=Edil3 PE=1 SV=2	15	6	7	6	480	53.7	7.58	213	development;regulation of biological process	extracellular	metal ion binding;protein binding	Edil3	90.3	92.6	91.3	101.6	103.9	102.9	110.5	99.3	110.2	97.4	0.19634	2.57619	+
High	P27773	Protein disulfide-isomerase A3 OS=Mus musculus GN=Pdia3 PE=1 SV=2	68	42	292	42	505	56.6	6.21	7359	cell communication;cellular homeostasis;metabolic process;regulation of biological process;response to stimulus	cell surface;cytoplasm;endoplasmic reticulum;extracellular;membrane;mitochondrion;nucleus;organelle lumen	catalytic activity;protein binding;RNA binding	Pdia3	96.8	92.1	94.4	102.3	104.3	101.3	124.9	93	95.5	95.4	0.196332	1.01786
Medium	Q9QUG2	DNA polymerase kappa OS=Mus musculus GN=Polk PE=1 SV=1	2	1	1	1	852	95.9	6.7	0	metabolic process;response to stimulus	nucleus	catalytic activity;DNA binding;metal ion binding;protein binding	Polk	99.3	94.4	89.1	120	89.5	104.1	118.3	93.9	92.1	99.1	0.195878	0.747422
High	Q923S9	Ras-related protein Rab-30 OS=Mus musculus GN=Rab30 PE=1 SV=1	44	8	46	6	203	23	4.97	873	cell organization and biogenesis;regulation of biological process;response to stimulus	cytoplasm;Golgi;membrane	catalytic activity;nucleotide binding	Rab30	94.8	97.4	91.6	114	112	113	94.3	95.6	95.2	92.1	0.195454	1.20838
High	O35153	BET1-like protein OS=Mus musculus GN=Bet1l PE=3 SV=1	47	3	5	3	111	12.4	8.82	133	cell organization and biogenesis;regulation of biological process;transport	cytosol;endosome;Golgi;membrane	protein binding	Bet1l	95.9	94.1	93.6	107	113.1	109	103.7	95.2	96.6	91.8	0.194805	2.63476	+
Medium	Q8BHX1	HAUS augmin-like complex subunit 1 OS=Mus musculus GN=Haus1 PE=1 SV=2	3	1	1	1	278	31.4	5.69	32	cell division;cell organization and biogenesis	cytoplasm;cytoskeleton;cytosol		Haus1	98.8	100.9	90.3	112.5	92.9	141.2	95.8	95.2	85.1	87.4	0.194261	0.461505
High	Q3TYS2	Uncharacterized protein C17orf62 homolog OS=Mus musculus PE=1 SV=2	11	2	4	2	187	20.9	8.59	71		membrane		BC017643	101.5	92.1	90.8	124.4	105.2	107.7	96.3	98.9	92.1	91.1	0.193406	0.888544
High	Q62465	Synaptic vesicle membrane protein VAT-1 homolog OS=Mus musculus GN=Vat1 PE=1 SV=3	68	19	120	19	406	43.1	6.37	3758	metabolic process;regulation of biological process	cytoplasm;membrane;mitochondrion	catalytic activity;metal ion binding	Vat1	91.5	92.7	96.3	104.1	111.2	101.2	111.1	95.7	98.6	97.6	0.193224	2.05429	+
High	Q9CYN2	Signal peptidase complex subunit 2 OS=Mus musculus GN=Spcs2 PE=1 SV=1	43	10	26	10	226	25	8.57	992	metabolic process;transport	endoplasmic reticulum;membrane	catalytic activity	Spcs2	96.2	93.4	92.3	103.3	107.8	107.1	111.5	94.5	97.6	96.3	0.193109	2.76053	+
High	Q9D2Q3	Uncharacterized protein C10orf88 homolog OS=Mus musculus PE=2 SV=1	11	3	3	3	444	48.7	6.48	54			protein binding	2310057M21Rik	86.8	93.3	100.7	101.5	105.8	92.4	128.3	98.1	99	94.2	0.19303	0.651869
High	Q8R5H6	Wiskott-Aldrich syndrome protein family member 1 OS=Mus musculus GN=Wasf1 PE=1 SV=2	37	17	43	14	559	61.5	6.37	802	cell growth;cell organization and biogenesis;regulation of biological process;response to stimulus;transport	cytoplasm;cytoskeleton;membrane;mitochondrion	protein binding	Wasf1	89.1	93.3	99.1	102.5	109.3	98.7	118.2	102.8	99.6	87.4	0.191796	1.19757
Medium	Q6PGD0	All-trans retinoic acid-induced differentiation factor OS=Mus musculus GN=Atraid PE=2 SV=2	4	1	2	1	223	23.8	7.4	58	cell differentiation;regulation of biological process	membrane;nucleus	protein binding	Atraid	90.1	92	92.8	104	103.2	98.1	113.3	110	96.3	100.2	0.191628	1.72541	+
Low	Q64311	Protein N-terminal asparagine amidohydrolase OS=Mus musculus GN=Ntan1 PE=1 SV=3	3	1	1	1	310	34.6	6.19	44	response to stimulus	cytoplasm;nucleus	catalytic activity	Ntan1	102.5	116.5	85	107.9	100.3	130.7	124	82.1	62.6	88.5	0.191592	0.588457
High	Q8BXA1	Golgi integral membrane protein 4 OS=Mus musculus GN=Golim4 PE=1 SV=1	14	6	13	6	655	76.7	4.83	274	transport	endosome;Golgi;membrane		Golim4	94	94.5	95.2	100.2	108.9	115.1	107.6	95	94.7	94.8	0.19096	1.84802	+
High	Q3UMB5	Guanine nucleotide exchange protein SMCR8 OS=Mus musculus GN=Smcr8 PE=1 SV=2	17	8	9	8	935	104.9	5.4	141	metabolic process;regulation of biological process	chromosome;cytoplasm;nucleus	enzyme regulator activity;protein binding	Smcr8	93.6	92.6	95.1	107.5	105.1	105	110.4	95.7	100.2	94.8	0.190464	3.34563	+
High	Q6P5E4	UDP-glucose:glycoprotein glucosyltransferase 1 OS=Mus musculus GN=Uggt1 PE=1 SV=4	53	59	140	59	1551	176.3	5.62	3891	metabolic process	endoplasmic reticulum;organelle lumen	catalytic activity;protein binding	Uggt1	95.6	93.6	94.5	109	109.3	111.2	102.1	96.3	94.6	93.9	0.190291	2.57893	+
High	Q80W31	Zinc finger protein 569 OS=Mus musculus GN=Znf569 PE=2 SV=2	4	3	5	2	679	77.2	7.99	46	metabolic process;regulation of biological process	nucleus	DNA binding;metal ion binding	Zfp74	93.6	94.6	92.2	93.1	115.6	98.3	119.5	90.1	102.7	100.3	0.190022	0.835648
High	O35239	Tyrosine-protein phosphatase non-receptor type 9 OS=Mus musculus GN=Ptpn9 PE=1 SV=2	27	14	24	14	593	67.9	8.1	425	metabolic process	cytoplasm	catalytic activity;protein binding	Ptpn9	94.4	95.1	93.6	109.4	106.3	106.5	108.3	96.1	97.9	92.4	0.189664	4.46659	+
High	Q3UHI4	Protein TMED8 OS=Mus musculus GN=Tmed8 PE=2 SV=1	8	2	2	2	326	35.8	4.74	51	transport			Tmed8	95.8	88.3	94.8	105.2	111.8	111.5	95.6	96.7	97.7	102.3	0.189619	1.35032	+
Medium	A2A559	Post-GPI attachment to proteins factor 3 OS=Mus musculus GN=Pgap3 PE=2 SV=1	3	1	1	1	320	36.5	7.94	26	metabolic process	endoplasmic reticulum;Golgi;membrane	catalytic activity	Pgap3	90.8	89.7	97.8	105.5	109.1	114.2	94.3	99.5	98.1	101.1	0.18932	1.20878
High	Q9ERR7	Selenoprotein F OS=Mus musculus GN=Selenof PE=1 SV=3	30	4	12	4	162	17.8	5.35	431	cell organization and biogenesis;metabolic process	endoplasmic reticulum;organelle lumen	antioxidant activity;catalytic activity;protein binding	Sep15; Selenof	97.8	94.6	96.3	110.2	110.8	109.5	108.4	92.2	90.4	89.8	0.189284	4.42959	+
High	P28738	Kinesin heavy chain isoform 5C OS=Mus musculus GN=Kif5c PE=1 SV=3	73	70	310	48	956	109.2	6.19	8281	cellular component movement;transport	cytoplasm;cytoskeleton	catalytic activity;motor activity;nucleotide binding;protein binding	Kif5c	94.7	95.2	95.1	109.2	105	106.8	111.9	97	96.1	89	0.188034	3.16223	+
High	O88597	Beclin-1 OS=Mus musculus GN=Becn1 PE=1 SV=3	16	5	8	5	448	51.6	4.93	177	cell communication;cell death;cell division;cell organization and biogenesis;cellular component movement;defense response;metabolic process;regulation of biological process;response to stimulus;transport	cytoplasm;cytoskeleton;endoplasmic reticulum;endosome;Golgi;membrane;mitochondrion;nucleus;vacuole	protein binding	Becn1	93.7	92.5	96.3	108.4	104.5	112.6	103.6	96.2	92.8	99.4	0.188026	2.39526	+
High	A2A8Z1	Oxysterol-binding protein-related protein 9 OS=Mus musculus GN=Osbpl9 PE=1 SV=1	16	10	11	10	736	83.1	6.07	236	transport	cytosol;endosome;Golgi;membrane		Osbpl9	93.1	92.5	95.8	104.2	106.9	103	113.3	97	97.7	96.5	0.187927	2.22514	+
High	Q3TVI8	Pre-B-cell leukemia transcription factor-interacting protein 1 OS=Mus musculus GN=Pbxip1 PE=1 SV=2	19	9	12	9	727	81.1	5.36	259	cell differentiation;regulation of biological process	cytoplasm;cytoskeleton;nucleus		Pbxip1	85.3	88.4	110.7	102.9	126.8	110.2	92	100.1	86.2	97.5	0.187738	0.54968
High	Q9DBE8	Alpha-1,3/1,6-mannosyltransferase ALG2 OS=Mus musculus GN=Alg2 PE=1 SV=2	62	23	77	23	415	47.4	7.97	1895	metabolic process;response to stimulus	cytoplasm;membrane;nucleus	catalytic activity;protein binding	Alg2	92.2	96.3	92.8	105.5	108.5	105.5	107.6	95.6	97.6	98.4	0.187427	3.61991	+
High	Q8BR63	Protein FAM177A1 OS=Mus musculus GN=Fam177a1 PE=1 SV=1	12	2	6	2	207	23.6	4.59	254				1700047I17Rik2; Fam177a	92.1	96.4	100.5	108.3	99.8	124.3	106.3	93	96.2	83.1	0.187128	1.02418
Medium	Q9DAJ4	WD repeat domain-containing protein 83 OS=Mus musculus GN=Wdr83 PE=1 SV=1	4	1	1	1	315	34.4	5.87	23	metabolic process	cytoplasm;nucleus;spliceosomal complex	protein binding	Wdr83	91.8	89.2	101.1	95.2	106	89	138	89.9	104.2	95.6	0.187041	0.430822
Low	Q9D3N8	Growth hormone-regulated TBC protein 1 OS=Mus musculus GN=Grtp1 PE=1 SV=1	3	1	1	1	359	40.6	8.47	0	regulation of biological process;transport		enzyme regulator activity;protein binding	Grtp1	83.5	95.9	93.3	86.5	102.7	104.2	120.4	104.1	103.3	106.2	0.186581	0.672799
High	Q99P72	Reticulon-4 OS=Mus musculus GN=Rtn4 PE=1 SV=2	80	55	503	55	1162	126.5	4.54	12964	cell organization and biogenesis;cellular component movement;regulation of biological process	cytoplasm;endoplasmic reticulum;membrane	protein binding;RNA binding	Rtn4	94.3	93.9	94.4	105.9	113.6	105.4	103.9	96.3	97.4	94.7	0.186506	2.4033	+
Medium	Q9D270	Probable palmitoyltransferase ZDHHC21 OS=Mus musculus GN=Zdhhc21 PE=1 SV=2	3	1	1	1	265	31.3	8.44	20	metabolic process	Golgi;membrane	catalytic activity;metal ion binding	Zdhhc21	91.2	90.3	94.2	107.1	112.3	109.6	89.3	98.5	104.7	102.8	0.186401	1.0103
Low	A2A870	Fas-binding factor 1 OS=Mus musculus GN=Fbf1 PE=1 SV=1	1	2	4	1	1173	130.1	6.35	45	cell organization and biogenesis	cytoplasm;cytoskeleton	protein binding	Fbf1	109	94.2	83.7	100.1	104.2	138.8	92.1	84.3	92.7	101	0.186093	0.421016
Low	O35309	N-myc-interactor OS=Mus musculus GN=Nmi PE=1 SV=1	3	1	1	1	314	35.2	5.05	40	metabolic process;regulation of biological process;response to stimulus	cytoplasm;cytosol	nucleotide binding;protein binding	Nmi	86.2	104	96.7	116.2	93.1	113.1	112.8	99.5	83.6	94.8	0.186093	0.841671
High	Q61335	B-cell receptor-associated protein 31 OS=Mus musculus GN=Bcap31 PE=1 SV=4	38	13	40	13	245	27.9	8.7	829	cell death;cellular homeostasis;regulation of biological process;response to stimulus;transport	endoplasmic reticulum;membrane;mitochondrion	protein binding	Bcap31	94.2	95.5	92.8	107.5	111.4	107.8	101.8	98	95.7	95.3	0.186007	2.50268	+
High	Q80UU9	Membrane-associated progesterone receptor component 2 OS=Mus musculus GN=Pgrmc2 PE=1 SV=2	59	13	32	11	217	23.3	5.15	863		membrane	protein binding	Pgrmc2	96.6	93.5	93	107.7	110.7	111.2	99.8	97.7	97	92.9	0.185973	1.98168	+
High	Q9ES07	Solute carrier family 15 member 2 OS=Mus musculus GN=Slc15a2 PE=1 SV=1	4	4	4	4	729	81.6	7.34	35	transport	membrane	transporter activity	Slc15a2	109.5	74.9	74.6	109.2	109.8	104.7	69	115.9	155.8	76.4	0.185438	0.329249
Medium	Q8K2D6	Deoxycytidylate deaminase OS=Mus musculus GN=Dctd PE=2 SV=1	10	1	1	1	178	20	7.91	52	metabolic process		catalytic activity;metal ion binding;protein binding	Dctd	89.5	91	101	107.7	110.6	101.4	106.9	100.7	85	106.3	0.184712	1.71097	+
Low	P70352	Ecto-ADP-ribosyltransferase 5 OS=Mus musculus GN=Art5 PE=2 SV=3	2	1	1	1	309	34.3	8.19	16	metabolic process	extracellular;membrane	catalytic activity	Art5	90.3	96	95.1	109.2	110.4	116.5	90.1	97.8	95.3	99.3	0.183871	0.904248
High	Q9QZS3	Protein numb homolog OS=Mus musculus GN=Numb PE=1 SV=1	11	6	7	1	653	70.8	8.65	106	cell differentiation;cell division;cell organization and biogenesis;cell proliferation;development;regulation of biological process;response to stimulus	cytoplasm;endosome;membrane;nucleus	protein binding	Numb	81.3	88.5	105.3	100.9	86.9	113.8	115	112.6	93.1	102.6	0.183669	0.585657
Medium	Q3V009	Transmembrane emp24 domain-containing protein 1 OS=Mus musculus GN=Tmed1 PE=1 SV=1	4	1	1	1	227	25.2	4.5	31	transport	endoplasmic reticulum;Golgi;membrane		Tmed1	98.3	95.4	90.4	105.1	110.5	111	103.5	90.6	100.5	94.8	0.183236	2.12791	+
High	P97471	Mothers against decapentaplegic homolog 4 OS=Mus musculus GN=Smad4 PE=1 SV=2	21	9	12	9	551	60.3	6.99	251	cell differentiation;cell organization and biogenesis;cell proliferation;cellular component movement;cellular homeostasis;metabolic process;regulation of biological process;response to stimulus	cytoplasm;cytosol;nucleus	DNA binding;metal ion binding;protein binding;signal transducer activity	Smad4	98.8	95.2	93.1	95.6	103	95.3	140.7	90.9	95.3	92	0.183097	0.44226
High	O08581	Potassium channel subfamily K member 1 OS=Mus musculus GN=Kcnk1 PE=1 SV=2	6	1	1	1	336	38.2	6.07	29	regulation of biological process;response to stimulus;transport	cytoplasm;endosome;membrane	protein binding;transporter activity	Kcnk1	94.7	89.8	92.6	110.1	95.1	109.6	104.4	109.6	94.4	99.7	0.182195	1.47161	+
High	Q9CWJ9	Bifunctional purine biosynthesis protein PURH OS=Mus musculus GN=Atic PE=1 SV=2	71	32	131	32	592	64.2	6.76	3881	metabolic process;response to stimulus	membrane;mitochondrion	catalytic activity;protein binding	Atic	94.7	95.3	94.8	100.2	101.4	107.9	121.3	94.7	95.4	94.3	0.182032	1.11778
High	Q91YH5	Atlastin-3 OS=Mus musculus GN=Atl3 PE=1 SV=1	31	12	18	10	541	60.5	6.1	417	cell organization and biogenesis	endoplasmic reticulum;membrane	catalytic activity;nucleotide binding;protein binding	Atl3	94.4	93.3	94.8	107.2	109.4	106.3	104.4	94.7	99.1	96.3	0.181961	3.73727	+
High	O88736	3-keto-steroid reductase OS=Mus musculus GN=Hsd17b7 PE=1 SV=1	15	5	7	5	334	37.3	6.73	58	metabolic process	endoplasmic reticulum;membrane	catalytic activity;protein binding	Hsd17b7	92.4	99.9	92.7	102.4	106.1	120.8	101.6	93.9	95.2	95	0.181354	1.1261
High	Q9WUH1	Transmembrane protein 115 OS=Mus musculus GN=Tmem115 PE=1 SV=1	18	3	7	3	350	38.1	7.5	142	metabolic process;transport	Golgi;membrane;nucleus	catalytic activity;protein binding	Tmem115	92.8	95.1	94.3	109.6	105.7	117.4	93.9	96.4	100.3	94.4	0.181128	1.08084
High	Q9D1Q4	Dolichol-phosphate mannosyltransferase subunit 3 OS=Mus musculus GN=Dpm3 PE=1 SV=1	24	2	3	2	92	10.1	7.08	96	metabolic process;regulation of biological process	endoplasmic reticulum;membrane	catalytic activity	Dpm3	98	91.4	99.6	107.4	124.9	109	95.4	93.5	91.2	89.6	0.180536	0.835259
High	Q78ZA7	Nucleosome assembly protein 1-like 4 OS=Mus musculus GN=Nap1l4 PE=1 SV=1	72	20	106	18	375	42.7	4.67	3072	cell organization and biogenesis	cytoplasm;nucleus	protein binding;RNA binding	Nap1l4	92.7	94.2	96.1	105.1	107.9	105.5	109	95.4	99.1	95.1	0.180085	3.5631	+
High	Q8BP92	Reticulocalbin-2 OS=Mus musculus GN=Rcn2 PE=1 SV=1	74	17	51	16	320	37.2	4.42	1276		endoplasmic reticulum;organelle lumen	metal ion binding;protein binding	Rcn2	94	95.8	100.1	110.2	107.7	110.4	109.6	91.5	92.9	87.7	0.180009	3.21468	+
Medium	Q8BQX5	Transmembrane and coiled-coil domain-containing protein 6 OS=Mus musculus GN=Tmco6 PE=1 SV=2	5	1	1	1	494	54.9	6.11	45	transport	cytoplasm;membrane;nucleus	protein binding;transporter activity	Tmco6	95.8	91.9	91	117.3	84.8	135.1	83.7	109.6	92.3	98.5	0.179727	0.347734
High	Q8BH24	Transmembrane 9 superfamily member 4 OS=Mus musculus GN=Tm9sf4 PE=1 SV=1	27	15	31	15	643	74.6	7.23	591	cell organization and biogenesis;cellular homeostasis;regulation of biological process;response to stimulus;transport	endosome;Golgi;membrane		Tm9sf4	92.4	96.3	94.2	109.1	111.1	109.2	97.8	96.7	96.9	96.3	0.179582	1.6998	+
High	Q9QXT0	Protein canopy homolog 2 OS=Mus musculus GN=Cnpy2 PE=1 SV=1	44	7	16	7	182	20.8	5.07	416	regulation of biological process;response to stimulus	endoplasmic reticulum		Cnpy2	98.8	93.3	93.2	101.4	115.7	107.8	105.9	95.9	92.7	95.3	0.179501	1.65233	+
High	Q6TEK5	Vitamin K epoxide reductase complex subunit 1-like protein 1 OS=Mus musculus GN=Vkorc1l1 PE=1 SV=1	12	2	2	2	176	19.8	8.95	56	metabolic process;response to stimulus	endoplasmic reticulum;membrane	catalytic activity	Vkorc1l1	90.6	97.9	93.3	108	109.8	107.8	99.9	97.9	100.9	93.8	0.17945	1.95916	+
High	O88447	Kinesin light chain 1 OS=Mus musculus GN=Klc1 PE=1 SV=3	57	30	128	21	541	61.4	5.68	3475	cell organization and biogenesis;cellular component movement;transport	cytoplasm;cytoskeleton;cytosol;membrane	catalytic activity;motor activity;protein binding	Klc1	94.8	94.9	96	108.8	106.2	104.1	112.2	96.5	95.8	90.8	0.179153	2.74035	+
High	Q9DBZ1	Inhibitor of nuclear factor kappa-B kinase-interacting protein OS=Mus musculus GN=Ikbip PE=1 SV=2	5	2	3	2	373	42.5	5.1	47		endoplasmic reticulum;membrane		Ikbip	92.3	83.3	100.6	93.7	98.4	117.7	107.1	105.7	95	106.3	0.178951	0.778102
Medium	Q3ULB5	Serine/threonine-protein kinase PAK 6 OS=Mus musculus GN=Pak6 PE=2 SV=1	2	1	1	1	682	74.8	9.44	27	metabolic process;regulation of biological process;response to stimulus	cytoplasm;nucleus	catalytic activity;nucleotide binding;protein binding;signal transducer activity	Pak6	99.9	99.6	85.9	101.2	107.6	115.4	106.3	104.9	88.9	90.3	0.17799	1.21247
High	Q6VNB8	WD repeat and FYVE domain-containing protein 3 OS=Mus musculus GN=Wdfy3 PE=1 SV=1	18	48	63	47	3508	392.1	6.8	1044	cell communication;metabolic process;response to stimulus	cytoplasm;cytosol;membrane;nucleus;vacuole	catalytic activity;metal ion binding;protein binding	Wdfy3	94.1	93.1	95.5	109.1	107.6	109.8	99.9	96.6	95.5	98.7	0.177898	2.18621	+
Medium	Q99MS7	EH domain-binding protein 1-like protein 1 OS=Mus musculus GN=Ehbp1l1 PE=1 SV=1	1	2	2	2	1716	184.7	4.73	0		endosome	protein binding	Ehbp1l1	102.6	99.3	90.2	114.5	108	129.4	88.6	87.1	93.1	87.3	0.177642	0.55646
High	Q922R8	Protein disulfide-isomerase A6 OS=Mus musculus GN=Pdia6 PE=1 SV=3	68	24	122	24	440	48.1	5.14	3957	cellular homeostasis;metabolic process;regulation of biological process;response to stimulus;transport	cytosol;endoplasmic reticulum;membrane;organelle lumen	catalytic activity	Pdia6	95.9	92.5	97.7	104.7	101.7	103.2	121.8	94.5	94.4	93.7	0.177469	1.09764
High	Q80TB8	Synaptic vesicle membrane protein VAT-1 homolog-like OS=Mus musculus GN=Vat1l PE=1 SV=2	60	21	116	21	417	45.8	5.06	2717	metabolic process		catalytic activity;metal ion binding	Vat1l	93.7	93.1	95.3	109.9	109.7	102.8	102.9	97.9	97.5	97.2	0.177237	2.40278	+
High	Q922D8	C-1-tetrahydrofolate synthase, cytoplasmic OS=Mus musculus GN=Mthfd1 PE=1 SV=4	42	34	72	33	935	101.1	7.14	1914	metabolic process	cytoplasm;cytosol;membrane;mitochondrion	catalytic activity;nucleotide binding	Mthfd1	95.8	95.5	95.4	109	104.7	104.8	113.7	93.6	94.7	93	0.17712	2.36495	+
Low	Q8CFH6	Serine/threonine-protein kinase SIK2 OS=Mus musculus GN=Sik2 PE=1 SV=1	1	1	1	1	931	104.1	6.13	32	metabolic process;regulation of biological process;response to stimulus	cytoplasm;nucleus	catalytic activity;metal ion binding;nucleotide binding	Sik2	100.7	92.5	83.2	96.5	102.8	98.8	118.5	104.3	92.3	110.4	0.176868	0.802852
High	P52482	Ubiquitin-conjugating enzyme E2 E1 OS=Mus musculus GN=Ube2e1 PE=1 SV=1	19	3	10	1	193	21.3	8.53	356	cell organization and biogenesis;metabolic process	nucleus	catalytic activity;nucleotide binding	Ube2e1	102.6	81.1	106.1	96.2	96.6	112	131.8	95.8	75.3	102.4	0.176217	0.468906
Medium	Q8K2R5	Zinc finger protein 668 OS=Mus musculus GN=Znf668 PE=2 SV=1	2	1	1	1	619	68.3	8.87	0	metabolic process;regulation of biological process	nucleus	DNA binding;metal ion binding	Zfp668	91.3	105.6	90.8	109.4	104.5	93.9	125.4	88.3	87.3	103.5	0.175431	0.666037
High	Q8BH97	Reticulocalbin-3 OS=Mus musculus GN=Rcn3 PE=1 SV=1	12	3	3	3	328	38	4.88	88		endoplasmic reticulum;organelle lumen	metal ion binding	Rcn3	93.9	100.1	85	95.2	102.8	100.3	121.8	94.1	88.7	118	0.17543	0.736549
High	A2AWP8	Rho guanine nucleotide exchange factor 10-like protein OS=Mus musculus GN=Arhgef10l PE=1 SV=1	5	3	5	3	1280	139.9	5.82	120	regulation of biological process;response to stimulus	cytoplasm;cytosol	enzyme regulator activity;protein binding	Arhgef10l	94.9	89	97.6	111.8	102.9	97.9	111.1	103.2	95	96.7	0.174871	1.36214	+
High	Q68FE2	Autophagy-related protein 9A OS=Mus musculus GN=Atg9a PE=1 SV=1	8	3	3	3	551	63.1	8.12	107	cell organization and biogenesis;defense response;metabolic process;regulation of biological process;response to stimulus;transport	cytoplasm;endosome;Golgi;membrane;vacuole		Atg9a	107.6	92.1	88.6	111.1	113.3	113.9	95.5	101.4	81	95.7	0.174422	0.845932
High	Q71B07	Probable C-mannosyltransferase DPY19L3 OS=Mus musculus GN=Dpy19l3 PE=2 SV=2	4	2	2	2	716	82.9	8.75	70	metabolic process	membrane	catalytic activity	Dpy19l3	94.6	98	92.1	101.2	106.7	103.3	117	101.3	96.4	89.6	0.173805	1.40471	+
High	P47740	Fatty aldehyde dehydrogenase OS=Mus musculus GN=Aldh3a2 PE=1 SV=2	27	11	17	10	484	53.9	8.35	480	metabolic process;response to stimulus	cytosol;endoplasmic reticulum;membrane;mitochondrion;nucleus	catalytic activity	Aldh3a2	99.4	91.8	95.2	106.3	111.5	104	108.9	93.5	95	94.2	0.173614	2.23146	+
High	O35435	Dihydroorotate dehydrogenase (quinone), mitochondrial OS=Mus musculus GN=Dhodh PE=1 SV=2	9	2	3	2	395	42.7	9.55	116	metabolic process;regulation of biological process;response to stimulus;transport	cytoplasm;cytosol;membrane;mitochondrion	catalytic activity;nucleotide binding	Dhodh	91.3	92.6	90	106.4	100.7	106.7	98.1	107.4	99.4	107.5	0.173607	2.19024	+
Medium	P49452	Centromere protein C OS=Mus musculus GN=Cenpc PE=1 SV=2	2	2	2	2	906	102.1	9.67	27	cell division;cell organization and biogenesis	chromosome;cytosol;nucleus	DNA binding;protein binding	Cenpc1	99.6	98.9	92.4	109.7	95.5	98.4	133.7	87.8	93.9	90.1	0.173063	0.537317
High	P48771	Cytochrome c oxidase subunit 7A2, mitochondrial OS=Mus musculus GN=Cox7a2 PE=1 SV=2	16	1	2	1	83	9.3	10.27	81	transport	membrane;mitochondrion	catalytic activity;transporter activity	Cox7a2	88.7	102.2	95	92.7	105.3	98	133.7	93.5	98.9	92	0.172782	0.479169
High	Q9DB30	Phosphorylase b kinase gamma catalytic chain, liver/testis isoform OS=Mus musculus GN=Phkg2 PE=2 SV=2	6	1	1	1	406	46.5	6.48	69	metabolic process;regulation of biological process;response to stimulus	cytosol	catalytic activity;nucleotide binding;protein binding	Phkg2	108.6	88	90.6	90.7	124.4	113.1	103.4	81.6	95.7	103.9	0.172602	0.552108
Medium	O55102	Biogenesis of lysosome-related organelles complex 1 subunit 1 OS=Mus musculus GN=Bloc1s1 PE=1 SV=2	9	1	1	1	125	14.3	8.15	42	cell organization and biogenesis;cellular component movement;metabolic process;transport	cytoplasm;cytosol;endosome;membrane;mitochondrion;organelle lumen;vacuole	protein binding	Bloc1s1	90.8	98.9	95.2	100.9	104.1	110.3	112.7	94.5	93.8	98.8	0.172118	1.61553	+
High	Q8R3V5	Endophilin-B2 OS=Mus musculus GN=Sh3glb2 PE=1 SV=2	35	13	23	12	400	44.5	5.82	501		cytoplasm;cytosol	protein binding	Sh3glb2	94.7	93.7	96	103.5	109	103.2	111.5	97.1	97.1	94.2	0.171953	2.31351	+
Medium	Q99LV7	Phosphatidylinositol-glycan biosynthesis class X protein OS=Mus musculus GN=Pigx PE=2 SV=2	5	1	1	1	254	28.6	6.62	38	metabolic process	endoplasmic reticulum;membrane		Pigx	89.5	96.6	94.4	107	110	107.2	97	102.8	92.1	103.5	0.171467	1.5728	+
High	Q8BTM8	Filamin-A OS=Mus musculus GN=Flna PE=1 SV=5	62	114	277	100	2647	281	6.04	7308	cell organization and biogenesis;cellular component movement;metabolic process;regulation of biological process;response to stimulus;transport	cytoplasm;cytoskeleton;cytosol;membrane;nucleus	protein binding;RNA binding;signal transducer activity	Flna	96	93.6	94.1	106.4	103.1	104.2	112.3	95.3	96.3	98.8	0.17145	2.29872	+
High	Q9EP69	Phosphatidylinositide phosphatase SAC1 OS=Mus musculus GN=Sacm1l PE=1 SV=1	41	22	46	22	587	66.9	7.3	1146	metabolic process	endoplasmic reticulum;Golgi;membrane	catalytic activity;receptor activity;signal transducer activity	Sacm1l	94.9	95.1	94	110.1	108.1	109.8	98.4	97.3	96.5	95.9	0.171279	1.82185	+
High	Q8BTT6	Digestive organ expansion factor homolog OS=Mus musculus GN=Diexf PE=2 SV=2	5	4	4	4	772	88.8	5.74	63	development;metabolic process	nucleus	RNA binding	Diexf	89.4	93.9	97	91	90.3	91.1	148.4	101.2	101.2	96.7	0.171125	0.28157
High	Q6P4T1	Sorting nexin-19 OS=Mus musculus GN=Snx19 PE=1 SV=1	3	2	2	2	997	109.7	5.12	40	cell differentiation;cell organization and biogenesis;transport	cytoplasm;endosome;membrane		Snx19	81.2	84.2	106.3	108.9	105.5	96.4	97	108	104.3	108.2	0.17081	0.713792
High	Q8VBT0	Thioredoxin-related transmembrane protein 1 OS=Mus musculus GN=Tmx1 PE=1 SV=1	20	8	21	8	278	31.4	5.29	398	cellular homeostasis;metabolic process;regulation of biological process;response to stimulus;transport	endoplasmic reticulum;membrane	catalytic activity	Tmx1	92.5	97.3	94.1	111.8	107.5	107.8	99	97.9	97.8	94.4	0.170772	1.76212	+
Medium	Q91WD9	Secretagogin OS=Mus musculus GN=Scgn PE=2 SV=1	5	1	1	1	276	32.1	5.19	35	cellular homeostasis	cytoplasm;cytosol;extracellular;membrane;nucleus	metal ion binding	Scgn	118	72	98.7	89.9	97.9	98	147.4	102.9	99.9	75.3	0.170425	0.254443
High	Q9CYH2	Redox-regulatory protein FAM213A OS=Mus musculus GN=Fam213a PE=1 SV=2	56	13	37	13	218	24.4	9.17	880	metabolic process;regulation of biological process	cytoplasm;extracellular;mitochondrion	antioxidant activity;catalytic activity	5730469M10Rik; Fam213a	93	93.8	97.2	101.8	109.1	100	115.2	97.2	97.6	95	0.170264	1.40649	+
Medium	A2AIL4	NADH dehydrogenase (ubiquinone) complex I, assembly factor 6 OS=Mus musculus GN=Ndufaf6 PE=1 SV=1	6	1	1	1	333	38.3	9.44	47	cell organization and biogenesis;metabolic process	cytoplasm;membrane;mitochondrion;nucleus	catalytic activity	Ndufaf6	96.6	76.3	96.7	103	107.3	89.3	104.8	100.3	108.7	116.9	0.169925	0.720942
High	Q9DBS2	Tumor protein p63-regulated gene 1-like protein OS=Mus musculus GN=Tprg1l PE=1 SV=1	56	9	14	9	266	29.8	7.37	462		membrane	protein binding	Tprgl	91.8	93	97.8	110	107	104.5	102.4	98.3	97.5	97.6	0.169925	2.29737	+
Medium	Q9DCH2	Ribonuclease P protein subunit p20 OS=Mus musculus GN=Pop7 PE=2 SV=1	11	1	1	1	140	15.8	8.69	40	metabolic process	cytoplasm;nucleus	catalytic activity;RNA binding	Pop7	101.2	84.2	100.8	120	78	154.2	77.1	115.3	82.4	86.9	0.169925	0.208997
High	Q9CZH7	Matrix-remodeling-associated protein 7 OS=Mus musculus GN=Mxra7 PE=1 SV=2	47	5	13	5	178	19.4	4.26	169		membrane		Mxra7	94.3	93.4	95.8	100.8	113.4	111.8	99	99.8	100	91.8	0.169077	1.34841	+
High	Q9WVI9	C-Jun-amino-terminal kinase-interacting protein 1 OS=Mus musculus GN=Mapk8ip1 PE=1 SV=2	12	7	9	7	707	77.2	4.96	133	metabolic process;regulation of biological process;response to stimulus;transport	cytoplasm;cytosol;endoplasmic reticulum;membrane;mitochondrion;nucleus	protein binding;structural molecule activity	Mapk8ip1	92.8	98.7	93.3	108.7	110.1	110.1	98	97.6	97.6	93.1	0.168912	1.56979	+
High	Q91WL8	WW domain-containing oxidoreductase OS=Mus musculus GN=Wwox PE=1 SV=1	14	5	6	5	414	46.5	7.02	92	cell death;cell differentiation;metabolic process;regulation of biological process;response to stimulus	cytoplasm;cytosol;Golgi;membrane;mitochondrion;nucleus	catalytic activity;protein binding	Wwox	93.8	98.5	94	106.3	108.1	108	106.7	92.9	96.8	94.8	0.168749	3.43246	+
High	Q9EPC1	Alpha-parvin OS=Mus musculus GN=Parva PE=1 SV=1	32	8	18	6	372	42.3	5.95	464	cell organization and biogenesis;cellular component movement;regulation of biological process;response to stimulus	cytoplasm;cytoskeleton;cytosol;membrane;nucleus	protein binding	Parva	95.9	92.9	94.2	105.6	100.9	107.6	109.9	98.4	97.4	97.1	0.168225	2.35163	+
High	Q91W90	Thioredoxin domain-containing protein 5 OS=Mus musculus GN=Txndc5 PE=1 SV=2	41	14	38	13	417	46.4	5.78	1093	cellular homeostasis;metabolic process;regulation of biological process;response to stimulus;transport	endoplasmic reticulum;organelle lumen	catalytic activity	Txndc5	95.7	94.1	94.8	106.7	107	102.8	109.8	96.7	96.7	95.7	0.167896	2.95208	+
High	Q8R1X6	Spartin OS=Mus musculus GN=Spg20 PE=1 SV=1	8	4	4	4	671	72.6	5.86	116	cell division;cell organization and biogenesis;regulation of biological process	cytoplasm;cytosol;membrane	protein binding	Spg20	93.8	96.8	94.5	106.9	107.6	97.9	114.6	97	93.9	96.9	0.167731	1.44209	+
Medium	Q640M1	U3 small nucleolar RNA-associated protein 14 homolog A OS=Mus musculus GN=Utp14a PE=1 SV=1	3	1	2	1	767	87.2	9.2	23	metabolic process	cytosol;nucleus	RNA binding	Utp14a	106.5	81	92.6	77.5	135.3	91.9	114.7	118.3	94.2	87.9	0.167347	0.291101
High	P24472	Glutathione S-transferase A4 OS=Mus musculus GN=Gsta4 PE=1 SV=3	40	7	15	7	222	25.5	7.39	230	metabolic process;response to stimulus	cytoplasm;mitochondrion	catalytic activity;protein binding	Gsta4	83.3	97.9	101.6	83.6	120.7	105.4	113.7	84	104.6	105.2	0.167202	0.48854
High	Q8VDL4	ADP-dependent glucokinase OS=Mus musculus GN=Adpgk PE=1 SV=2	9	3	4	3	496	53.9	5.62	153	metabolic process	endoplasmic reticulum;extracellular;membrane	catalytic activity;metal ion binding	Adpgk	93.9	90.2	99.8	111.6	105.3	110.2	97.9	97.7	95.4	98	0.167042	1.35534	+
High	Q8VCL2	Protein SCO2 homolog, mitochondrial OS=Mus musculus GN=Sco2 PE=1 SV=1	18	3	3	3	255	28.9	8.29	39	cell organization and biogenesis;cellular homeostasis;metabolic process;regulation of biological process;response to stimulus;transport	membrane;mitochondrion	antioxidant activity;catalytic activity;metal ion binding	Sco2	98.6	92.9	91.8	101.3	96.7	98.7	127.4	91.8	106.8	94.1	0.167036	0.620676
High	Q66JT5	Tubulin polyglutamylase complex subunit 2 OS=Mus musculus GN=Tpgs2 PE=1 SV=2	14	3	7	3	296	33.2	7.24	60	metabolic process	cytoplasm;cytoskeleton;cytosol		Tpgs2	93.8	96.5	87.6	105.9	111.4	104.8	93.9	102.4	99.5	104.2	0.16698	1.17666
High	P15532	Nucleoside diphosphate kinase A OS=Mus musculus GN=Nme1 PE=1 SV=1	86	14	130	9	152	17.2	7.37	2245	cell differentiation;metabolic process;regulation of biological process;transport	cytoplasm;cytosol;membrane;mitochondrion;nucleus	catalytic activity;DNA binding;metal ion binding;nucleotide binding;protein binding;RNA binding	Nme1	95.3	94.9	93.4	98.8	105.8	96.2	123.6	97.3	98.5	96.1	0.16653	0.756827
Low	Q9DA75	Sodium-dependent lysophosphatidylcholine symporter 1 OS=Mus musculus GN=Mfsd2a PE=1 SV=1	1	1	1	1	534	58.9	7.02	0	transport	endoplasmic reticulum;membrane	transporter activity	Mfsd2a	102.2	94.3	88	101.5	103.4	116.1	104.7	93.4	99.1	97.3	0.166371	1.1192
High	Q6P5D4	Centrosomal protein of 135 kDa OS=Mus musculus GN=Cep135 PE=1 SV=1	2	2	2	2	1140	133.3	6.48	0	cell organization and biogenesis;regulation of biological process	cytoplasm;cytoskeleton	protein binding	Cep135	92.1	86.5	97.9	90.6	101.4	128.1	93.5	96	108.7	105.2	0.165919	0.478013
High	Q7TQ95	Protein lunapark OS=Mus musculus GN=Lnp PE=1 SV=1	49	13	42	13	425	47.5	5.27	1107	cell organization and biogenesis;coagulation;development;regulation of biological process	endoplasmic reticulum;membrane	metal ion binding	Lnp; Lnpk	93.7	95.9	96.3	107.8	108.5	112.7	98.6	96.3	96.4	93.9	0.165714	1.63959	+
High	Q9CXF4	TBC1 domain family member 15 OS=Mus musculus GN=Tbc1d15 PE=1 SV=1	20	14	17	14	671	76.5	5.3	311	regulation of biological process;transport	cytoplasm;extracellular;mitochondrion	enzyme regulator activity;protein binding	Tbc1d15	96.4	95.7	92.6	108.4	105.5	110.4	101.5	97.5	96.8	95.1	0.165696	2.25135	+
Medium	Q920V1	UDP-GalNAc:beta-1,3-N-acetylgalactosaminyltransferase 1 OS=Mus musculus GN=B3galnt1 PE=2 SV=2	3	1	1	1	331	39.3	8.02	34	metabolic process	Golgi;membrane	catalytic activity	B3galnt1	82.2	95.2	98.4	116.4	110.8	99.1	86.1	111.2	103.8	96.7	0.165384	0.571941
Medium	Q3UMF9	Failed axon connections homolog OS=Mus musculus GN=Faxc PE=2 SV=1	3	1	1	1	409	46.8	5.49	31		membrane	protein binding	6230409E13Rik; Faxc	95.3	96.1	90.7	101.3	108.3	113.5	98.7	95.7	108.9	91.6	0.165315	1.37126	+
High	Q9ESN9	C-Jun-amino-terminal kinase-interacting protein 3 OS=Mus musculus GN=Mapk8ip3 PE=1 SV=1	33	34	54	29	1337	147.5	5.45	1057	cell organization and biogenesis;cellular component movement;metabolic process;regulation of biological process;response to stimulus;transport	cytoplasm;endoplasmic reticulum;Golgi;membrane	catalytic activity;motor activity;protein binding;structural molecule activity	Mapk8ip3	95.5	95.2	96.3	109.4	108.9	105.5	105.1	94.4	95.9	93.9	0.164553	3.44252	+
Medium	Q3UGP9	Leucine-rich repeat-containing protein 58 OS=Mus musculus GN=Lrrc58 PE=2 SV=1	4	1	1	1	366	40.1	6.62	52			protein binding	Lrrc58	75.9	107	106.1	91.9	110.7	116.3	112.9	98.7	89	91.6	0.164256	0.48383
High	Q9CRC9	Glucosamine-6-phosphate isomerase 2 OS=Mus musculus GN=Gnpda2 PE=1 SV=1	39	7	10	5	276	31.1	6.9	256	metabolic process	cytoplasm;nucleus	catalytic activity	Gnpda2	97.3	93.2	94.8	102.8	102.7	104.1	116.6	96.7	98.3	93.5	0.164013	1.41483	+
High	P17665	Cytochrome c oxidase subunit 7C, mitochondrial OS=Mus musculus GN=Cox7c PE=1 SV=1	14	1	4	1	63	7.3	11	104	metabolic process;transport	membrane;mitochondrion	catalytic activity;transporter activity	Cox7c; Gm12338; LOC100048613; LOC102642884	102.5	88.4	97.3	104.5	103.3	106.2	116.4	86.3	114.9	80.2	0.16357	1.17505
High	B2RQC6	CAD protein OS=Mus musculus GN=Cad PE=1 SV=1	42	66	148	61	2225	243.1	6.43	3540	metabolic process;response to stimulus;transport	cytoplasm;cytosol;membrane;nucleus	catalytic activity;metal ion binding;nucleotide binding;protein binding	Cad	97	94.9	93.7	109.2	105.5	106.3	105.4	96.2	95.1	96.7	0.163174	3.45387	+
High	P12787	Cytochrome c oxidase subunit 5A, mitochondrial OS=Mus musculus GN=Cox5a PE=1 SV=2	37	4	5	3	146	16.1	6.54	56	metabolic process;transport	membrane;mitochondrion	catalytic activity;metal ion binding;transporter activity	Cox5a	96.2	93.1	97	88.5	106.9	87.6	144.4	97.6	92.6	96.1	0.163022	0.300182
High	Q8BHT6	Beta-1,3-glucosyltransferase OS=Mus musculus GN=B3glct PE=1 SV=3	21	10	15	9	489	55.3	6.92	153	metabolic process	endoplasmic reticulum;membrane	catalytic activity	B3galtl; B3glct	93.3	96.4	94.6	104.4	109.2	103	107.8	93.3	100.6	97.5	0.162973	2.75742	+
Medium	Q9ERH6	Modulator of apoptosis 1 OS=Mus musculus GN=Moap1 PE=1 SV=1	6	1	2	1	352	39.4	6.13	32	cell death;cell organization and biogenesis;regulation of biological process;response to stimulus	cytoplasm;cytosol;membrane;mitochondrion;nucleus	protein binding	Moap1; Gm20604	82	97.8	110	101.4	97.8	121.8	111.6	110	77.7	89.9	0.162939	0.568005
High	Q99JW2	Aminoacylase-1 OS=Mus musculus GN=Acy1 PE=1 SV=1	37	11	18	11	408	45.8	6.32	339	metabolic process	cytoplasm	catalytic activity;metal ion binding;protein binding	Acy1	91	93.3	101.7	99.1	110.3	100.8	116.5	91.5	98.8	97.1	0.162169	1.01366
Medium	Q9CQ66	Tctex1 domain-containing protein 2 OS=Mus musculus GN=Tctex1d2 PE=1 SV=1	13	1	1	1	144	16.5	5.19	0	cell organization and biogenesis;regulation of biological process		protein binding	Tctex1d2	93.7	88	99.9	108.7	102.9	112.6	95.9	97.8	104.2	96.3	0.162048	1.07795
High	Q9WV55	Vesicle-associated membrane protein-associated protein A OS=Mus musculus GN=Vapa PE=1 SV=2	77	20	116	19	249	27.8	8.4	1738	cell death;cell organization and biogenesis;regulation of biological process;response to stimulus;transport	cytoskeleton;endoplasmic reticulum;membrane;nucleus	protein binding;signal transducer activity	Vapa	96.3	95.6	93	106.5	108.1	107.9	102.5	96.9	97.9	95.3	0.16197	2.87208	+
High	Q3TXX3	Protrudin OS=Mus musculus GN=Zfyve27 PE=1 SV=2	7	2	5	2	415	46.2	5.35	151	cell organization and biogenesis;regulation of biological process;response to stimulus;transport	cytoplasm;endoplasmic reticulum;endosome;membrane	DNA binding;metal ion binding;protein binding	Zfyve27	95.4	95.7	98.3	108.7	105.9	109.5	107.6	91.2	97.7	90.1	0.161927	3.6685	+
High	P35821	Tyrosine-protein phosphatase non-receptor type 1 OS=Mus musculus GN=Ptpn1 PE=1 SV=2	33	10	19	10	432	49.6	6.16	418	cell organization and biogenesis;metabolic process;regulation of biological process;response to stimulus	cytoplasm;cytosol;endoplasmic reticulum;endosome;membrane	catalytic activity;metal ion binding;protein binding;RNA binding	Ptpn1	94.3	95.3	96.8	107.2	108.4	112	99.5	95.2	96.3	95.1	0.161505	1.79268	+
High	Q6GV12	3-ketodihydrosphingosine reductase OS=Mus musculus GN=Kdsr PE=1 SV=1	11	3	3	3	332	35.9	7.9	56	metabolic process	endoplasmic reticulum;membrane	catalytic activity	Kdsr	93.3	95.8	93.5	117.5	104.1	94.6	105.1	98.4	103.3	94.4	0.161049	0.984499
Low	Q80T91	Multiple epidermal growth factor-like domains protein 11 OS=Mus musculus GN=Megf11 PE=1 SV=3	1	1	1	1	1091	116	6.32	0		membrane	protein binding	Megf11	97.5	92.5	84.3	104.3	113.2	107.3	84.1	98.6	112.5	105.6	0.160956	0.615776
High	Q9ERN0	Secretory carrier-associated membrane protein 2 OS=Mus musculus GN=Scamp2 PE=1 SV=1	13	4	5	4	329	36.4	6.32	104	transport	endosome;Golgi;membrane		Scamp2	96.2	91.7	96.8	107.2	107.6	103.1	106.5	99	97	94.7	0.160945	2.79109	+
Medium	Q6ZQF0	DNA topoisomerase 2-binding protein 1 OS=Mus musculus GN=Topbp1 PE=1 SV=2	1	1	1	1	1515	168.8	6.67	69	metabolic process;regulation of biological process;response to stimulus	chromosome;cytoplasm;cytoskeleton;nucleus	DNA binding;protein binding	Topbp1	94.1	106.7	82.7	129.5	101.1	85.4	106.6	111	74.7	108.2	0.160907	0.392677
High	Q9DBR4	Amyloid beta A4 precursor protein-binding family B member 2 OS=Mus musculus GN=Apbb2 PE=1 SV=2	3	2	2	1	760	83.1	6.15	74	cell organization and biogenesis;cellular component movement;regulation of biological process	cytoplasm;nucleus	protein binding	Apbb2	101.2	81.3	99.8	115.8	109.7	130.8	64.5	98.5	104	94.4	0.160868	0.252966
Medium	P43407	Syndecan-2 OS=Mus musculus GN=Sdc2 PE=1 SV=1	7	2	4	1	202	22.1	4.58	34	cell differentiation;metabolic process;regulation of biological process	membrane;organelle lumen	protein binding	Sdc2	93.6	102.3	85.9	87.3	106.6	97.2	128.8	97.2	102	99.2	0.160337	0.431801
High	P28656	Nucleosome assembly protein 1-like 1 OS=Mus musculus GN=Nap1l1 PE=1 SV=2	79	21	161	19	391	45.3	4.46	4367	cell organization and biogenesis	cytoplasm;membrane;nucleus	protein binding;RNA binding	Nap1l1	98.1	94.6	96.1	102.7	103.8	106.5	117.3	93.6	95.5	91.7	0.160235	1.41975	+
High	Q8VDP6	CDP-diacylglycerol--inositol 3-phosphatidyltransferase OS=Mus musculus GN=Cdipt PE=1 SV=1	10	2	3	2	213	23.6	8.27	76	metabolic process	endoplasmic reticulum;Golgi;membrane	catalytic activity;metal ion binding	Cdipt	105.8	89.7	89.5	110.5	109.7	113.6	90.8	96.3	94.5	99.8	0.160105	0.691989
High	Q3UIA2	Rho GTPase-activating protein 17 OS=Mus musculus GN=Arhgap17 PE=1 SV=1	9	7	7	6	846	92.1	7.56	143	cell organization and biogenesis;regulation of biological process;response to stimulus;transport	cytoplasm;cytosol;membrane;nucleus	enzyme regulator activity;protein binding	Arhgap17	98.1	94.2	90.9	103.2	110.8	108	99.9	98.1	101.5	95.4	0.160042	1.66458	+
High	Q9D0F9	Phosphoglucomutase-1 OS=Mus musculus GN=Pgm1 PE=1 SV=4	74	32	80	31	562	61.4	6.57	1834	metabolic process	cytoplasm;cytoskeleton;cytosol	catalytic activity;metal ion binding	Pgm2	87.7	97.2	96.1	98.1	107.5	103.1	109.7	98.5	109.2	92.9	0.159275	1.40815	+
Medium	Q9DBX6	Cytochrome P450 2S1 OS=Mus musculus GN=Cyp2s1 PE=1 SV=1	3	1	1	1	501	55.6	8.78	51	metabolic process	endoplasmic reticulum;membrane	catalytic activity;metal ion binding	Cyp2s1	94.4	87.5	89.9	108.4	95.3	116.7	84.3	122.2	105.5	95.7	0.15927	0.56136
High	P63005	Platelet-activating factor acetylhydrolase IB subunit alpha OS=Mus musculus GN=Pafah1b1 PE=1 SV=2	72	26	136	25	410	46.6	7.37	3232	cell communication;cell differentiation;cell division;cell organization and biogenesis;cell proliferation;cellular component movement;development;metabolic process;regulation of biological process;response to stimulus;transport	chromosome;cytoplasm;cytoskeleton;cytosol;membrane;nucleus	protein binding	Pafah1b1	94.1	95.1	95.5	107.9	109	109.1	97.9	96.3	98.1	97	0.159244	1.73413	+
Low	Q9QZN4	F-box only protein 6 OS=Mus musculus GN=Fbxo6 PE=1 SV=1	3	1	1	1	295	34.5	8.18	0	metabolic process;response to stimulus	cytoplasm	catalytic activity;protein binding	Fbxo6	91.5	93.4	95.6	98	104.4	115.7	99.5	102.5	98.5	100.9	0.159083	1.12939
High	Q8C522	Endonuclease domain-containing 1 protein OS=Mus musculus GN=Endod1 PE=1 SV=2	25	8	22	8	501	55.2	6.16	566	metabolic process	extracellular;membrane	catalytic activity;metal ion binding	Endod1	92.4	95	93.2	106.3	106.8	103.7	100.9	100.1	99.5	102.1	0.158915	2.82768	+
High	Q8VDD5	Myosin-9 OS=Mus musculus GN=Myh9 PE=1 SV=4	62	126	521	100	1960	226.2	5.66	14050	cell differentiation;cell organization and biogenesis;cellular component movement;metabolic process;regulation of biological process;transport	cytoplasm;cytoskeleton;cytosol;extracellular;membrane;nucleus	catalytic activity;motor activity;nucleotide binding;protein binding;RNA binding;transporter activity	Myh9	96.1	93.1	95.5	106.6	105.8	104.7	106.6	98.4	95.1	98.1	0.158563	4.11607	+
Medium	Q8CFA2	Aminomethyltransferase, mitochondrial OS=Mus musculus GN=Amt PE=1 SV=1	3	1	1	1	403	44	8.7	74	metabolic process	mitochondrion	catalytic activity;protein binding	Amt	99	92.1	92.5	99.1	113.7	106.5	102.7	90.9	102.4	101.1	0.158348	1.34151	+
High	Q6P1B1	Xaa-Pro aminopeptidase 1 OS=Mus musculus GN=Xpnpep1 PE=1 SV=1	52	24	54	23	623	69.5	5.54	1441	metabolic process	cytoplasm;cytosol	catalytic activity;metal ion binding;protein binding	Xpnpep1	104.1	92.8	91.3	103.4	113.4	101.1	110.9	90.5	99.4	93.2	0.158197	1.15363
High	Q91V92	ATP-citrate synthase OS=Mus musculus GN=Acly PE=1 SV=1	73	65	336	65	1091	119.7	7.44	8088	metabolic process	cytoplasm;cytosol;membrane;mitochondrion	catalytic activity;metal ion binding;nucleotide binding;protein binding	Acly	95.4	94.3	94.6	104.9	107.2	104.4	106.4	97.1	98.5	97.1	0.157865	4.38616	+
High	Q9QY76	Vesicle-associated membrane protein-associated protein B OS=Mus musculus GN=Vapb PE=1 SV=3	53	13	44	12	243	26.9	7.78	854	cell organization and biogenesis;cellular homeostasis;regulation of biological process;response to stimulus;transport	cytoplasm;endoplasmic reticulum;Golgi;membrane	protein binding	Vapb	97.8	96.5	91.7	106.4	111.7	107	100.3	97.5	95.1	95.9	0.157767	1.74931	+
High	Q3UN02	Lysocardiolipin acyltransferase 1 OS=Mus musculus GN=Lclat1 PE=1 SV=2	9	4	4	4	376	44.4	8.53	90	development;metabolic process	cytosol;endoplasmic reticulum;membrane	catalytic activity	Lclat1	95.6	97.8	92.6	104.7	110.8	109.5	100.3	101.4	96.9	90.5	0.157428	1.7805	+
Medium	Q9DB72	BTB/POZ domain-containing protein 17 OS=Mus musculus GN=Btbd17 PE=1 SV=1	2	1	1	1	478	52.6	9.42	36		extracellular	protein binding	Btbd17	92.5	76.6	106.1	126.4	90.4	119	73.4	95.3	97.6	122.7	0.157288	0.263607
Medium	Q8C3B8	Protein RFT1 homolog OS=Mus musculus GN=Rft1 PE=2 SV=2	2	1	1	1	541	60.3	8.48	39	cell organization and biogenesis;transport	membrane	transporter activity	Rft1	95.8	104.3	90.1	108.8	105.7	118.3	98.7	86.6	95	96.6	0.157276	0.925732
Low	Q7M6U3	Inactive serine/threonine-protein kinase TEX14 OS=Mus musculus GN=Tex14 PE=1 SV=2	1	1	1	1	1450	162.4	5.49	0	cell division;cell organization and biogenesis;metabolic process;regulation of biological process	chromosome;cytoplasm	catalytic activity;nucleotide binding;protein binding	Tex14	110.1	70	112.6	114.2	110.7	102.5	107.7	104.7	79	88.5	0.156887	0.408914
Low	Q9JM98	WD repeat-containing protein WRAP73 OS=Mus musculus GN=Wrap73 PE=1 SV=2	2	1	1	1	462	52	7.18	20	cell organization and biogenesis;metabolic process;regulation of biological process	cytoplasm;cytoskeleton	protein binding	Wdr8; Wrap73	82.3	95.1	98.9	100	106.5	105.7	98.5	109.5	97.6	105.9	0.156812	1.09702
Low	Q9R269	Periplakin OS=Mus musculus GN=Ppl PE=1 SV=1	1	2	2	2	1755	203.9	5.54	0	metabolic process	cytoplasm;cytoskeleton;membrane;mitochondrion;nucleus	protein binding	Ppl	96.8	108.1	91.2	82.2	122.9	135.5	99.5	103.7	82.2	77.9	0.156709	0.322953
High	A6X8Z5	Rho GTPase-activating protein 31 OS=Mus musculus GN=Arhgap31 PE=1 SV=1	3	2	2	2	1425	155.2	5.77	60	regulation of biological process;response to stimulus		enzyme regulator activity;protein binding	Arhgap31	102.5	80.8	98	105.4	108	108.7	96	101.4	106.3	92.9	0.156701	0.795162
High	Q99L43	Phosphatidate cytidylyltransferase 2 OS=Mus musculus GN=Cds2 PE=1 SV=1	31	10	30	10	444	51.3	7.05	825	metabolic process;regulation of biological process;response to stimulus	endoplasmic reticulum;membrane;mitochondrion	catalytic activity	Cds2	96.8	96	93.5	106.5	109.6	113.5	95.7	98.4	96.3	93.8	0.155916	1.19405
High	Q00915	Retinol-binding protein 1 OS=Mus musculus GN=Rbp1 PE=1 SV=2	85	16	66	16	135	15.8	5.25	1639	metabolic process;regulation of biological process;response to stimulus;transport	cytoplasm;cytosol	transporter activity	Rbp1	95.4	93.9	96.2	98.2	107.4	95.9	122.6	91.7	101.8	96.8	0.155876	0.718119
Medium	Q8K4G1	Latent-transforming growth factor beta-binding protein 4 OS=Mus musculus GN=Ltbp4 PE=1 SV=2	1	1	1	1	1666	178.5	5.47	0	regulation of biological process;response to stimulus;transport	extracellular	metal ion binding;protein binding	Ltbp4	104.9	110.4	68.8	99.4	82	136.4	104.2	111.3	92.7	89.9	0.155807	0.251839
Low	P57680	Ellis-van Creveld syndrome protein homolog OS=Mus musculus GN=Evc PE=1 SV=2	1	1	3	1	1005	112.9	6.83	0	regulation of biological process;response to stimulus	cytoplasm;cytoskeleton;membrane	protein binding	Evc	93.9	92.3	97.7	105.8	102.4	99.4	114.1	93.8	101.4	99.3	0.155797	1.3723	+
High	P55302	Alpha-2-macroglobulin receptor-associated protein OS=Mus musculus GN=Lrpap1 PE=1 SV=1	5	2	2	2	360	42.2	7.87	51	regulation of biological process	cell surface;cytoplasm;endoplasmic reticulum;endosome;extracellular;Golgi;membrane;organelle lumen	protein binding	Lrpap1	93.1	97.2	94	105.1	108.9	100.4	107.8	97.6	96.5	99.5	0.155475	2.13954	+
High	Q5ND34	WD repeat-containing protein 81 OS=Mus musculus GN=Wdr81 PE=1 SV=2	7	10	15	10	1934	211.8	5.77	264	regulation of biological process	mitochondrion	protein binding	Wdr81	98.2	93.4	94	101.2	99.4	105.7	117.8	97	100	93.3	0.155371	1.0682
High	Q9QZB9	Dynactin subunit 5 OS=Mus musculus GN=Dctn5 PE=1 SV=1	68	7	13	7	182	20.1	8.02	323		chromosome;cytoplasm;cytoskeleton;membrane		Dctn5	92.3	92.2	96.8	103.1	105.2	103.1	106.2	100.7	99	101.4	0.154975	2.97486	+
High	Q8BYR5	Calcium-dependent secretion activator 2 OS=Mus musculus GN=Cadps2 PE=1 SV=2	14	15	32	4	1297	147.7	6.14	952	cell communication;cell organization and biogenesis;regulation of biological process;response to stimulus;transport	membrane	metal ion binding;protein binding	Cadps2	93.2	97.3	98	96.8	100.8	82	148.6	88.1	95.7	99.4	0.154676	0.257383
High	O88413	Tubby-related protein 3 OS=Mus musculus GN=Tulp3 PE=1 SV=1	9	2	5	1	460	51.2	6.24	72	cell differentiation;development;regulation of biological process;response to stimulus	cytoplasm;extracellular;membrane;nucleus	protein binding	Tulp3	112.8	64.5	98.6	117.6	117.9	96.5	77.4	106.4	90.4	117.9	0.154328	0.252427
High	Q61879	Myosin-10 OS=Mus musculus GN=Myh10 PE=1 SV=2	67	146	1073	114	1976	228.9	5.54	28761	cell organization and biogenesis;cell proliferation;cellular component movement;metabolic process;regulation of biological process;transport	cytoplasm;cytosol;membrane;nucleus	catalytic activity;motor activity;nucleotide binding;protein binding;transporter activity	Myh10	96.8	94.8	95.3	105.4	105.4	105.9	109	96.1	95.7	95.5	0.154252	3.64996	+
High	Q8K449	ATP-binding cassette sub-family A member 9 OS=Mus musculus GN=Abca9 PE=1 SV=2	3	2	2	2	1623	183	6.93	64	transport	membrane;mitochondrion	catalytic activity;nucleotide binding;transporter activity	Abca9	99	85.6	99.5	98.6	112	111.8	99.1	112.3	95.9	86.2	0.154096	0.891565
High	Q9QXJ1	Amyloid beta A4 precursor protein-binding family B member 1 OS=Mus musculus GN=Apbb1 PE=1 SV=3	10	6	21	4	710	77.3	5	201	cell death;cell organization and biogenesis;cellular component movement;metabolic process;regulation of biological process;response to stimulus	cytoplasm;membrane;nucleus	protein binding	Apbb1	98.9	90.3	97	99.1	101.5	91.8	132.2	95.8	98.3	95	0.154043	0.438215
High	P35564	Calnexin OS=Mus musculus GN=Canx PE=1 SV=1	73	40	252	40	591	67.2	4.64	4040	metabolic process;transport	cytoplasm;endoplasmic reticulum;membrane;ribosome	metal ion binding;protein binding;RNA binding	Canx	95.8	94.3	94.7	105.4	106.9	107.5	102.7	98.9	99.7	94.2	0.153965	3.33117	+
High	P29351	Tyrosine-protein phosphatase non-receptor type 6 OS=Mus musculus GN=Ptpn6 PE=1 SV=2	3	2	2	2	595	67.5	7.81	65	cell differentiation;cell proliferation;defense response;metabolic process;regulation of biological process;response to stimulus	cytoplasm;cytosol;nucleus	catalytic activity;protein binding;receptor activity;signal transducer activity	Ptpn6	101.6	100.3	85	121.8	89	99	115.8	102.1	92.8	92.6	0.153913	0.481647
Medium	Q80YR2	Protein FAM160B2 OS=Mus musculus GN=Fam160b2 PE=1 SV=2	2	1	1	1	744	82.4	5.62	22				Fam160b2	91.6	101.2	96.9	109.4	111	101.7	107.6	88	103	89.5	0.153733	1.64359	+
Medium	Q78T54	Vacuolar ATPase assembly integral membrane protein Vma21 OS=Mus musculus GN=Vma21 PE=1 SV=1	12	1	1	1	101	11.4	7.24	33	cell organization and biogenesis	endoplasmic reticulum;membrane		Vma21	94.6	94.9	93.3	112.2	108.1	113.4	85.7	96.6	100.6	100.6	0.153507	0.644388
High	Q9QZM0	Ubiquilin-2 OS=Mus musculus GN=Ubqln2 PE=1 SV=2	45	16	118	11	638	67.3	5.22	2296	metabolic process;regulation of biological process	cytoplasm;cytosol;membrane;nucleus;vacuole	protein binding	Ubqln2	96.1	95.8	95.6	107.6	104.7	102.4	111.6	92.9	97.5	95.8	0.15327	2.22134	+
High	P97952	Sodium channel subunit beta-1 OS=Mus musculus GN=Scn1b PE=1 SV=1	11	2	2	2	218	24.6	4.83	13	cellular component movement;regulation of biological process;response to stimulus;transport	membrane	protein binding;transporter activity	Scn1b	92	93.7	96.4	99.4	106	112.8	100	93.2	104.4	102	0.152949	1.38405	+
Medium	Q9CQ04	2-oxoglutarate and iron-dependent oxygenase domain-containing protein 2 OS=Mus musculus GN=Ogfod2 PE=2 SV=1	4	1	1	1	349	39.2	6.39	69	metabolic process		catalytic activity;metal ion binding	Ogfod2	87.7	109.8	92.7	109.3	105.3	118.7	96.9	86.1	83.8	109.7	0.152923	0.654655
High	Q60680	Inhibitor of nuclear factor kappa-B kinase subunit alpha OS=Mus musculus GN=Chuk PE=1 SV=1	3	2	2	2	745	84.7	6.77	45	cell differentiation;cell proliferation;defense response;metabolic process;regulation of biological process;response to stimulus;transport	cytoplasm;cytosol;nucleus	catalytic activity;nucleotide binding;protein binding;signal transducer activity	Chuk	93.4	95.1	91.4	103.7	102.3	96.7	112.2	103.2	103.8	98.3	0.152815	1.35635	+
High	Q8K0T0	Reticulon-1 OS=Mus musculus GN=Rtn1 PE=1 SV=1	52	26	258	25	780	83.5	4.58	5238		endoplasmic reticulum;membrane		Rtn1	94.5	95.2	97.8	110.3	108.6	109.8	97.4	95.5	96.7	94.2	0.152593	1.45821	+
High	Q9D0P0	Emopamil-binding protein-like OS=Mus musculus GN=Ebpl PE=2 SV=1	5	2	3	2	206	23.3	6.89	53	metabolic process	endoplasmic reticulum;membrane	catalytic activity	Ebpl	94	96.2	98.8	110.6	96.6	124.6	96.4	94.9	95.9	91.9	0.152178	0.619203
High	Q9CQB5	CDGSH iron-sulfur domain-containing protein 2 OS=Mus musculus GN=Cisd2 PE=1 SV=1	39	5	11	5	135	15.2	9.51	161	metabolic process;regulation of biological process	endoplasmic reticulum;membrane;mitochondrion	metal ion binding;protein binding;RNA binding	Cisd2	97.2	94.9	95.3	105.8	109.9	106.9	103.2	92.2	100.3	94.3	0.152078	2.76656	+
High	Q9D7N9	Adipocyte plasma membrane-associated protein OS=Mus musculus GN=Apmap PE=1 SV=1	58	16	32	16	415	46.4	6.32	673	metabolic process	cell surface;endoplasmic reticulum;membrane	catalytic activity	Apmap	95	95.9	95.8	107	109.5	108.1	100	95.3	97.5	95.9	0.151525	2.07709	+
High	Q8VCH6	Delta(24)-sterol reductase OS=Mus musculus GN=Dhcr24 PE=1 SV=1	9	3	4	3	516	60.1	8.16	129	cell organization and biogenesis;metabolic process;regulation of biological process;response to stimulus	cytoplasm;cytoskeleton;cytosol;endoplasmic reticulum;Golgi;membrane;nucleus	catalytic activity;nucleotide binding;protein binding	Dhcr24	92.3	92	98.9	108.8	103.6	109.8	97.2	95.6	104.1	97.7	0.151468	1.35679	+
Medium	Q3U3I9	Zinc finger protein 865 OS=Mus musculus GN=Znf865 PE=2 SV=1	1	1	1	1	1058	111.6	9.13	33	metabolic process;regulation of biological process	nucleus	DNA binding;metal ion binding	Zfp865	75.2	99.6	108.4	96.7	123.6	96.7	102.4	92.9	102.5	102	0.151468	0.403372
Low	P97929	Breast cancer type 2 susceptibility protein homolog OS=Mus musculus GN=Brca2 PE=1 SV=2	1	1	3	1	3329	370.4	6.67	0	cell organization and biogenesis;cell proliferation;metabolic process;regulation of biological process;response to stimulus	cytoplasm;cytoskeleton;cytosol;nucleus	catalytic activity;DNA binding;protein binding	Brca2	61.3	68.7	127.8	94.7	103.8	107.9	75.3	123.7	102	134.9	0.151149	0.188141
Low	O88829	Lactosylceramide alpha-2,3-sialyltransferase OS=Mus musculus GN=St3gal5 PE=2 SV=2	2	1	1	1	414	47.3	8.51	31	metabolic process	Golgi;membrane	catalytic activity	St3gal5	92.6	90	97.6	94.8	107.7	105.7	106.5	100.5	101	103.7	0.150574	1.30133	+
High	O88851	Putative hydrolase RBBP9 OS=Mus musculus GN=Rbbp9 PE=1 SV=2	66	8	18	8	186	20.9	5.97	330	regulation of biological process	cytoplasm;nucleus	catalytic activity	Rbbp9	95.5	93.4	97.6	101.4	111.2	98.8	112.6	98.2	98.5	92.7	0.150492	1.25835
Low	Q9WUP4	Polyprenol reductase OS=Mus musculus GN=Srd5a3 PE=1 SV=2	2	1	1	1	330	37.9	9.79	42	metabolic process	cytoplasm;endoplasmic reticulum;membrane	catalytic activity	Srd5a3	98.9	103.7	83.4	112.7	113.3	105.7	91.5	93.3	83.8	113.8	0.150287	0.616241
High	Q810C1	SLIT and NTRK-like protein 1 OS=Mus musculus GN=Slitrk1 PE=2 SV=1	10	4	4	4	696	77.8	6.49	111	cell organization and biogenesis;regulation of biological process;response to stimulus	extracellular;membrane	protein binding	Slitrk1	92.3	96.5	98.8	95	109.7	99.9	120.9	95.4	91	100.5	0.150058	0.718033
High	Q9CYF5	RCC1-like G exchanging factor-like protein OS=Mus musculus GN=Rcc1l PE=2 SV=1	4	1	1	1	461	50	8.29	68	regulation of biological process	mitochondrion	RNA binding	Wbscr16; Rcc1l	97	73.3	113.8	121.9	98.1	122.2	78.1	91.8	105.6	98.2	0.149983	0.264321
Low	Q9CYV5	Transmembrane protein 135 OS=Mus musculus GN=Tmem135 PE=2 SV=1	2	1	1	1	458	52.3	9.5	0	cell organization and biogenesis;regulation of biological process;response to stimulus	cytoplasm;membrane;mitochondrion		Tmem135	84.6	109.9	82.3	112.5	104.8	97.6	94.6	110.4	93.7	109.5	0.149982	0.520491
High	O70252	Heme oxygenase 2 OS=Mus musculus GN=Hmox2 PE=1 SV=1	60	14	33	14	315	35.7	5.87	815	metabolic process;response to stimulus	endoplasmic reticulum;membrane	catalytic activity;metal ion binding	Hmox2	96.5	93.9	94.4	105.8	107.8	107.7	99.7	99	96.7	98.5	0.148834	2.14799	+
Medium	Q68FD7	Folliculin-interacting protein 1 OS=Mus musculus GN=Fnip1 PE=1 SV=1	2	2	2	2	1165	130	5.55	32	cell communication;cell differentiation;regulation of biological process;response to stimulus	cytoplasm	enzyme regulator activity;protein binding	Fnip1	99.1	100.7	91.7	104.5	106.1	110.6	109.7	104	91.2	82.4	0.14882	1.836	+
High	O70400	PDZ and LIM domain protein 1 OS=Mus musculus GN=Pdlim1 PE=1 SV=4	7	2	2	2	327	35.8	6.84	57	regulation of biological process;response to stimulus	cytoplasm;cytoskeleton	metal ion binding;protein binding	Pdlim1	101.8	91.4	97.7	108.1	115.3	106	100.6	92.3	91.3	95.4	0.148776	1.207
Medium	Q505F1	Nuclear receptor subfamily 2 group C member 1 OS=Mus musculus GN=Nr2c1 PE=1 SV=3	2	1	1	1	590	65.4	6.64	31	metabolic process;regulation of biological process;response to stimulus	nucleus	DNA binding;metal ion binding;protein binding;receptor activity;signal transducer activity	Nr2c1	91.9	91.4	97.7	104.2	94.6	103.5	112.9	114	82.6	107.2	0.148199	1.06885
High	Q00612	Glucose-6-phosphate 1-dehydrogenase X OS=Mus musculus GN=G6pdx PE=1 SV=3	59	30	72	30	515	59.2	6.49	1533	metabolic process;regulation of biological process;response to stimulus	cytoplasm;cytosol;membrane;nucleus	catalytic activity;nucleotide binding;protein binding	G6pdx	96.8	96.3	95.6	106.1	107.6	105.1	107.7	95.6	95.8	93.4	0.147937	4.32686	+
High	Q91ZW2	GDP-fucose protein O-fucosyltransferase 1 OS=Mus musculus GN=Pofut1 PE=1 SV=1	13	3	3	3	393	44.7	8.41	73	metabolic process;regulation of biological process;response to stimulus	endoplasmic reticulum;membrane	catalytic activity	Pofut1	91.5	92.8	96.3	102.9	109.8	96.1	105.7	101.6	100.6	102.8	0.14782	1.41662	+
Medium	Q8BGC9	Protein CREG2 OS=Mus musculus GN=Creg2 PE=1 SV=1	4	1	1	1	288	31.7	7.77	47	metabolic process	endoplasmic reticulum;extracellular;Golgi	catalytic activity;nucleotide binding	Creg2	82.7	104.7	96.6	107	103.4	105.7	103.4	84.5	108.2	103.7	0.147742	0.91583
High	Q99K23	Ufm1-specific protease 2 OS=Mus musculus GN=Ufsp2 PE=1 SV=1	11	4	5	4	461	52.5	6.76	73	metabolic process;regulation of biological process	cytoplasm;endoplasmic reticulum;nucleus	catalytic activity	Ufsp2	98.1	96.1	96.1	105.9	108.2	109.8	104.9	91.9	94.2	94.6	0.147723	3.12777	+
High	Q5FWH2	Putative E3 ubiquitin-protein ligase UNKL OS=Mus musculus GN=Unkl PE=2 SV=2	5	3	5	2	727	79.6	7.99	76	metabolic process	cytoplasm;cytosol;nucleus	catalytic activity;metal ion binding;protein binding	Unkl	102.5	91.8	102.2	86.6	93.8	80.6	176.9	87.5	91.6	86.6	0.147532	0.149249
Medium	P11152	Lipoprotein lipase OS=Mus musculus GN=Lpl PE=1 SV=3	4	1	1	1	474	53.1	7.87	45	cell organization and biogenesis;metabolic process;regulation of biological process;response to stimulus	cell surface;extracellular;membrane	catalytic activity;protein binding	Lpl	107.9	86.3	88.6	109	112.6	88.2	107.8	95.2	100.5	103.9	0.147302	0.53014
High	Q6PDC0	RUN domain-containing protein 3B OS=Mus musculus GN=Rundc3b PE=1 SV=1	18	7	8	6	408	45.1	5.17	97				Rundc3b	95.4	92.5	98.8	107.5	100.8	111.9	103.1	95.9	98.7	95.6	0.147101	1.58404	+
High	Q8BVA5	Lipid droplet-associated hydrolase OS=Mus musculus GN=Ldah PE=1 SV=1	47	12	16	12	326	37.3	8.28	269	cell differentiation	endoplasmic reticulum	catalytic activity	1110057K04Rik; Ldah	95.5	96.2	96.3	110.9	105	105.3	104	95	95	96.8	0.147035	2.58354	+
High	Q80TQ2	Ubiquitin carboxyl-terminal hydrolase CYLD OS=Mus musculus GN=Cyld PE=1 SV=2	8	5	5	5	952	106.5	5.63	143	cell death;cell organization and biogenesis;defense response;metabolic process;regulation of biological process;response to stimulus	cytoplasm;cytoskeleton;cytosol;membrane	catalytic activity;metal ion binding;protein binding	Cyld	98.6	94.4	91.1	104.9	106.3	104.2	104	98.5	102.4	95.5	0.146891	2.49372	+
High	Q6PF93	Phosphatidylinositol 3-kinase catalytic subunit type 3 OS=Mus musculus GN=Pik3c3 PE=1 SV=1	15	10	14	10	887	101.4	6.73	305	cell communication;cell division;cell organization and biogenesis;metabolic process;regulation of biological process;response to stimulus;transport	cytosol;endosome;membrane;vacuole	catalytic activity;nucleotide binding;protein binding	Pik3c3	93.7	97.7	94.6	109.9	104.7	107.6	100	97.8	98	95.9	0.146874	1.87854	+
High	P26041	Moesin OS=Mus musculus GN=Msn PE=1 SV=3	74	45	170	32	577	67.7	6.6	3148	cell differentiation;cell organization and biogenesis;cell proliferation;cellular component movement;regulation of biological process;response to stimulus	cell surface;cytoplasm;cytoskeleton;cytosol;membrane;nucleus	protein binding;RNA binding	Msn	97.8	95.3	94.8	106	105.1	103.4	110.5	95.3	94.2	97.7	0.146858	2.48232	+
High	P56395	Cytochrome b5 OS=Mus musculus GN=Cyb5a PE=1 SV=2	46	5	11	5	134	15.2	5.07	383	metabolic process;response to stimulus;transport	cytosol;endoplasmic reticulum;membrane;mitochondrion	catalytic activity;metal ion binding;protein binding	Cyb5; Cyb5a	94.6	96.1	96.9	107.6	108.9	104.9	103.1	96.6	95.5	95.7	0.146663	2.80652	+
High	O70152	Dolichol-phosphate mannosyltransferase subunit 1 OS=Mus musculus GN=Dpm1 PE=1 SV=1	37	8	18	8	260	29.2	9.51	389	metabolic process	endoplasmic reticulum;membrane;nucleus	catalytic activity	Dpm1	95.8	95.7	96.4	110	108.9	109	97	96.1	96.1	95	0.146518	1.42377	+
High	Q91VM3	WD repeat domain phosphoinositide-interacting protein 4 OS=Mus musculus GN=Wdr45 PE=1 SV=1	14	4	4	4	360	39.8	6.99	77	metabolic process		protein binding	Wdr45	94.1	95.5	97.1	103.9	106.9	104.4	107.9	92.1	99	99.1	0.146419	3.18823	+
High	Q01853	Transitional endoplasmic reticulum ATPase OS=Mus musculus GN=Vcp PE=1 SV=4	87	75	685	73	806	89.3	5.26	19098	cell communication;cell organization and biogenesis;metabolic process;regulation of biological process;response to stimulus;transport	cytoplasm;cytosol;endoplasmic reticulum;membrane;nucleus;proteasome	catalytic activity;enzyme regulator activity;nucleotide binding;protein binding;RNA binding	Vcp	95.4	95.7	95.9	102.1	103.4	104	114	96.1	97.3	96.1	0.146274	1.59541	+
High	Q61334	B-cell receptor-associated protein 29 OS=Mus musculus GN=Bcap29 PE=1 SV=1	20	6	11	6	240	27.9	9.72	204	cell death;cell differentiation;metabolic process;transport	endoplasmic reticulum;membrane	catalytic activity;DNA binding;nucleotide binding	Bcap29	94.2	97.7	95.9	109.2	106.6	112.1	96.7	96.4	94.5	96.6	0.146	1.27691
High	Q80W54	CAAX prenyl protease 1 homolog OS=Mus musculus GN=Zmpste24 PE=1 SV=2	17	8	14	8	475	54.7	6.95	371	cell organization and biogenesis;metabolic process	endoplasmic reticulum;membrane;nucleus	catalytic activity;metal ion binding	Zmpste24	96.1	95.8	94.8	108.9	108.7	110.8	94.5	98.7	98.2	93.6	0.145737	1.14016
High	Q8BUI3	Leucine-rich repeat and WD repeat-containing protein 1 OS=Mus musculus GN=LRWD1 PE=2 SV=1	4	2	2	2	648	71.5	7.87	73	cell organization and biogenesis;metabolic process	chromosome;cytoplasm;cytoskeleton;cytosol;nucleus	DNA binding;nucleotide binding;protein binding	Lrwd1	98.3	88.4	96.9	89.5	99.8	79.7	149.3	100.4	100	97.6	0.145643	0.214551
High	P46062	Signal-induced proliferation-associated protein 1 OS=Mus musculus GN=Sipa1 PE=1 SV=2	4	3	5	3	1037	112	6.35	133	cell communication;regulation of biological process;response to stimulus	nucleus	enzyme regulator activity;protein binding	Sipa1	103.1	93.5	86.1	110.4	103.1	111.3	92.1	101.8	99.9	98.5	0.145392	0.710817
High	Q9JMH6	Thioredoxin reductase 1, cytoplasmic OS=Mus musculus GN=Txnrd1 PE=1 SV=3	50	22	63	21	613	67	7.44	1764	cell organization and biogenesis;cell proliferation;cellular homeostasis;metabolic process;regulation of biological process;response to stimulus	cytoplasm;cytosol;mitochondrion;nucleus	antioxidant activity;catalytic activity;metal ion binding;nucleotide binding;protein binding	Txnrd1	95.3	95	95.8	104.9	106.2	105	105.8	96.8	97.7	97.5	0.145344	5.6353	+
Medium	Q9D8S9	BolA-like protein 1 OS=Mus musculus GN=Bola1 PE=1 SV=1	9	1	1	1	137	14.4	8.76	48		extracellular;mitochondrion		Bola1	96.2	100.9	89	119.3	102	111.1	89.5	111.8	81.2	99	0.145344	0.573278
High	O88448	Kinesin light chain 2 OS=Mus musculus GN=Klc2 PE=1 SV=1	54	25	75	17	599	66.6	7.21	1693	cellular component movement;transport	cytoplasm;cytoskeleton;cytosol;membrane	catalytic activity;motor activity;protein binding	Klc2	96.2	97.1	96.7	109.8	105.8	106.8	105.2	95.1	98.4	88.9	0.145171	3.39048	+
Medium	Q9D081	UDP-N-acetylglucosamine transferase subunit ALG14 homolog OS=Mus musculus GN=Alg14 PE=1 SV=1	5	1	1	1	217	24.4	9.48	35	metabolic process	endoplasmic reticulum;membrane;nucleus		Alg14	90.7	117.2	77.7	84.3	116.4	108.6	111.8	108.1	89.7	95.4	0.145129	0.327571
High	Q8BWY4	Metallo-beta-lactamase domain-containing protein 1 OS=Mus musculus GN=Mblac1 PE=1 SV=1	15	3	3	3	260	26.9	4.88	88			catalytic activity;metal ion binding	Mblac1	95.1	97.1	98.3	115.9	98.3	111.2	102.9	95.2	88.8	97.2	0.145046	1.07429
High	Q9R1J0	Sterol-4-alpha-carboxylate 3-dehydrogenase, decarboxylating OS=Mus musculus GN=Nsdhl PE=1 SV=1	44	13	23	13	362	40.7	7.85	497	metabolic process;regulation of biological process;response to stimulus	endoplasmic reticulum;membrane	catalytic activity	Nsdhl	99.2	94.6	93.2	101.5	107.9	113.1	100.6	97.3	94.3	98.3	0.14491	1.35267	+
High	O35730	E3 ubiquitin-protein ligase RING1 OS=Mus musculus GN=Ring1 PE=1 SV=2	8	3	3	2	406	42.6	5.74	47	cell organization and biogenesis;metabolic process;regulation of biological process	cytosol;nucleus	catalytic activity;enzyme regulator activity;metal ion binding;protein binding	Ring1	91.5	102.3	92.2	95.4	110.8	101.6	113.8	95.1	96.6	100.8	0.144822	0.846133
High	O35454	Chloride transport protein 6 OS=Mus musculus GN=Clcn6 PE=1 SV=1	17	12	21	12	870	96.9	7.02	490	response to stimulus;transport	endosome;membrane	nucleotide binding;transporter activity	Clcn6	97.3	95.4	95	110.4	107.7	112.2	93.7	100.6	93.9	93.8	0.144462	1.00088
High	Q03963	Interferon-induced, double-stranded RNA-activated protein kinase OS=Mus musculus GN=Eif2ak2 PE=1 SV=2	5	2	2	2	515	58.2	8.57	0	cell communication;defense response;metabolic process;regulation of biological process;response to stimulus	cytoplasm;cytosol;membrane;nucleus	catalytic activity;nucleotide binding;protein binding;RNA binding	Eif2ak2	85.1	95.1	103.1	101.3	97.7	102.3	116.2	102.7	101.2	95.3	0.144408	0.730442
High	O70378	ER membrane protein complex subunit 8 OS=Mus musculus GN=Emc8 PE=1 SV=1	52	9	27	9	207	23.3	6.15	904		cytoplasm;cytosol;membrane;mitochondrion		Emc8	94.6	96.4	95.9	104.6	106.3	104.2	107.7	96	96.1	98.1	0.14439	3.66896	+
High	Q9DB25	Dolichyl-phosphate beta-glucosyltransferase OS=Mus musculus GN=Alg5 PE=1 SV=1	18	5	5	5	324	36.8	8.6	96	metabolic process	endoplasmic reticulum;membrane	catalytic activity	Alg5	94.7	95.8	96.2	105.8	107.9	100.5	108.3	94.4	97.8	98.5	0.144372	2.25937	+
Medium	Q9D4F2	Phospholipid phosphatase 6 OS=Mus musculus GN=Plpp6 PE=1 SV=1	3	1	1	1	292	31.7	10.29	29		membrane	catalytic activity;receptor activity;signal transducer activity	Ppapdc2; Plpp6	95.1	94.9	97.6	111.2	106.2	105.9	100.5	98.4	102.4	87.7	0.144282	1.87792	+
High	Q9D787	Peptidyl-prolyl cis-trans isomerase-like 2 OS=Mus musculus GN=Ppil2 PE=1 SV=2	18	7	7	7	521	59	8.38	91	cell organization and biogenesis;metabolic process	cytoplasm;membrane;nucleus	catalytic activity	Ppil2	98.5	94.4	93.2	97.9	100.5	98.4	124.7	97.9	98	96.6	0.143976	0.59518
High	Q9CXX9	CUE domain-containing protein 2 OS=Mus musculus GN=Cuedc2 PE=1 SV=1	6	2	3	2	284	31.8	4.98	85	regulation of biological process	cytoplasm;cytosol;membrane;nucleus	protein binding	Cuedc2	97	95.5	98.7	120.8	99.8	99.7	108.7	96.3	100.5	82.9	0.14393	0.830874
High	Q9R0Q9	Mannose-P-dolichol utilization defect 1 protein OS=Mus musculus GN=Mpdu1 PE=1 SV=1	10	2	4	2	247	26.5	8.75	108	metabolic process;transport	membrane		Mpdu1	90.6	100.8	92.7	105.1	108.3	104.2	100.9	98.2	99.7	99.7	0.143791	1.5891	+
High	Q8R088	Golgi phosphoprotein 3-like OS=Mus musculus GN=Golph3l PE=1 SV=1	33	8	14	6	285	32.9	5.99	370	cell organization and biogenesis;regulation of biological process;transport	cytosol;Golgi;membrane		Golph3l	96.4	98.5	94.3	106.3	103.9	112.1	103.7	92.5	95.4	97.1	0.143748	1.98347	+
High	Q60989	E3 ubiquitin-protein ligase XIAP OS=Mus musculus GN=Xiap PE=1 SV=2	10	4	4	4	496	56	6.23	26	cell death;cell organization and biogenesis;metabolic process;regulation of biological process;response to stimulus	cytoplasm;cytosol;nucleus	catalytic activity;enzyme regulator activity;metal ion binding;protein binding	Xiap	94.8	97.7	91.9	110.2	106.3	100.2	102.2	95	100	101.7	0.143647	1.68253	+
High	Q80X90	Filamin-B OS=Mus musculus GN=Flnb PE=1 SV=3	39	77	135	65	2602	277.7	5.71	2959	cell differentiation;cell organization and biogenesis	cytoplasm;cytoskeleton;cytosol;membrane;nucleus	protein binding;RNA binding	Flnb	96	91.1	97.1	104.6	101.2	104	108.8	98.7	95.7	102.9	0.143628	2.03222	+
High	Q99MB7	RING finger protein 141 OS=Mus musculus GN=Rnf141 PE=1 SV=2	19	4	4	4	230	25.5	5.2	79	metabolic process;regulation of biological process	membrane	catalytic activity;DNA binding;metal ion binding;protein binding	Rnf141	91.8	96	96.5	104.3	108	102.7	103.6	99.4	96.9	100.8	0.143121	2.50324	+
High	Q7TPR4	Alpha-actinin-1 OS=Mus musculus GN=Actn1 PE=1 SV=1	71	45	175	28	892	103	5.38	4590	cell differentiation;cell organization and biogenesis;regulation of biological process	cytoplasm;cytoskeleton;membrane;nucleus	metal ion binding;protein binding;RNA binding	Actn1	97	93.8	96.7	104.5	106.4	106.5	105.9	96.3	98.1	94.7	0.143081	3.7387	+
High	Q9ESP1	Stromal cell-derived factor 2-like protein 1 OS=Mus musculus GN=Sdf2l1 PE=1 SV=2	17	2	4	2	221	23.6	7.42	198	metabolic process;regulation of biological process;response to stimulus	endoplasmic reticulum;membrane;organelle lumen	catalytic activity;protein binding	Sdf2l1	91.3	93.4	99	104.4	101	102.4	109.9	99.9	98.8	99.8	0.143063	1.65783	+
High	Q9JKS5	Intracellular hyaluronan-binding protein 4 OS=Mus musculus GN=Habp4 PE=1 SV=2	7	3	4	3	411	45.9	6.84	34	metabolic process;regulation of biological process;response to stimulus	cytoplasm;cytosol;nucleus		Habp4	102.9	78	114.9	119.4	110.6	135.8	69.6	90.4	81.2	97.2	0.142682	0.212926
Medium	J3S6Y1	Thrombospondin-type laminin G domain and EAR repeat-containing protein OS=Mus musculus GN=Tspear PE=1 SV=1	6	1	17	1	670	75.1	6.73	0		cell surface;extracellular;membrane		Tspear	91.7	91.5	98	100.3	105.4	100.8	107.4	94.9	107.7	102.2	0.142648	1.79662	+
High	Q5DTU0	Actin filament-associated protein 1-like 2 OS=Mus musculus GN=Afap1l2 PE=1 SV=2	8	5	7	5	825	92.1	5.44	97	defense response;regulation of biological process;response to stimulus	cytoplasm;cytosol;membrane	enzyme regulator activity;protein binding	Afap1l2	91.6	96.4	99.4	111.7	103.4	99.4	108.4	95.8	97.4	96.4	0.142219	1.34851	+
High	Q80TN5	Palmitoyltransferase ZDHHC17 OS=Mus musculus GN=Zdhhc17 PE=1 SV=2	6	3	6	3	632	72.6	7.39	186	metabolic process;regulation of biological process;response to stimulus;transport	cytosol;Golgi;membrane	catalytic activity;metal ion binding;protein binding;signal transducer activity;transporter activity	Zdhhc17	96.7	95.9	98	118.4	106.6	124.8	77.8	98.3	91.6	92	0.14219	0.344305
High	Q9JI78	Peptide-N(4)-(N-acetyl-beta-glucosaminyl)asparagine amidase OS=Mus musculus GN=Ngly1 PE=1 SV=2	14	7	10	7	651	74.2	6.89	176	metabolic process	cytoplasm;cytosol;nucleus	catalytic activity;metal ion binding;protein binding	Ngly1	94.7	92.7	96.9	98.3	107.6	104.1	108.3	98.1	101.3	97.9	0.142086	1.71418	+
High	Q8CAY6	Acetyl-CoA acetyltransferase, cytosolic OS=Mus musculus GN=Acat2 PE=1 SV=2	86	23	124	23	397	41.3	7.5	3835	metabolic process;regulation of biological process	cytoplasm;cytosol;mitochondrion;nucleus	catalytic activity	Acat2	97.1	97.3	96.7	105.7	109.9	97.2	115.5	93.3	94.3	92.9	0.142069	1.10193
High	Q9D958	Signal peptidase complex subunit 1 OS=Mus musculus GN=Spcs1 PE=2 SV=3	8	2	6	2	161	18.2	10.01	187	metabolic process;transport	endoplasmic reticulum;membrane	catalytic activity	Spcs1	95.2	95	94.4	105.5	107.3	107.4	98.5	98.5	98.9	99.3	0.141944	1.95449	+
Low	Q810B9	SLIT and NTRK-like protein 3 OS=Mus musculus GN=Slitrk3 PE=1 SV=2	1	1	1	1	980	109.3	7.47	22	cell organization and biogenesis;regulation of biological process	membrane	protein binding	Slitrk3	97.6	103.7	94.2	95.2	106.3	109.5	123.6	82.7	92.5	94.6	0.141493	0.65128
High	P08003	Protein disulfide-isomerase A4 OS=Mus musculus GN=Pdia4 PE=1 SV=3	58	38	234	37	638	71.9	5.31	6105	cellular homeostasis;metabolic process;regulation of biological process;response to stimulus	cell surface;endoplasmic reticulum;organelle lumen	catalytic activity;metal ion binding;RNA binding	Pdia4	98.7	94.3	95.3	105	105.3	105.2	108.5	95.9	95.9	95.9	0.141456	2.93445	+
High	Q6NZL0	Protein SOGA3 OS=Mus musculus GN=Soga3 PE=1 SV=2	62	58	176	57	945	103.4	6.14	4631	metabolic process;regulation of biological process	membrane		6330407J23Rik; Soga3	97.1	95.8	96.7	107.2	107.3	108.1	103.3	96.6	95.2	92.8	0.141416	3.19304	+
High	Q8VDC1	FYVE and coiled-coil domain-containing protein 1 OS=Mus musculus GN=Fyco1 PE=1 SV=1	9	10	16	9	1437	162.2	4.98	267	cellular component movement;metabolic process;regulation of biological process;transport	endosome;Golgi;membrane;vacuole	catalytic activity;metal ion binding;motor activity;protein binding	Fyco1	100.9	96.3	90.3	105.4	103.1	111.1	103.2	102.4	92.4	94.8	0.141376	1.47456	+
High	P11930	Nucleoside diphosphate-linked moiety X motif 19 OS=Mus musculus GN=Nudt19 PE=1 SV=2	6	2	2	2	357	40.3	6.68	58		mitochondrion	catalytic activity;metal ion binding;protein binding	Nudt19	90.3	90.4	102.2	95.7	113.1	102.5	104.7	112.6	97.6	91.1	0.141254	0.881958
High	Q9R078	5'-AMP-activated protein kinase subunit beta-1 OS=Mus musculus GN=Prkab1 PE=1 SV=2	22	3	4	3	270	30.3	6.23	15	cell organization and biogenesis;metabolic process;regulation of biological process;response to stimulus	cytosol;nucleus	catalytic activity;protein binding	Prkab1	104.9	89	93.9	103.4	106	101.1	112.6	100.1	93.1	96	0.140895	0.993854
High	P70168	Importin subunit beta-1 OS=Mus musculus GN=Kpnb1 PE=1 SV=2	80	43	228	43	876	97.1	4.78	5926	cell organization and biogenesis;cellular component movement;regulation of biological process;response to stimulus;transport	cytoplasm;cytosol;membrane;nucleus	protein binding;RNA binding;transporter activity	Kpnb1	96.4	94.7	95.6	103.4	104.8	104.2	109	97	97.7	97.2	0.140611	2.8518	+
High	Q8BMG7	Rab3 GTPase-activating protein non-catalytic subunit OS=Mus musculus GN=Rab3gap2 PE=1 SV=2	15	19	24	18	1366	152.4	6.23	432	regulation of biological process;transport	cytoplasm;cytosol;membrane	enzyme regulator activity;protein binding	Rab3gap2	94.6	94.7	97.4	108	106.2	106.8	100.4	96.8	98	97	0.140611	2.21908	+
High	Q9CR86	Calcium-regulated heat stable protein 1 OS=Mus musculus GN=Carhsp1 PE=1 SV=1	53	5	13	5	148	16.1	8.21	227	regulation of biological process	cytoplasm;cytosol	DNA binding;protein binding;RNA binding	Carhsp1	91	97.5	94.2	104.2	107.9	95	108.4	99.3	100.1	102.4	0.140539	1.21808
Low	Q692V3	Tetratricopeptide repeat protein 41 OS=Mus musculus GN=Ttc41 PE=1 SV=1	1	1	6	1	1318	150.7	8.68	0		cytoplasm	protein binding	BC030307; Ttc41	95.6	95.5	96.4	109.7	94.5	116.8	101.5	101.8	93	95.1	0.140352	0.826965
High	P48320	Glutamate decarboxylase 2 OS=Mus musculus GN=Gad2 PE=1 SV=1	34	13	23	12	585	65.2	6.9	347	metabolic process;response to stimulus	cytoplasm;cytosol;Golgi;membrane	catalytic activity;protein binding	Gad2	94	92.6	96.9	109.2	109.6	100.5	97.3	101.3	99.2	99.4	0.140277	1.27761
High	Q61543	Golgi apparatus protein 1 OS=Mus musculus GN=Glg1 PE=1 SV=1	46	49	138	49	1175	133.6	6.84	3325	regulation of biological process	Golgi;membrane	protein binding	Glg1	95	98.1	94.2	107.5	106.5	110	98.1	97.1	98.9	94.5	0.139989	1.53986	+
Low	Q9JI99	Sphingosine-1-phosphate phosphatase 1 OS=Mus musculus GN=Sgpp1 PE=1 SV=1	1	1	1	1	430	47.7	8	0	metabolic process;regulation of biological process;response to stimulus	cytoskeleton;endoplasmic reticulum;Golgi;membrane;mitochondrion	catalytic activity;receptor activity;signal transducer activity	Sgpp1	83.2	96.1	96.2	116.2	100.5	108.3	79.7	107	104.5	108.2	0.139763	0.407538
High	Q921I1	Serotransferrin OS=Mus musculus GN=Tf PE=1 SV=1	72	47	376	46	697	76.7	7.18	9473	cell differentiation;cell organization and biogenesis;cellular homeostasis;metabolic process;regulation of biological process;response to stimulus;transport	cell surface;endosome;extracellular;membrane	metal ion binding;protein binding;transporter activity	Trf	99.9	105.7	81.9	107.2	98.9	97.1	119.1	100.4	90.9	98.9	0.139669	0.522352
High	Q31125	Zinc transporter SLC39A7 OS=Mus musculus GN=Slc39a7 PE=1 SV=2	8	3	8	3	476	50.6	6.87	50	cellular homeostasis;transport	endoplasmic reticulum;Golgi;membrane	protein binding;transporter activity	Slc39a7	95.6	98.9	91.3	110.9	109.5	113.5	85.9	99.1	98.9	96.4	0.139659	0.569655
High	B9EJ86	Oxysterol-binding protein-related protein 8 OS=Mus musculus GN=Osbpl8 PE=1 SV=1	37	26	51	26	889	101.2	6.96	976	cell differentiation;cell organization and biogenesis;regulation of biological process;transport	endoplasmic reticulum;membrane;nucleus	protein binding;transporter activity	Osbpl8	97.5	95.7	95.8	107.2	105.5	108.7	103.1	94.5	97.1	94.8	0.139658	2.89444	+
High	P54830	Tyrosine-protein phosphatase non-receptor type 5 OS=Mus musculus GN=Ptpn5 PE=1 SV=2	24	8	10	8	541	60.8	5.2	321	metabolic process;regulation of biological process;response to stimulus	cytoplasm;cytosol;endoplasmic reticulum;membrane	catalytic activity;protein binding	Ptpn5	93.1	98.9	93.6	106.8	109.1	109.9	93.7	98.2	99.2	97.4	0.139637	1.01513
High	P59235	Nucleoporin Nup43 OS=Mus musculus GN=Nup43 PE=1 SV=2	6	2	2	2	380	42	5.39	47	cell division;cell organization and biogenesis;transport	chromosome;nucleus	protein binding	Nup43	88.3	98.1	96.7	96.7	97.9	93.8	127.4	101.4	97.9	101.8	0.139541	0.436179
High	Q61753	D-3-phosphoglycerate dehydrogenase OS=Mus musculus GN=Phgdh PE=1 SV=3	47	21	142	21	533	56.5	6.54	4688	cell differentiation;cell organization and biogenesis;metabolic process;regulation of biological process		catalytic activity;nucleotide binding	Phgdh	96.9	96.3	94.6	103.8	103.1	104.1	111.7	93.9	97.9	97.6	0.13953	1.97049	+
High	Q8CDG3	Deubiquitinating protein VCIP135 OS=Mus musculus GN=Vcpip1 PE=1 SV=1	28	24	38	24	1220	134.4	7.17	786	cell organization and biogenesis;metabolic process	cytoplasm;endoplasmic reticulum;Golgi	catalytic activity	Vcpip1	94	95	96.9	104.2	101.9	102.7	111.1	96.5	98.3	99.2	0.139498	1.87587	+
High	Q8JZR0	Long-chain-fatty-acid--CoA ligase 5 OS=Mus musculus GN=Acsl5 PE=1 SV=1	7	4	5	3	683	76.2	7.09	85	metabolic process;regulation of biological process;transport	endoplasmic reticulum;membrane;mitochondrion;nucleus	catalytic activity;nucleotide binding	Acsl5	96.5	99	92.6	106.7	103.5	112.6	100.2	97.4	103.6	88	0.139051	1.4115	+
High	Q61120	SHC-transforming protein 3 OS=Mus musculus GN=Shc3 PE=1 SV=2	6	3	4	3	474	52.1	7.3	75	cell communication;regulation of biological process;response to stimulus	membrane	protein binding	Shc3	92.8	95.9	95.2	105	106	99.4	106.3	100	97.2	102.2	0.138589	2.24012	+
High	P62965	Cellular retinoic acid-binding protein 1 OS=Mus musculus GN=Crabp1 PE=1 SV=2	59	9	29	8	137	15.6	5.38	626	metabolic process;transport	cytoplasm;cytosol	transporter activity	Crabp1	94.7	97.4	96	100.4	105.8	101.1	115.4	93	97.8	98.3	0.138027	1.17161
Low	Q0VBM2	Protein FAM83B OS=Mus musculus GN=Fam83b PE=2 SV=1	2	1	3	1	1012	114.6	9.11	0	cell proliferation;regulation of biological process;response to stimulus	cytoplasm;membrane	protein binding	Fam83b	88.8	88.7	102.2	101.9	113	103.2	92.2	98	103.9	108.1	0.137761	0.705789
High	Q61313	Transcription factor AP-2-beta OS=Mus musculus GN=Tfap2b PE=1 SV=2	7	2	2	2	459	50.3	8.24	49	cell death;cell differentiation;cellular homeostasis;metabolic process;regulation of biological process;response to stimulus	nucleus	DNA binding;enzyme regulator activity;protein binding	Tfap2b	103.8	93.8	84.4	104.1	107.7	98.5	103.3	109.6	95.6	99.3	0.137504	0.885685
Medium	Q9JJI6	GPI ethanolamine phosphate transferase 3 OS=Mus musculus GN=Pigo PE=1 SV=2	1	1	1	1	1093	119.1	8.82	32	metabolic process	endoplasmic reticulum;membrane	catalytic activity;protein binding	Pigo	96.4	83.9	99.2	83.3	100.9	109.3	116.4	95.2	103.3	112.1	0.137386	0.439585
High	Q8BZA9	Fructose-2,6-bisphosphatase TIGAR OS=Mus musculus GN=Tigar PE=1 SV=1	25	5	7	5	269	29.2	8.18	179	cell death;metabolic process;regulation of biological process;response to stimulus	cytoplasm;cytosol;membrane;mitochondrion;nucleus	catalytic activity	9630033F20Rik; Tigar	96.6	96.2	97.5	104.4	106.1	106.5	108.7	92.9	94.3	96.9	0.137255	3.50748	+
High	Q9D379	Epoxide hydrolase 1 OS=Mus musculus GN=Ephx1 PE=1 SV=2	10	6	7	6	455	52.5	8.35	72	metabolic process;response to stimulus	endoplasmic reticulum;membrane	catalytic activity;protein binding	Ephx1	93.8	88.2	100.8	112.7	106.7	109.1	86.2	106.2	101.1	95.3	0.137248	0.56078
High	Q9WVD4	H(+)/Cl(-) exchange transporter 5 OS=Mus musculus GN=Clcn5 PE=1 SV=1	3	3	4	2	746	83	7.01	85	transport	cytosol;endosome;Golgi;membrane	nucleotide binding;transporter activity	Clcn5	94.3	92.7	93.6	101	102	101.4	107	99.5	99.2	109.4	0.136989	2.55998	+
High	Q3UM45	Protein phosphatase 1 regulatory subunit 7 OS=Mus musculus GN=Ppp1r7 PE=1 SV=2	78	24	83	24	361	41.3	4.92	2278	regulation of biological process	chromosome;nucleus	protein binding	Ppp1r7	94.7	97.9	95.8	102.6	102.6	102.1	115.5	94.2	98	96.6	0.136867	1.22315
Medium	Q8C3W1	Uncharacterized protein C1orf198 homolog OS=Mus musculus PE=1 SV=1	7	2	2	2	322	35.3	5.24	40		cytoplasm;cytosol		2310022B05Rik	101.4	98.1	97.7	109.6	113.8	89.3	123	87.3	84.5	95.3	0.136863	0.526876
High	Q9QUR6	Prolyl endopeptidase OS=Mus musculus GN=Prep PE=1 SV=1	77	44	172	44	710	80.7	5.73	4444	metabolic process	cytoplasm;cytosol;membrane;nucleus	catalytic activity	Prep	94.1	95.6	94.1	101.6	104.1	101.7	108.6	98.5	101.3	100.4	0.136671	2.2879	+
High	Q8VCN5	Cystathionine gamma-lyase OS=Mus musculus GN=Cth PE=1 SV=1	4	1	3	1	398	43.5	7.65	129	cell organization and biogenesis;metabolic process;regulation of biological process	cytoplasm;cytosol	catalytic activity;protein binding	Cth	113.7	85.7	88	101.2	99.5	108.8	111.6	104	94.9	92.6	0.136065	0.517753
Low	Q8BUJ9	Low-density lipoprotein receptor-related protein 12 OS=Mus musculus GN=Lrp12 PE=2 SV=2	1	1	1	1	858	94.5	5.27	18	cell organization and biogenesis;cellular component movement;transport	membrane	protein binding	Lrp12	102.4	90.5	100.8	111.7	88.8	139.9	89.9	104.4	85.8	85.9	0.135962	0.271605
High	Q8BZ36	RAD50-interacting protein 1 OS=Mus musculus GN=Rint1 PE=1 SV=2	9	4	5	4	792	90	5.14	102	regulation of biological process;transport	cytoplasm;endoplasmic reticulum;membrane		Rint1	93	93.1	100.3	109	105.9	106.2	98.5	100	96.1	97.9	0.135946	1.4336	+
High	P07758	Alpha-1-antitrypsin 1-1 OS=Mus musculus GN=Serpina1a PE=1 SV=4	53	18	58	5	413	46	5.72	1374	defense response;metabolic process;regulation of biological process;response to stimulus	endoplasmic reticulum;extracellular;Golgi	enzyme regulator activity;protein binding	Serpina1a; Serpina1d	110.8	83	89.6	102.1	93.1	93.6	126.4	106.8	87.8	106.9	0.135929	0.339395
Medium	P52503	NADH dehydrogenase [ubiquinone] iron-sulfur protein 6, mitochondrial OS=Mus musculus GN=Ndufs6 PE=1 SV=2	19	1	1	1	116	13	8.65	14	cell organization and biogenesis;metabolic process;transport	membrane;mitochondrion		Ndufs6	99.5	88	90.1	101.3	99.4	122.3	83.7	109.3	94.1	112.3	0.13592	0.403164
High	P19324	Serpin H1 OS=Mus musculus GN=Serpinh1 PE=1 SV=3	60	20	98	20	417	46.5	8.82	2707	cell organization and biogenesis;metabolic process;regulation of biological process	cytoplasm;endoplasmic reticulum;membrane;organelle lumen	enzyme regulator activity;protein binding;RNA binding	Serpinh1	100.5	92.8	95.2	104.5	106.3	103.6	108.2	96.5	97.9	94.6	0.135684	2.0752	+
Low	Q8C6B2	Rhotekin OS=Mus musculus GN=Rtkn PE=1 SV=3	3	1	2	1	564	63	6.67	13	cell death;regulation of biological process;response to stimulus	cytosol	enzyme regulator activity;nucleotide binding;protein binding	Rtkn	92.2	103.8	99.5	68	111.2	124.4	129.1	120.1	75.1	76.7	0.135171	0.230863
High	Q9Z210	Peroxisomal membrane protein 11B OS=Mus musculus GN=Pex11b PE=1 SV=1	18	5	8	4	259	28.7	9.95	188	cell organization and biogenesis;regulation of biological process;response to stimulus	membrane;mitochondrion	protein binding	Pex11b	96.3	98.6	96.5	108.6	108.5	103.1	106.4	91.6	95.3	95	0.134846	2.66556	+
High	Q9R144	Protein arginine N-methyltransferase 2 OS=Mus musculus GN=Prmt2 PE=1 SV=1	5	1	2	1	448	50.4	4.96	80	cell growth;cell organization and biogenesis;metabolic process;regulation of biological process;response to stimulus	cytoplasm;cytosol;nucleus	catalytic activity;protein binding	Prmt2	92.3	87.7	101	93.2	105.6	95.8	116.7	99.1	100.4	108.1	0.134583	0.59487
Medium	Q62314	Trans-Golgi network integral membrane protein 2 OS=Mus musculus GN=Tgoln2 PE=1 SV=1	4	1	1	1	363	38.8	5.22	36	transport	cytosol;endosome;Golgi;membrane		Tgoln2	88.9	86.6	107.7	93.3	100.8	125	95.4	95.5	113	93.7	0.134513	0.386207
High	Q8R016	Bleomycin hydrolase OS=Mus musculus GN=Blmh PE=1 SV=1	69	24	122	24	455	52.5	6.48	2721	metabolic process;response to stimulus	cytoplasm;nucleus	catalytic activity;protein binding	Blmh	95.3	94.5	97.2	105.2	108.4	105.5	100.9	96.9	97.2	98.9	0.134301	2.30845	+
High	Q9DD18	D-tyrosyl-tRNA(Tyr) deacylase 1 OS=Mus musculus GN=Dtd1 PE=1 SV=2	53	9	24	9	209	23.4	7.87	840	metabolic process;regulation of biological process	cytoplasm;cytosol;nucleus	catalytic activity;DNA binding;metal ion binding	Dtd1	92.1	93.2	94.4	96	105.3	102.9	105.1	107.3	103.5	100.3	0.134241	1.73891	+
High	Q8C0J6	Ankyrin repeat domain-containing protein SOWAHC OS=Mus musculus GN=Sowahc PE=1 SV=2	12	4	7	4	512	54.9	6	279			protein binding	Sowahc	98.7	93.4	96.7	103.6	105.6	101.9	111.5	96.1	95.5	97.1	0.134185	1.69701	+
Medium	Q80ZW2	Protein THEM6 OS=Mus musculus GN=Them6 PE=1 SV=1	8	1	1	1	207	23.8	9.11	0		extracellular		4930572J05Rik; Them6	94.2	95.1	89.9	102.9	102	102.1	101.5	97.6	101.3	113.5	0.134	2.90201	+
High	Q61171	Peroxiredoxin-2 OS=Mus musculus GN=Prdx2 PE=1 SV=3	77	14	336	14	198	21.8	5.41	7501	cell proliferation;cellular homeostasis;metabolic process;regulation of biological process;response to stimulus	cytoplasm;cytosol;mitochondrion	antioxidant activity;catalytic activity;protein binding	Prdx2	97.3	94.6	96.5	103.9	103.9	107.9	106.2	96	96.6	97.1	0.133792	3.0411	+
Low	Q6P3E7	Histone deacetylase 10 OS=Mus musculus GN=Hdac10 PE=2 SV=2	2	1	1	1	666	72.1	5.39	0	cell organization and biogenesis;metabolic process;regulation of biological process	cytoplasm;nucleus	catalytic activity;protein binding	Hdac10	107.4	100.6	81.6	92.8	93.8	101.8	135.2	111.9	83.5	91.4	0.133603	0.286292
High	Q9ET77	Junctophilin-3 OS=Mus musculus GN=Jph3 PE=1 SV=1	4	3	3	3	744	81.2	9.22	43	cellular homeostasis;regulation of biological process;response to stimulus;transport	endoplasmic reticulum;membrane	transporter activity	Jph3	95.8	84.8	108.4	113.9	101.8	102.8	104.2	89.7	99	99.6	0.133527	0.666761
Medium	P51910	Apolipoprotein D OS=Mus musculus GN=Apod PE=1 SV=1	13	2	2	2	189	21.5	4.91	51	cell organization and biogenesis;metabolic process;regulation of biological process;response to stimulus;transport	cytoplasm;endoplasmic reticulum;extracellular;ribosome	transporter activity	Apod	90.2	89.8	101.7	108.3	103	103.6	97.1	97.8	99.4	109.2	0.133447	1.07045
High	Q99LC9	Peroxisome assembly factor 2 OS=Mus musculus GN=Pex6 PE=1 SV=1	7	3	3	3	981	104.5	7.34	93	cell organization and biogenesis;regulation of biological process;transport	cytoplasm;cytosol;membrane	catalytic activity;nucleotide binding;protein binding;RNA binding	Pex6	92.5	96.5	93.2	111.8	102.7	100	98.2	92.3	100.6	112.2	0.133338	1.23646
High	Q9JIG8	PRA1 family protein 2 OS=Mus musculus GN=Praf2 PE=1 SV=1	27	5	15	5	178	19.5	9.6	371	transport	endosome;membrane		Praf2	95.2	96.6	97.6	109.8	107.1	108.3	98	96.1	96.8	94.5	0.133237	1.48033	+
Medium	Q9WVH9	Fibulin-5 OS=Mus musculus GN=Fbln5 PE=1 SV=1	3	1	2	1	448	50.2	4.7	85	cell organization and biogenesis;regulation of biological process;transport	extracellular	metal ion binding;protein binding	Fbln5	95.4	94.7	99.6	108.4	102.5	115	97.7	113.5	80.6	92.6	0.133105	1.00607
High	Q8BS95	Golgi pH regulator OS=Mus musculus GN=Gpr89a PE=1 SV=2	11	3	5	3	455	52.7	9.22	135	cellular homeostasis;regulation of biological process;response to stimulus;transport	Golgi;membrane	signal transducer activity;transporter activity	Gpr89	98	99.1	93.7	110.1	107.1	106.2	101.8	98.6	89.6	95.9	0.133077	1.90601	+
Medium	Q9D8Z6	Autophagy-related protein 101 OS=Mus musculus GN=Atg101 PE=1 SV=1	8	2	2	2	218	25	6.15	41	cell organization and biogenesis;metabolic process	cytoplasm	protein binding	9430023L20Rik; Atg101	97.6	99.6	95.2	111.8	104.2	103.2	108.2	91	94.8	94.5	0.132606	1.83524	+
High	Q99KK7	Dipeptidyl peptidase 3 OS=Mus musculus GN=Dpp3 PE=1 SV=2	64	33	113	33	738	82.8	5.38	3072	metabolic process	cytoplasm;cytosol;membrane	catalytic activity;metal ion binding	Dpp3	93.6	92.5	100.9	102.2	102.4	108.4	106.5	94.9	98.1	100.6	0.132583	1.63027	+
High	Q69ZF3	Non-lysosomal glucosylceramidase OS=Mus musculus GN=Gba2 PE=1 SV=2	25	13	21	13	918	103.2	5.59	419	metabolic process	endoplasmic reticulum;Golgi;membrane	catalytic activity	Gba2	94.5	96.5	96.2	109.9	106.8	105.3	97.7	96.3	97	99.7	0.132265	1.49891	+
Medium	Q7TT15	Putative polypeptide N-acetylgalactosaminyltransferase-like protein 3 OS=Mus musculus GN=Wbscr17 PE=1 SV=1	2	1	1	1	598	67.6	8.9	0	metabolic process	Golgi;membrane	catalytic activity;metal ion binding	Wbscr17	87	90.9	103.9	108.4	101.1	92.1	110.2	97.2	102.2	106.9	0.132235	0.65194
High	Q9JK48	Endophilin-B1 OS=Mus musculus GN=Sh3glb1 PE=1 SV=1	42	15	34	14	365	40.8	6.04	723	cell communication;cell death;cell organization and biogenesis;metabolic process;regulation of biological process;response to stimulus	cytoplasm;cytosol;endoplasmic reticulum;Golgi;membrane;mitochondrion	catalytic activity;protein binding	Sh3glb1	95.7	96.7	95.8	103.8	104.6	101	111.7	96.8	97.7	96.2	0.132055	1.71654	+
High	B2RXR6	Serine/threonine-protein phosphatase 6 regulatory ankyrin repeat subunit B OS=Mus musculus GN=Ankrd44 PE=1 SV=1	13	10	13	10	993	107.3	6.42	289			protein binding	Ankrd44	95.1	96.2	95.6	99.7	109.9	105.8	103.8	98.2	97.1	98.6	0.132053	1.82265	+
High	Q99MD6	Thioredoxin reductase 3 OS=Mus musculus GN=Txnrd3 PE=1 SV=3	11	6	7	6	652	71.3	8.09	156	cell differentiation;cellular homeostasis;development;metabolic process;regulation of biological process;response to stimulus;transport	cytoplasm;cytosol;endoplasmic reticulum;mitochondrion;nucleus	antioxidant activity;catalytic activity;nucleotide binding;protein binding	Txnrd3	96.4	97.4	90.9	101.1	107.1	102.6	105.1	97.2	102.6	99.7	0.131757	1.95616	+
High	P57759	Endoplasmic reticulum resident protein 29 OS=Mus musculus GN=Erp29 PE=1 SV=2	59	14	56	14	262	28.8	6.15	1397	metabolic process;regulation of biological process;transport	cell surface;endoplasmic reticulum;membrane;organelle lumen	protein binding	Erp29	98.7	94.7	96.8	106.3	107.3	105.6	104.7	94.4	98.9	92.6	0.131639	3.28999	+
High	Q91YK0	Leucine-rich repeat-containing protein 49 OS=Mus musculus GN=Lrrc49 PE=1 SV=1	11	7	8	7	686	78.8	8.13	80	metabolic process	cytoplasm;cytoskeleton;cytosol	protein binding	Lrrc49	102.2	91.4	98.5	111.9	105	109.2	100.5	93.5	94.1	93.7	0.131384	1.17819
Medium	Q3UQI9	Probable ubiquitin carboxyl-terminal hydrolase MINDY-4 OS=Mus musculus GN=Mindy4 PE=1 SV=1	2	1	1	1	744	82.9	6.18	0	metabolic process		catalytic activity	Fam188b; Mindy4	89.8	96.9	97.1	112.5	100.8	100.2	100.9	107.4	98.6	95.8	0.131112	1.11449
High	Q9Z2V5	Histone deacetylase 6 OS=Mus musculus GN=Hdac6 PE=1 SV=3	36	23	60	23	1149	125.7	5.78	1281	cell growth;cell organization and biogenesis;metabolic process;regulation of biological process;response to stimulus;transport	cytoplasm;cytosol;membrane;nucleus	catalytic activity;DNA binding;metal ion binding;protein binding	Hdac6	96.3	94.6	96.1	107.5	106.8	103.4	101.3	96.9	98.4	98.7	0.130862	2.42271	+
High	G5E8F4	Fucose-1-phosphate guanylyltransferase OS=Mus musculus GN=Fpgt PE=1 SV=1	7	3	3	3	590	65.3	6.48	22		cytoplasm	catalytic activity;nucleotide binding	Fpgt	94.9	87	103	115.8	99.7	111.9	88.5	114.9	81	103.4	0.130744	0.486077
High	Q9D882	Uncharacterized protein C10orf35 homolog OS=Mus musculus PE=1 SV=1	32	3	32	3	120	13.1	11.41	1157		membrane	protein binding	2010107G23Rik	98.2	95.7	97.1	109.7	106	114.8	94.3	95.2	98.2	90.7	0.130727	0.864667
High	O89103	Complement component C1q receptor OS=Mus musculus GN=Cd93 PE=1 SV=1	8	3	4	3	644	69.3	5.07	143		cell surface;membrane	metal ion binding;protein binding	Cd93	87.6	96.8	94	102.5	102.4	113.2	88.3	110.2	101.4	103.6	0.130704	0.636197
Low	Q8C0M0	GATOR complex protein WDR59 OS=Mus musculus GN=Wdr59 PE=1 SV=2	2	1	1	1	992	111.7	7.85	0	cell communication;regulation of biological process;response to stimulus	membrane;vacuole	metal ion binding;protein binding	Wdr59	97.1	95.9	90.1	100.7	111.7	99.3	101.5	91.9	107.2	104.5	0.130491	1.17968
High	P10639	Thioredoxin OS=Mus musculus GN=Txn PE=1 SV=3	89	8	52	8	105	11.7	4.92	1132	cellular homeostasis;metabolic process;regulation of biological process;response to stimulus;transport	cytoplasm;cytosol;extracellular;mitochondrion;nucleus	antioxidant activity;catalytic activity;protein binding;RNA binding	Txn1	94.9	97.3	96.2	95.9	103.3	93.8	127.9	97.8	97.1	95.9	0.130369	0.429168
High	Q6ZPS6	Ankyrin repeat and IBR domain-containing protein 1 OS=Mus musculus GN=Ankib1 PE=1 SV=2	18	14	21	14	1085	121.8	5.16	462	metabolic process;regulation of biological process	cytoplasm	catalytic activity;metal ion binding;protein binding	Ankib1	95	91.9	98.9	106.5	100.3	104.4	105.9	96.2	104.9	96	0.13035	1.90138	+
Medium	Q8CIW6	Solute carrier family 26 member 6 OS=Mus musculus GN=Slc26a6 PE=1 SV=2	3	1	1	1	758	82.8	8.65	50	cellular homeostasis;regulation of biological process;response to stimulus;transport	endoplasmic reticulum;membrane	protein binding;transporter activity	Slc26a6	93.9	88.8	104.6	122.2	87.7	121.8	87.5	101.7	94	98	0.130043	0.302513
High	Q8R5C5	Beta-centractin OS=Mus musculus GN=Actr1b PE=1 SV=1	78	23	115	10	376	42.3	6.4	2193		cytoplasm;cytoskeleton;membrane	nucleotide binding	Actr1b	98.2	94.3	98	106.2	105.4	106	106.2	94.9	97.4	93.1	0.129808	3.40888	+
High	Q9CZW4	Long-chain-fatty-acid--CoA ligase 3 OS=Mus musculus GN=Acsl3 PE=1 SV=2	36	19	40	18	720	80.4	8.54	1179	cell organization and biogenesis;metabolic process;regulation of biological process;response to stimulus;transport	endoplasmic reticulum;Golgi;membrane;mitochondrion	catalytic activity;nucleotide binding;protein binding	Acsl3	96.4	97.2	95.1	106.3	105.2	106.3	103.3	95.8	99.1	95.4	0.129554	3.5972	+
Medium	Q8BJL0	SWI/SNF-related matrix-associated actin-dependent regulator of chromatin subfamily A-like protein 1 OS=Mus musculus GN=Smarcal1 PE=1 SV=1	2	1	2	1	910	100.8	8.9	45	metabolic process;regulation of biological process;response to stimulus	nucleus	catalytic activity;nucleotide binding	Smarcal1	109.8	90.2	86.8	111.8	95.3	117.5	93.6	102.6	91.8	100.6	0.129111	0.422656
Medium	Q9D5J6	Sedoheptulokinase OS=Mus musculus GN=Shpk PE=1 SV=1	2	1	1	1	476	51.3	6.24	34	metabolic process;regulation of biological process;response to stimulus	cytoplasm	catalytic activity;nucleotide binding	Shpk	104.1	104.7	77.6	91.1	92.3	91.4	142.8	89.3	98.9	107.8	0.129053	0.207929
High	Q91WE4	UPF0729 protein C18orf32 homolog OS=Mus musculus PE=3 SV=1	38	4	10	4	72	8	9.35	188	regulation of biological process;response to stimulus		signal transducer activity	BC031181; LOC102641497	95.4	99.9	92.5	106.6	110.7	103.8	98.5	98	101.5	93.1	0.128911	1.28685
Medium	Q9D2U5	N-alpha-acetyltransferase 38, NatC auxiliary subunit OS=Mus musculus GN=Naa38 PE=1 SV=1	29	1	2	1	125	13.4	5.5	20	regulation of biological process	cytoplasm;nucleus		Lsmd1; Naa38	93.6	108.6	85.8	109.4	104.3	101.6	104.5	85.3	101.9	104.9	0.128596	0.719275
High	Q921H8	3-ketoacyl-CoA thiolase A, peroxisomal OS=Mus musculus GN=Acaa1a PE=1 SV=1	60	15	52	15	424	43.9	8.44	1531	metabolic process	membrane;mitochondrion	catalytic activity	Acaa1a	97.5	95.8	95.8	107.1	106.1	101.4	106.7	95.9	97.3	96.5	0.128242	2.55644	+
High	Q9CQU0	Thioredoxin domain-containing protein 12 OS=Mus musculus GN=Txndc12 PE=1 SV=1	21	3	4	3	170	19	5.26	50	cell differentiation;cellular homeostasis;metabolic process;regulation of biological process	endoplasmic reticulum;organelle lumen	catalytic activity	Txndc12	100.7	96	93.3	101.7	109.3	100.1	111.5	96.5	96.2	94.6	0.128202	1.20015
Medium	Q9DAP0	Leucine-rich repeat-containing protein 46 OS=Mus musculus GN=Lrrc46 PE=1 SV=2	4	1	1	1	323	36	5.39	13	regulation of biological process		protein binding	Lrrc46	105.5	91.7	92.8	94.2	105	143.4	80	120.3	74.2	92.9	0.128202	0.215082
Medium	O70622	Reticulon-2 OS=Mus musculus GN=Rtn2 PE=1 SV=1	4	1	2	1	471	51.3	4.88	0	regulation of biological process;transport	endoplasmic reticulum;membrane		Rtn2	96.2	96.1	104.7	106.8	105.4	135	85.5	90.5	96.4	83.5	0.127867	0.311118
High	Q9R1C6	Diacylglycerol kinase epsilon OS=Mus musculus GN=Dgke PE=1 SV=1	17	7	10	7	564	63.6	7.44	162	metabolic process;regulation of biological process;response to stimulus	cytoplasm;cytosol;membrane;nucleus	catalytic activity;metal ion binding;nucleotide binding	Dgke	95.8	97.9	94.6	108.3	109.3	101.9	100.5	93.6	101.6	96.4	0.127781	1.63749	+
High	Q9EQC5	N-terminal kinase-like protein OS=Mus musculus GN=Scyl1 PE=1 SV=1	31	16	27	16	806	89.1	6.44	594	metabolic process;transport	cytoplasm;cytoskeleton;cytosol;Golgi;membrane	catalytic activity;nucleotide binding;protein binding	Scyl1	98.5	93	96	104.2	106.3	109	99.3	96.5	97.9	99.2	0.127662	1.62201	+
Low	Q9QXE0	2-hydroxyacyl-CoA lyase 1 OS=Mus musculus GN=Hacl1 PE=1 SV=2	1	1	1	1	581	63.6	6.27	30	cell organization and biogenesis;metabolic process		catalytic activity;metal ion binding;protein binding	Hacl1	90.9	96.6	100.9	105.2	100.6	103.9	110.4	95.4	98.9	97.2	0.127624	1.31755	+
Medium	Q9EPL4	Methyltransferase-like protein 9 OS=Mus musculus GN=Mettl9 PE=1 SV=1	3	1	1	1	318	36.4	6.68	0	metabolic process		catalytic activity	Mettl9	90.9	101.1	94	103.8	101.8	109.5	101.5	100.8	101.4	95.2	0.12761	1.33475	+
High	A2AJT4	Arginine/serine-rich protein PNISR OS=Mus musculus GN=Pnisr PE=1 SV=1	5	3	12	2	805	92.1	10.01	109		cytosol;nucleus	RNA binding	Sfrs18; Pnisr	97.1	90.2	98.5	95	97.1	90.1	134.1	105.2	95.1	97.8	0.12758	0.299917
High	Q3TDN2	FAS-associated factor 2 OS=Mus musculus GN=Faf2 PE=1 SV=2	53	15	34	15	445	52.4	5.47	823	cell organization and biogenesis;metabolic process;regulation of biological process;response to stimulus;transport	cytoplasm;endoplasmic reticulum	enzyme regulator activity;protein binding	Faf2	96.5	96.5	97.2	104.2	102.8	107.7	108	96.8	96	94.4	0.127549	2.67273	+
High	P51863	V-type proton ATPase subunit d 1 OS=Mus musculus GN=Atp6v0d1 PE=1 SV=2	60	17	60	17	351	40.3	5	1494	cell organization and biogenesis;transport	endosome;membrane	catalytic activity;protein binding;transporter activity	Atp6v0d1	94.5	94.7	97.3	101.2	106.9	103.1	106.1	97.9	99.5	98.7	0.127512	2.41414	+
High	Q9EQ06	Estradiol 17-beta-dehydrogenase 11 OS=Mus musculus GN=Hsd17b11 PE=1 SV=1	38	10	14	10	298	32.9	8.66	320	metabolic process	cytoplasm;extracellular	catalytic activity	Hsd17b11	91.9	96.2	97.8	106.9	109.6	101.8	98.1	98.8	99.8	99	0.127422	1.31784	+
High	Q64735	Complement component receptor 1-like protein OS=Mus musculus GN=Cr1l PE=1 SV=1	4	2	2	2	483	53.7	6.65	52	defense response;development;metabolic process;regulation of biological process;response to stimulus	membrane		Cr1l	116.6	50.1	110.9	110.8	76.9	115	101.6	114.7	85.8	117.7	0.127381	0.158806
High	Q91VE0	Long-chain fatty acid transport protein 4 OS=Mus musculus GN=Slc27a4 PE=1 SV=1	47	24	42	23	643	72.3	8.59	851	metabolic process;response to stimulus;transport	endoplasmic reticulum;membrane	catalytic activity;nucleotide binding	Slc27a4	96.1	96	96.1	107.2	107.2	106.7	98.6	97.3	98.1	96.9	0.127251	1.78329	+
Medium	Q8K1E6	Alpha-ketoglutarate-dependent dioxygenase alkB homolog 3 OS=Mus musculus GN=Alkbh3 PE=1 SV=1	4	1	1	1	286	33	8.06	36	cell proliferation;metabolic process;regulation of biological process;response to stimulus	cytoplasm;cytosol;mitochondrion;nucleus	catalytic activity;metal ion binding	Alkbh3	97.9	91.5	91.8	124.4	89.4	85.6	110	87.7	114	107.7	0.126877	0.332365
High	Q3UFK8	FERM domain-containing protein 8 OS=Mus musculus GN=Frmd8 PE=1 SV=2	5	2	3	2	466	51.8	6.44	59		cytoskeleton		Frmd8	90.3	97.3	100	101.8	101.7	109.2	106	98.1	109.8	85.9	0.126816	1.38234	+
High	Q3UQ28	Peroxidasin homolog OS=Mus musculus GN=Pxdn PE=1 SV=2	2	3	3	3	1475	165	7.14	68	cell organization and biogenesis;metabolic process;response to stimulus	endoplasmic reticulum;extracellular	antioxidant activity;catalytic activity;metal ion binding;protein binding;structural molecule activity	Pxdn	96	93.4	99.6	102.8	101.6	104.3	112	93	98	99.3	0.126685	1.42293	+
High	Q80UP5	Ankyrin repeat domain-containing protein 13A OS=Mus musculus GN=Ankrd13a PE=1 SV=2	12	4	6	4	588	67.1	5.08	144		cytoplasm;endosome;membrane	protein binding	Ankrd13a	94.1	92.6	98.2	108.3	104.8	103.1	98.5	99.7	98.3	102.3	0.126575	1.58314	+
High	Q71KT5	Delta(14)-sterol reductase OS=Mus musculus GN=Tm7sf2 PE=1 SV=2	6	2	3	2	418	46.5	8.28	73	metabolic process	endoplasmic reticulum;membrane	catalytic activity;nucleotide binding	Tm7sf2	97.7	110.5	75.5	110.3	109.9	95.8	96.9	115.2	106.8	81.4	0.126389	0.38115
High	Q80TA9	Ectopic P granules protein 5 homolog OS=Mus musculus GN=Epg5 PE=1 SV=2	2	6	7	6	2572	290.6	6.37	86	cell organization and biogenesis;metabolic process;transport	cytoplasm		Epg5	91.8	98.7	95.5	112.9	109.7	105	88.6	98.8	93.8	105.3	0.126224	0.612621
High	Q9CZC8	Secernin-1 OS=Mus musculus GN=Scrn1 PE=1 SV=1	70	22	107	21	414	46.3	4.79	2820	metabolic process;transport	cytoplasm;membrane;nucleus	catalytic activity	Scrn1	95.7	95	95.1	99.2	107.1	100.2	109.4	98.9	100.9	98.5	0.126193	1.47843	+
High	Q8K2H1	Periphilin-1 OS=Mus musculus GN=Pphln1 PE=1 SV=1	16	3	5	3	381	43.8	8.54	31	metabolic process;regulation of biological process	chromosome;cytoplasm;cytosol;Golgi;nucleus	RNA binding	Pphln1	100.1	94.5	92.8	104.4	104.6	110.2	99	93.1	97.1	104.1	0.126096	1.35407	+
High	P61164	Alpha-centractin OS=Mus musculus GN=Actr1a PE=1 SV=1	82	25	333	11	376	42.6	6.64	6059		cytoplasm;cytoskeleton	nucleotide binding	Actr1a	97.3	96	97.4	102.7	105.2	104.4	110.7	95.8	96.2	94.3	0.126089	2.09237	+
High	Q922H9	Zinc finger protein 330 OS=Mus musculus GN=Znf330 PE=1 SV=1	21	7	11	7	316	35.6	6.16	127		chromosome;nucleus	metal ion binding	Zfp330	93	94.4	97	99.8	104.2	101.2	108.6	97.7	100.1	103.9	0.125975	1.74162	+
High	Q8BND3	WD repeat-containing protein 35 OS=Mus musculus GN=Wdr35 PE=1 SV=3	7	4	4	4	1181	133.9	6.34	147	cell organization and biogenesis;cellular component movement;cellular homeostasis;regulation of biological process;response to stimulus;transport	cytoplasm;cytoskeleton	protein binding	Wdr35	95.7	95.4	94.2	108.5	98.1	112.1	96.4	101.8	98	99.7	0.125942	0.93368
High	P70213	Friend virus susceptibility protein 1 OS=Mus musculus GN=Fv1 PE=4 SV=1	8	2	2	2	459	52	5.26	17	defense response;response to stimulus	Golgi		Fv1	100.6	94	92.8	106.1	103	97.6	111.4	99.6	97.4	97.5	0.12575	1.09967
High	P54822	Adenylosuccinate lyase OS=Mus musculus GN=Adsl PE=1 SV=2	58	23	47	23	484	54.8	7.27	1047	cell organization and biogenesis;metabolic process;response to stimulus	cytosol;mitochondrion	catalytic activity	Adsl	95.4	95.8	95.5	103.5	105.1	104.6	103.8	99.1	99.2	98	0.125468	5.18591	+
High	O88384	Vesicle transport through interaction with t-SNAREs homolog 1B OS=Mus musculus GN=Vti1b PE=1 SV=1	39	7	23	7	232	26.7	8.79	915	cell organization and biogenesis;regulation of biological process;transport	cytosol;endosome;Golgi;membrane;vacuole	protein binding	Vti1b	93.5	97	93.8	102	110.7	108.3	92.5	101	99	102.3	0.125436	0.856553
High	Q9CQV6	Microtubule-associated proteins 1A/1B light chain 3B OS=Mus musculus GN=Map1lc3b PE=1 SV=3	27	4	14	2	125	14.6	8.43	288	cell communication;cell organization and biogenesis;metabolic process;regulation of biological process;response to stimulus	cytoplasm;cytoskeleton;cytosol;membrane;mitochondrion;vacuole	protein binding	Map1lc3b	95	95.8	95.4	103.1	106.8	101.2	105.1	97.4	100.5	99.6	0.125216	2.72316	+
High	P28650	Adenylosuccinate synthetase isozyme 1 OS=Mus musculus GN=Adssl1 PE=1 SV=2	9	4	7	1	457	50.2	8.43	106	metabolic process;response to stimulus	cytoplasm;membrane	catalytic activity;metal ion binding;nucleotide binding;protein binding	Adssl1	85	85.6	110	93.5	90.4	116.5	107.6	112.8	103.9	94.8	0.125017	0.361148
High	Q9CXY9	GPI-anchor transamidase OS=Mus musculus GN=Pigk PE=1 SV=2	25	7	8	7	395	44.9	6.54	136	metabolic process	endoplasmic reticulum;membrane	catalytic activity	Pigk	95.2	94.4	94.1	98.4	111.1	98.8	104.2	102.7	96.7	104.4	0.12499	1.22566
High	Q810J8	Zinc finger FYVE domain-containing protein 1 OS=Mus musculus GN=Zfyve1 PE=1 SV=2	13	9	9	9	777	86.9	7.34	147	cell communication;metabolic process;regulation of biological process;response to stimulus	endoplasmic reticulum;Golgi;membrane;vacuole	metal ion binding	Zfyve1	100.9	96.5	93.7	105.2	101.4	107.3	109.3	94	96.6	95.2	0.124787	1.66708	+
High	P11087	Collagen alpha-1(I) chain OS=Mus musculus GN=Col1a1 PE=1 SV=4	6	6	9	6	1453	137.9	5.85	357	cell communication;cell differentiation;cell organization and biogenesis;metabolic process;regulation of biological process;response to stimulus;transport	cytoplasm;endoplasmic reticulum;extracellular;Golgi	metal ion binding;protein binding;structural molecule activity	Col1a1	94	96.5	92.3	107.1	95.2	89.9	118.9	105.1	95.5	105.4	0.12467	0.494047
High	P06745	Glucose-6-phosphate isomerase OS=Mus musculus GN=Gpi PE=1 SV=4	73	34	151	34	558	62.7	8.13	3165	metabolic process;regulation of biological process;response to stimulus	cytoplasm;cytosol;extracellular;membrane	catalytic activity;protein binding	Gpi1	92.8	94.6	93.8	98.9	104.5	98.2	107.1	101.4	99.4	109.3	0.124408	1.64425	+
High	B1AZA5	Transmembrane protein 245 OS=Mus musculus GN=Tmem245 PE=1 SV=1	7	4	5	4	876	97.3	8.75	167		membrane		Tmem245	95.1	98.5	95.1	105.9	107.6	106.3	99.8	101.4	94.5	95.7	0.124406	1.91046	+
High	Q3U1T3	Breast cancer metastasis-suppressor 1-like protein OS=Mus musculus GN=Brms1l PE=2 SV=1	15	3	4	3	323	37.6	5.15	116	cell organization and biogenesis;metabolic process;regulation of biological process	nucleus	catalytic activity;protein binding	Brms1l	99.9	91.2	95	100.7	96.7	106.3	112.1	102	100.1	95.9	0.124333	0.941577
Low	V9GXG1	Protein SLFN14 OS=Mus musculus GN=Slfn14 PE=1 SV=1	1	1	1	1	899	101.6	7.9	0	metabolic process;response to stimulus	cytoplasm;nucleus	catalytic activity;nucleotide binding	Slfn14; Slfn14-ps	77.5	104.6	94.9	104.6	104.6	101.7	91.6	110.2	100	110.2	0.124065	0.490322
High	P63330	Serine/threonine-protein phosphatase 2A catalytic subunit alpha isoform OS=Mus musculus GN=Ppp2ca PE=1 SV=1	81	17	137	2	309	35.6	5.54	4179	cell organization and biogenesis;cellular homeostasis;metabolic process;regulation of biological process;response to stimulus	chromosome;cytoplasm;cytoskeleton;cytosol;membrane;nucleus	catalytic activity;metal ion binding;protein binding	Ppp2ca	94.6	96.1	97.6	101.1	103.8	100.1	113.9	95.5	99.9	97.5	0.123998	1.13841
High	Q9WV18	Gamma-aminobutyric acid type B receptor subunit 1 OS=Mus musculus GN=Gabbr1 PE=1 SV=1	19	16	27	16	960	108.1	8.21	622	cell differentiation;regulation of biological process;response to stimulus	cytoplasm;membrane	protein binding;receptor activity;signal transducer activity	Gabbr1	88.6	90.3	101.1	104.6	105.3	106.8	90.1	104.4	107.9	100.8	0.123855	0.701354
High	Q9CQI3	Glia maturation factor beta OS=Mus musculus GN=Gmfb PE=1 SV=3	54	4	15	4	142	16.7	5.16	508	regulation of biological process;response to stimulus		protein binding	Gmfb	98.7	106.9	91.7	103	119.3	103.1	106.5	92.2	79.6	99	0.12374	0.719979
High	P62069	Ubiquitin carboxyl-terminal hydrolase 46 OS=Mus musculus GN=Usp46 PE=1 SV=1	28	8	8	4	366	42.4	6.83	251	defense response;metabolic process;regulation of biological process;response to stimulus	cytosol;nucleus	catalytic activity;metal ion binding	Usp46	95.5	96.6	96.4	95.5	102.7	92.1	128.8	99.7	95.8	96.9	0.123686	0.375289
High	Q9R0C8	Guanine nucleotide exchange factor VAV3 OS=Mus musculus GN=Vav3 PE=1 SV=2	4	3	3	3	847	97.9	7.06	49	cell organization and biogenesis;cellular component movement;regulation of biological process;response to stimulus	cytoplasm;membrane	metal ion binding;protein binding	Vav3	90.5	94.8	98.9	103.9	105.1	102.7	101	101.8	89.1	112.1	0.123149	1.85658	+
High	Q03173	Protein enabled homolog OS=Mus musculus GN=Enah PE=1 SV=2	32	26	74	23	802	85.8	7.72	1589	cell differentiation;cell organization and biogenesis;cellular component movement;development;regulation of biological process;response to stimulus	cytoplasm;cytoskeleton;cytosol;membrane	protein binding	Enah	98.6	96.8	96.4	105.6	106.9	108	103.2	93.5	93.7	97.2	0.123026	2.86967	+
High	Q8CBY8	Dynactin subunit 4 OS=Mus musculus GN=Dctn4 PE=1 SV=1	67	22	68	22	467	53	7.72	1555		cytoplasm;cytoskeleton	protein binding	Dctn4	94.2	95.9	97.6	102.7	106.7	100.1	108.2	97.9	98	98.6	0.122864	1.82897	+
High	P63248	cAMP-dependent protein kinase inhibitor alpha OS=Mus musculus GN=Pkia PE=1 SV=2	39	2	3	2	76	8	4.54	180	regulation of biological process	cytoplasm;nucleus	enzyme regulator activity;protein binding	Pkia	90.1	96.4	96.6	105.8	106.9	99.3	99	108.1	103.1	94.6	0.122789	1.39316	+
High	Q811J3	Iron-responsive element-binding protein 2 OS=Mus musculus GN=Ireb2 PE=1 SV=2	4	4	5	3	963	104.9	6.93	97	cell differentiation;cellular homeostasis;metabolic process;regulation of biological process;transport	cytoplasm;cytosol;endoplasmic reticulum;Golgi;mitochondrion	metal ion binding;RNA binding;translation regulator activity	Ireb2	97.1	94.9	98.2	102.2	106.3	99.3	113.5	94.6	95	98.9	0.122763	1.1569
High	O08792	Transcription factor COE2 OS=Mus musculus GN=Ebf2 PE=1 SV=4	13	7	8	1	575	62.6	9.06	166	cell differentiation;development;metabolic process;regulation of biological process	nucleus	DNA binding;metal ion binding;protein binding	Ebf2	96.2	98.4	94.3	96.2	103.4	102.2	117.6	96.9	95.5	99.3	0.122719	0.750262
High	Q8BXQ2	GPI transamidase component PIG-T OS=Mus musculus GN=Pigt PE=1 SV=2	14	8	9	8	582	65.7	8.4	176	cell death;cell differentiation;metabolic process	cytoplasm;endoplasmic reticulum;membrane	catalytic activity	Pigt	96.3	95.5	97.2	106.1	109	105.2	99.2	98.8	97.6	95.2	0.122564	1.74315	+
Low	Q3TRM4	Neuropathy target esterase OS=Mus musculus GN=Pnpla6 PE=1 SV=2	1	1	1	1	1355	149.4	7.83	0	metabolic process	endoplasmic reticulum;membrane	catalytic activity	Pnpla6	98.7	96.9	91.6	111.4	110.2	107.7	87.5	99.3	93.1	103.5	0.122262	0.563109
High	Q8C1E7	Transmembrane protein 120A OS=Mus musculus GN=Tmem120a PE=1 SV=1	21	5	11	5	343	40.7	8.88	257	cell differentiation;cell organization and biogenesis	membrane;nucleus		Tmem120a	97.6	96	95.9	105.7	103.4	111.3	99.7	101.7	96	92.8	0.122132	1.48547	+
High	P29594	Caspase-2 OS=Mus musculus GN=Casp2 PE=1 SV=5	6	2	2	2	452	50.6	6.52	38	cell death;metabolic process;regulation of biological process;response to stimulus	cytoplasm;membrane;mitochondrion;nucleus	catalytic activity;protein binding	Casp2	93.8	103.4	90.4	101.3	101.6	106.5	107.9	98.2	96.7	100.2	0.121984	1.11004
High	Q68FE7	Transmembrane protein 151B OS=Mus musculus GN=Tmem151b PE=2 SV=1	5	2	2	2	561	61.7	7.03	46		membrane		Tmem151b	98.7	97.1	94.7	97.7	119.7	117.1	87	99	96	92.9	0.121957	0.395479
High	Q8R0J7	Vacuolar protein sorting-associated protein 37B OS=Mus musculus GN=Vps37b PE=1 SV=1	7	2	2	2	285	31	7.05	35	regulation of biological process;transport	cytoplasm;endosome;membrane	protein binding	Vps37b	83.3	104.4	94.6	97.2	105.8	103.6	103	100	100.1	108.1	0.121949	0.710917
High	Q8K1X1	WD repeat-containing protein 11 OS=Mus musculus GN=Wdr11 PE=1 SV=1	30	23	35	23	1223	135.9	7.11	752		cytoplasm;cytoskeleton;cytosol;membrane;nucleus	protein binding	Wdr11	97.3	97.8	94.1	106.9	102.1	105.7	104.9	93.4	99.2	98.7	0.12191	2.56307	+
Medium	Q7TNR9	Rho guanine nucleotide exchange factor 4 OS=Mus musculus GN=Arhgef4 PE=2 SV=2	2	1	1	1	484	56.6	7.94	19	cell organization and biogenesis;regulation of biological process;response to stimulus	cytoplasm	protein binding	Arhgef4	93.1	97.4	91.2	89.8	111.9	102.6	104.4	108.4	99.2	101.9	0.121845	0.693572
High	Q8BPG6	Sulfatase-modifying factor 2 OS=Mus musculus GN=Sumf2 PE=1 SV=2	15	4	4	4	308	34.7	7.11	79		endoplasmic reticulum;organelle lumen	metal ion binding;protein binding	Sumf2	96.8	95.4	97.5	105.5	106.7	105.5	102.6	93	100.9	95.9	0.121822	3.14194	+
High	Q9Z1Q9	Valine--tRNA ligase OS=Mus musculus GN=Vars PE=1 SV=1	52	49	130	49	1263	140.1	7.77	3435	metabolic process;regulation of biological process	cytoplasm;cytosol;mitochondrion	catalytic activity;nucleotide binding	Vars	96.3	92.6	95.6	95.7	101.9	106.9	108.2	102.4	102.2	98.1	0.121627	1.20528
High	Q6PGG2	GEM-interacting protein OS=Mus musculus GN=Gmip PE=1 SV=1	15	12	15	11	971	107.5	5.77	272	regulation of biological process;response to stimulus	cytosol;membrane	enzyme regulator activity;metal ion binding	Gmip	97.6	96	95.9	101.3	101.1	110.6	106.8	98	96.3	96.2	0.121101	1.55186	+
High	Q9Z1E4	Glycogen [starch] synthase, muscle OS=Mus musculus GN=Gys1 PE=1 SV=2	9	5	5	5	738	83.9	6.11	124	metabolic process	cytoplasm;membrane	catalytic activity;protein binding	Gys1	90.3	96.5	96.8	98.2	105.3	100.8	106.9	95.3	105.4	104.7	0.120945	1.41614	+
High	Q8R550	SH3 domain-containing kinase-binding protein 1 OS=Mus musculus GN=Sh3kbp1 PE=1 SV=1	32	17	32	17	709	78.1	7.55	777	cell death;cell organization and biogenesis;cellular component movement;regulation of biological process;transport	cytoplasm;cytoskeleton;membrane	protein binding	Sh3kbp1	93.1	97.1	98.3	104.8	105.4	102.1	106	97.6	96.7	98.8	0.120929	2.40714	+
Medium	Q9DB00	GON-4-like protein OS=Mus musculus GN=Gon4l PE=1 SV=3	1	1	2	1	2260	248.6	4.87	17	cell differentiation;metabolic process;regulation of biological process	nucleus	DNA binding;protein binding	Gon4l	100.9	78.7	102.3	100.8	114.6	110.7	82.6	114.5	94.2	100.7	0.120821	0.324553
High	P56959	RNA-binding protein FUS OS=Mus musculus GN=Fus PE=1 SV=1	28	13	101	13	518	52.6	9.36	2150	regulation of biological process;response to stimulus	cytoplasm;nucleus	DNA binding;metal ion binding;nucleotide binding;protein binding;RNA binding	Fus	95.9	95.7	97.3	91.4	96.4	91.4	139.6	97.4	96.6	98.3	0.120654	0.243791
High	Q6Q899	Probable ATP-dependent RNA helicase DDX58 OS=Mus musculus GN=Ddx58 PE=1 SV=2	7	3	3	3	926	105.9	6.65	50	defense response;regulation of biological process;response to stimulus	cytoplasm;cytoskeleton;cytosol;membrane	catalytic activity;DNA binding;metal ion binding;nucleotide binding;protein binding;RNA binding	Ddx58	98.6	92.2	96.7	107.6	100.3	111.1	97.7	104.1	89.8	101.8	0.12041	1.03436
High	Q4PJX1	Protein odr-4 homolog OS=Mus musculus GN=Odr4 PE=1 SV=2	16	6	8	6	447	50	6.14	104	metabolic process	membrane	catalytic activity;metal ion binding	BC003331	94.7	97.1	100.2	113.2	108.9	104.7	96.4	93	93.7	98.1	0.120334	0.93936
High	Q6NSW3	A-kinase anchor protein SPHKAP OS=Mus musculus GN=Sphkap PE=1 SV=2	12	16	25	16	1687	185	5.06	475	regulation of biological process	cytoplasm;mitochondrion	protein binding	Sphkap	93.9	95.9	96.2	111.4	106.6	103	93.5	100.5	102.7	96.3	0.120319	0.898839
Medium	Q8BZ21	Histone acetyltransferase KAT6A OS=Mus musculus GN=Kat6a PE=1 SV=2	1	2	2	1	2003	224.8	5.58	32	cell differentiation;cell organization and biogenesis;metabolic process;regulation of biological process;response to stimulus	chromosome;cytosol;nucleus	catalytic activity;DNA binding;metal ion binding;protein binding	Kat6a; Myst3	105.2	99.8	89.6	110.2	118.7	92.1	105.8	75.2	119.6	83.9	0.119765	0.502367
Low	Q03958	Prefoldin subunit 6 OS=Mus musculus GN=Pfdn6 PE=1 SV=1	5	1	1	1	127	14.4	8.88	22	cell organization and biogenesis;metabolic process	cytoplasm;nucleus	catalytic activity;protein binding	H2-Ke2; Pfdn6	103.6	101.5	83.7	111.5	113.1	105.1	88.6	102.2	92.8	97.8	0.11943	0.429713
High	Q9JL56	Glycerophosphodiester phosphodiesterase 1 OS=Mus musculus GN=Gde1 PE=1 SV=1	12	4	6	4	331	37.6	6.9	150	metabolic process;regulation of biological process;response to stimulus	membrane	catalytic activity;metal ion binding	Gde1	92.2	97.5	96	105.1	105.8	109	93.9	102.4	99.1	99	0.119395	0.989728
High	Q9D4J1	EF-hand domain-containing protein D1 OS=Mus musculus GN=Efhd1 PE=1 SV=1	9	2	3	1	240	27	6.02	81	cell organization and biogenesis	membrane;mitochondrion	metal ion binding	Efhd1	104	86	95.8	93.4	107	115.3	98.2	92	96.6	111.7	0.119239	0.514624
High	P63044	Vesicle-associated membrane protein 2 OS=Mus musculus GN=Vamp2 PE=1 SV=2	60	6	84	3	116	12.7	8.13	2757	cell organization and biogenesis;regulation of biological process;response to stimulus;transport	membrane;vacuole	protein binding	Vamp2	98	97.7	95.3	105.2	103.9	106.8	105.5	95.2	100	92.4	0.119134	3.38769	+
High	O88455	7-dehydrocholesterol reductase OS=Mus musculus GN=Dhcr7 PE=1 SV=1	12	4	8	4	471	53.9	8.35	306	cell differentiation;metabolic process;regulation of biological process	cytosol;endoplasmic reticulum;membrane	catalytic activity;nucleotide binding	Dhcr7	94.5	93.9	94.4	104.3	104.7	105.9	94.6	102.4	103.1	102.3	0.119044	1.32617	+
High	Q8VDI7	Ubiquitin-associated domain-containing protein 1 OS=Mus musculus GN=Ubac1 PE=1 SV=2	21	4	9	4	409	45.5	4.97	127	metabolic process	cytoplasm;cytosol;Golgi;membrane	protein binding	Ubac1	96	96.2	95.3	107.8	97.8	106.6	104.1	99.1	96.7	100.5	0.119024	1.57746	+
Medium	Q8CFJ9	GATOR complex protein WDR24 OS=Mus musculus GN=Wdr24 PE=1 SV=1	2	1	1	1	790	88.1	6.46	18	cell communication;metabolic process;regulation of biological process;response to stimulus	membrane;vacuole	protein binding	Wdr24	91.9	97.7	94.8	99.8	112	101	99	97.3	114.8	91.7	0.118985	1.05169
Medium	P48542	G protein-activated inward rectifier potassium channel 2 OS=Mus musculus GN=Kcnj6 PE=1 SV=1	5	1	1	1	425	48.6	5.38	15	metabolic process;regulation of biological process;transport	cell surface;cytoplasm;Golgi;membrane	protein binding;transporter activity	Kcnj6	89.8	97.9	86.7	91.9	102.6	98.8	104	129.6	94	104.5	0.118911	0.907439
High	Q80YF9	Rho GTPase-activating protein 33 OS=Mus musculus GN=Arhgap33 PE=1 SV=1	5	6	6	5	1305	139.7	9.19	78	regulation of biological process;response to stimulus;transport	cytoplasm;cytoskeleton;membrane	enzyme regulator activity;protein binding	Arhgap33	93.4	96.4	99	92.8	94.3	91.7	139.3	96.3	98.7	98.2	0.11874	0.239929
Low	Q80W49	Beta/gamma crystallin domain-containing protein 3 OS=Mus musculus GN=Crybg3 PE=1 SV=2	2	1	1	1	1005	114.2	5.67	0				Crybg3	80.1	93.3	120.2	102.9	109.4	106.2	106.5	121.8	74.9	84.6	0.118573	0.35664
High	Q9QZ06	Toll-interacting protein OS=Mus musculus GN=Tollip PE=1 SV=1	39	8	18	8	274	30.3	5.17	513	cell differentiation;defense response;metabolic process;regulation of biological process;response to stimulus	cytoplasm	protein binding	Tollip	98.2	97	96	103.2	102.9	104.3	111.1	95.8	96.5	94.9	0.118485	1.78088	+
High	Q8BKC5	Importin-5 OS=Mus musculus GN=Ipo5 PE=1 SV=3	75	56	204	54	1097	123.5	4.93	5980	regulation of biological process;response to stimulus;transport	cytoplasm;membrane;nucleus	protein binding;RNA binding;transporter activity	Ipo5	97.2	96.8	95.2	105.1	103	102.7	107.8	96.9	97	98.2	0.118467	2.586	+
High	Q91WF7	Polyphosphoinositide phosphatase OS=Mus musculus GN=Fig4 PE=1 SV=1	5	5	5	5	907	103.4	6.98	105	cell organization and biogenesis;metabolic process;regulation of biological process;response to stimulus	endoplasmic reticulum;endosome;Golgi;membrane	catalytic activity;receptor activity;signal transducer activity	Fig4	102.2	94.7	93	99.9	103.8	101.4	114.5	99.1	94.7	96.8	0.118422	0.88652
High	Q8R138	Transmembrane protein 119 OS=Mus musculus GN=Tmem119 PE=1 SV=1	10	1	3	1	280	29.4	4.51	87	cell differentiation;regulation of biological process	cytoplasm;endoplasmic reticulum;membrane	protein binding	Tmem119	96.2	94.3	101.9	109.8	91.7	129.2	92.5	100	100.1	84.3	0.118359	0.328828
High	Q8BSU7	MOB kinase activator 3A OS=Mus musculus GN=Mob3a PE=1 SV=1	16	2	2	2	217	25.5	8.43	76			metal ion binding	Mob3a	83.7	86.7	103.7	113.3	99	100.1	84.3	111.2	100.7	117.2	0.118309	0.384644
Medium	Q61666	Protein HIRA OS=Mus musculus GN=Hira PE=1 SV=3	2	1	1	1	1015	111.7	8.06	24	cell differentiation;cell organization and biogenesis;metabolic process;regulation of biological process	nucleus	protein binding	Hira	92	93.9	102.1	101.1	104.4	100.9	110.4	100.6	84.9	109.8	0.118249	1.11457
High	Q99NE5	Regulating synaptic membrane exocytosis protein 1 OS=Mus musculus GN=Rims1 PE=1 SV=2	20	21	31	20	1463	163.1	9.42	627	cell differentiation;cell organization and biogenesis;regulation of biological process;transport	membrane	metal ion binding;protein binding;RNA binding	Rims1	96.5	96	96.3	103.3	101.5	103.3	109.8	99.8	95.6	97.8	0.11805	1.89654	+
High	Q9D2X5	MAU2 chromatid cohesion factor homolog OS=Mus musculus GN=Mau2 PE=1 SV=3	3	1	2	1	619	69.5	7.25	26	cell division;cell organization and biogenesis	chromosome;nucleus	DNA binding;protein binding	Mau2	96.1	92.4	98.1	102	105.4	105	102.3	94.8	101.4	102.5	0.117992	2.25746	+
High	Q80VP0	Tectonin beta-propeller repeat-containing protein 1 OS=Mus musculus GN=Tecpr1 PE=1 SV=1	15	14	19	14	1166	130.2	6.48	365	cell organization and biogenesis;metabolic process	membrane;vacuole		Tecpr1	93.4	96.1	93.3	103.5	106	103.1	96.6	103.1	103.7	101.3	0.117987	1.6302	+
High	Q02053	Ubiquitin-like modifier-activating enzyme 1 OS=Mus musculus GN=Uba1 PE=1 SV=1	88	69	762	69	1058	117.7	5.66	22541	metabolic process;response to stimulus	cytoplasm;cytosol;membrane;mitochondrion;nucleus	catalytic activity;nucleotide binding;protein binding;RNA binding	Uba1	95.9	96.2	97	102.2	103.4	101.8	110.9	97.6	97.7	97.3	0.117932	1.63414	+
High	Q91VR7	Microtubule-associated proteins 1A/1B light chain 3A OS=Mus musculus GN=Map1lc3a PE=1 SV=1	23	3	9	1	121	14.3	8.68	164	cell communication;cell organization and biogenesis;metabolic process;response to stimulus	cytoplasm;cytoskeleton;cytosol;endosome;membrane;vacuole	protein binding	Map1lc3a	96.2	94.2	92.8	106.8	109.4	99.8	93.7	104.4	99.6	103.1	0.117709	0.92334
High	P84078	ADP-ribosylation factor 1 OS=Mus musculus GN=Arf1 PE=1 SV=2	77	12	186	1	181	20.7	6.8	5350	cell organization and biogenesis;cellular homeostasis;regulation of biological process;response to stimulus;transport	cytoplasm;cytosol;endosome;Golgi;membrane	catalytic activity;metal ion binding;nucleotide binding;protein binding;RNA binding;signal transducer activity	Arf1	102.4	81	99.7	95.7	103.4	99.6	110.8	111.3	106.2	90	0.117514	0.535072
High	P03958	Adenosine deaminase OS=Mus musculus GN=Ada PE=1 SV=3	14	4	7	4	352	40	5.72	109	cell differentiation;metabolic process;regulation of biological process;response to stimulus;transport	cell surface;cytoplasm;cytosol;membrane;organelle lumen;vacuole	catalytic activity;metal ion binding	Ada	96.4	98.2	94.9	106.6	105.5	106.8	99.8	104.7	96.9	90.3	0.117316	1.93226	+
High	P98192	Dihydroxyacetone phosphate acyltransferase OS=Mus musculus GN=Gnpat PE=1 SV=1	11	7	8	7	678	76.8	8.13	124	cell organization and biogenesis;metabolic process;response to stimulus	membrane;mitochondrion;organelle lumen	catalytic activity;protein binding	Gnpat	95	99	97.3	108.9	102.2	109.1	101.1	96.1	92.7	98.5	0.117305	1.5418	+
High	Q9Z123	Semaphorin-4F OS=Mus musculus GN=Sema4f PE=1 SV=2	5	3	5	2	777	84.4	6.93	63	cell differentiation;cellular component movement;development;regulation of biological process	endoplasmic reticulum;membrane	protein binding	Sema4f	97.1	94.4	101.6	102.7	108.7	116.7	95.8	93.2	96.8	93	0.117293	0.708738
High	Q8C0L6	Peroxisomal N(1)-acetyl-spermine/spermidine oxidase OS=Mus musculus GN=Paox PE=1 SV=3	14	7	7	7	504	55.4	5.11	116	metabolic process;regulation of biological process	cytoplasm;organelle lumen	catalytic activity;protein binding	Paox	94.9	100.2	95.8	112.5	104.1	102.5	101.6	92.5	95.5	100.4	0.117231	1.27508
High	Q80VP9	Aspartate beta-hydroxylase domain-containing protein 2 OS=Mus musculus GN=Asphd2 PE=1 SV=1	10	3	4	3	343	38.7	7.05	133	metabolic process	membrane	catalytic activity;metal ion binding	Asphd2	94.6	101.3	90.9	102.7	106.7	109.2	96.1	98.5	102	97.9	0.116986	0.940299
High	P51660	Peroxisomal multifunctional enzyme type 2 OS=Mus musculus GN=Hsd17b4 PE=1 SV=3	54	30	89	30	735	79.4	8.57	2287	cell differentiation;metabolic process	membrane;mitochondrion	catalytic activity;protein binding	Hsd17b4	95.2	97.5	95.5	106.1	105.5	104.8	100.3	94.6	100.1	100.3	0.116901	2.3289	+
Medium	Q9CR70	EKC/KEOPS complex subunit Lage3 OS=Mus musculus GN=Lage3 PE=2 SV=1	20	2	2	2	148	15.8	8.13	49	metabolic process	nucleus		Lage3	106.6	90.7	96.8	93.5	112.7	84.4	134.6	92.6	90.4	97.7	0.116797	0.241721
High	P16858	Glyceraldehyde-3-phosphate dehydrogenase OS=Mus musculus GN=Gapdh PE=1 SV=2	89	25	865	25	333	35.8	8.25	23808	cell death;cell organization and biogenesis;development;metabolic process;regulation of biological process;response to stimulus	cytoplasm;cytoskeleton;cytosol;membrane;mitochondrion;nucleus	catalytic activity;nucleotide binding;protein binding	Gapdh; Gm20899; LOC100042025; Gapdh-ps15; Gm12033	94.1	96.2	95.3	100.6	104.2	99.6	108.5	98.7	99.1	103.7	0.116759	1.66281	+
High	P61924	Coatomer subunit zeta-1 OS=Mus musculus GN=Copz1 PE=1 SV=1	63	8	23	8	177	20.2	4.81	642	transport	cytoplasm;Golgi;membrane		Copz1	97.3	95.5	98.2	99.6	100.5	99.8	120.8	97.7	96.4	94.3	0.116735	0.61146
High	P07309	Transthyretin OS=Mus musculus GN=Ttr PE=1 SV=1	35	5	26	5	147	15.8	6.16	753	metabolic process;transport	extracellular	protein binding	Ttr	100.2	96.5	90.8	106.2	107.9	94.5	106.9	103.6	96.3	97.2	0.116249	0.903296
High	Q8BW41	Protein O-linked-mannose beta-1,4-N-acetylglucosaminyltransferase 2 OS=Mus musculus GN=Pomgnt2 PE=1 SV=1	18	7	10	7	605	69.3	8.78	363	cellular component movement;metabolic process	endoplasmic reticulum;membrane	catalytic activity;protein binding	Gtdc2; Pomgnt2	93.2	96.4	97.1	103.5	105.5	105.9	99.4	97.1	101	100.8	0.116096	1.96547	+
High	Q8CHS8	Vacuolar protein sorting-associated protein 37A OS=Mus musculus GN=Vps37a PE=1 SV=1	12	4	7	4	397	44.4	5.67	196	metabolic process;transport	cytosol;endosome;membrane;nucleus		Vps37a	96.6	92.1	96.9	102.3	104.7	106.4	99.3	100.8	99	101.7	0.11606	1.79099	+
High	Q80Y55	BSD domain-containing protein 1 OS=Mus musculus GN=Bsdc1 PE=1 SV=1	22	6	10	6	427	46.9	4.4	238				Bsdc1	96.3	92.8	103.1	110.4	97.9	110.8	103.1	97.1	94.7	93.8	0.115933	0.895601
High	O35887	Calumenin OS=Mus musculus GN=Calu PE=1 SV=1	56	13	28	13	315	37	4.67	634	transport	endoplasmic reticulum;extracellular;Golgi;membrane;organelle lumen	enzyme regulator activity;metal ion binding;protein binding	Calu	98.4	100.3	94.4	106.4	106	104.1	107	93.5	93	96.9	0.115932	2.38939	+
High	Q8VDV3	Guanine nucleotide exchange factor for Rab-3A OS=Mus musculus GN=Rab3il1 PE=1 SV=1	13	2	2	2	383	42.7	6.38	102	regulation of biological process;transport		protein binding	Rab3il1	102.4	93.8	97.6	102.9	104.5	106.3	110.8	102.7	85.6	93.4	0.115893	1.43305	+
High	Q9CQ28	Diphthine--ammonia ligase OS=Mus musculus GN=Dph6 PE=1 SV=1	19	4	4	4	267	29.9	5.16	43	metabolic process;regulation of biological process	nucleus	catalytic activity;nucleotide binding	Atpbd4; Dph6	111.4	86.7	90.2	99	89.2	101.6	126.7	98.6	92.8	103.8	0.115708	0.288708
Medium	P25425	POU domain, class 2, transcription factor 1 OS=Mus musculus GN=Pou2f1 PE=1 SV=3	3	1	1	1	770	79.5	6.57	34	cell communication;metabolic process;regulation of biological process	endoplasmic reticulum;nucleus	DNA binding;protein binding	Pou2f1	100.6	94.7	93.5	107	111.8	114	84.4	86	104.8	103.1	0.115631	0.426453
High	Q5SS80	Dehydrogenase/reductase SDR family member 13 OS=Mus musculus GN=Dhrs13 PE=1 SV=1	28	7	13	7	376	40.7	7.93	362	metabolic process	extracellular;membrane	catalytic activity	Dhrs13	97.4	98.2	93	106.3	107.5	106.2	96.9	99	99.2	96.2	0.115593	1.26408
High	Q9D7B1	tRNA-dihydrouridine(20) synthase [NAD(P)+]-like OS=Mus musculus GN=Dus2 PE=1 SV=1	6	2	3	2	493	55.3	6.34	97	metabolic process;regulation of biological process	cytoplasm;cytosol;endoplasmic reticulum;mitochondrion	catalytic activity;enzyme regulator activity;nucleotide binding;RNA binding	Dus2l; Dus2	95.1	92.7	100.8	98.1	101.5	108.8	108.5	99.8	100.3	94.3	0.115593	1.07768
High	Q9D0R2	Threonine--tRNA ligase, cytoplasmic OS=Mus musculus GN=Tars PE=1 SV=2	47	29	77	27	722	83.3	7.36	1341	metabolic process	cytoplasm;cytoskeleton;cytosol	catalytic activity;nucleotide binding	Tars	96.6	95.7	97.4	103.9	103	106.4	105.1	97.4	97.9	96.7	0.115286	3.38784	+
Medium	D3YWE6	Transcriptional activator MN1 OS=Mus musculus GN=Mn1 PE=2 SV=1	1	1	1	1	1297	134	6.74	22	development;metabolic process;regulation of biological process			Mn1	98.4	97.6	91.4	100.2	105.3	95.7	113.8	101.8	105.8	90.1	0.115014	0.771361
High	Q5XKN4	Protein jagunal homolog 1 OS=Mus musculus GN=Jagn1 PE=1 SV=2	13	2	5	2	183	21.1	9.8	160	cell differentiation;cell organization and biogenesis;cellular component movement;defense response;regulation of biological process;response to stimulus;transport	endoplasmic reticulum;membrane		Jagn1	91.3	97.3	102.6	105.2	105.9	112.7	96.6	97.5	99.5	91.4	0.114715	0.816445
High	Q8CJ53	Cdc42-interacting protein 4 OS=Mus musculus GN=Trip10 PE=1 SV=2	3	2	2	2	603	68.4	5.9	31	cell organization and biogenesis;regulation of biological process;response to stimulus;transport	cytoplasm;cytoskeleton;Golgi;membrane;vacuole	protein binding	Trip10	101.8	92	104	110.7	105.8	135.7	77.7	96.1	93.1	82.9	0.11462	0.226663
High	Q8CGA0	Protein phosphatase 1F OS=Mus musculus GN=Ppm1f PE=1 SV=1	58	14	24	14	452	49.6	5.3	600	cell death;cell organization and biogenesis;metabolic process;regulation of biological process;response to stimulus	cytosol	catalytic activity;metal ion binding	Ppm1f	95.8	93.1	98.4	102.8	102.1	104.1	105.7	99.4	99.5	99.1	0.114473	2.38104	+
High	Q9DBS1	Transmembrane protein 43 OS=Mus musculus GN=Tmem43 PE=1 SV=1	43	13	29	13	400	44.8	7.36	540	cell organization and biogenesis	endoplasmic reticulum;Golgi;membrane;nucleus;organelle lumen	protein binding	Tmem43	95.9	98.6	96.2	107	107.2	112	93.4	98.8	98.3	92.6	0.114446	0.807369
Medium	Q91YP3	Deoxyribose-phosphate aldolase OS=Mus musculus GN=Dera PE=1 SV=1	5	1	1	1	318	35	8.72	38	metabolic process	cytoplasm;nucleus	catalytic activity	Dera	98.1	99.4	93.5	110.7	102.6	109.1	97.6	94.1	92.5	102.4	0.114333	1.02589
High	O89050	Muskelin OS=Mus musculus GN=Mkln1 PE=1 SV=1	4	3	3	3	735	84.8	6.34	38	cell organization and biogenesis;regulation of biological process	cytoplasm;cytosol	protein binding	Mkln1	81.1	99.3	98.7	89.8	98.7	89.9	124.4	102.8	112.5	102.8	0.114244	0.290272
High	Q8CB44	GRAM domain-containing protein 4 OS=Mus musculus GN=Gramd4 PE=1 SV=1	20	11	22	11	633	72.2	9.07	448	cell death	membrane;mitochondrion		Gramd4	101.9	95.9	95.6	108.9	97.7	119.5	97.3	95.4	96.4	91.4	0.114115	0.569431
High	Q9Z0Y1	Dynactin subunit 3 OS=Mus musculus GN=Dctn3 PE=1 SV=2	69	10	23	10	186	21	6.06	707	cell division;cell organization and biogenesis	chromosome;cytoplasm;cytoskeleton;cytosol		Dctn3	93.5	97.2	97.4	102.9	102.8	99.8	110.2	96.5	101.5	98.1	0.113936	1.4175	+
High	Q9D328	Transmembrane protein 35A OS=Mus musculus GN=Tmem35a PE=1 SV=1	22	4	16	4	167	18.5	9.99	535		membrane		Tmem35; Tmem35a	94.9	95.9	98.5	105.7	109.7	111	91	97.6	99.2	96.4	0.113827	0.677871
High	Q8BZJ7	DCN1-like protein 2 OS=Mus musculus GN=Dcun1d2 PE=1 SV=3	14	3	9	1	259	30	5.59	133	metabolic process;regulation of biological process		protein binding	Dcun1d2	103.2	90.5	97.9	99.2	113.9	101.7	105.9	89.7	99.6	98.3	0.113764	0.783689
High	Q3UJ81	Nuclear envelope phosphatase-regulatory subunit 1 OS=Mus musculus GN=Cnep1r1 PE=1 SV=1	9	1	3	1	125	14.3	8.38	60	metabolic process;regulation of biological process	cytoplasm;cytosol;membrane;nucleus		Cnep1r1; Tmem188	92	94.9	107	111.7	107.2	125.8	79.3	96.9	92.9	92.3	0.113701	0.269409
High	P17047	Lysosome-associated membrane glycoprotein 2 OS=Mus musculus GN=Lamp2 PE=1 SV=2	9	4	13	4	415	45.7	7.39	188	cell communication;cell organization and biogenesis;cellular homeostasis;metabolic process;regulation of biological process;response to stimulus;transport	endosome;membrane;vacuole	protein binding	Lamp2	93.7	94.5	94.9	107.6	106.3	102.3	92.2	100.2	105.7	102.7	0.113634	0.91898
Low	Q9D035	Sodium/potassium-transporting ATPase subunit beta-1-interacting protein 1 OS=Mus musculus GN=Nkain1 PE=1 SV=2	6	1	1	1	207	23.5	5.71	16	regulation of biological process	membrane	protein binding	Nkain1	99.6	88.7	97.8	113.4	102.4	101.1	95.8	95.1	107.8	98.4	0.113536	0.712653
High	Q9CZ04	COP9 signalosome complex subunit 7a OS=Mus musculus GN=Cops7a PE=1 SV=2	64	11	21	11	275	30.2	7.87	929	metabolic process	cytoplasm;cytosol;nucleus	protein binding	Cops7a	95.2	94	95.4	89.5	106.1	102.8	112.1	102.1	101.6	101.2	0.113409	0.639594
Low	P06800	Receptor-type tyrosine-protein phosphatase C OS=Mus musculus GN=Ptprc PE=1 SV=3	1	1	1	1	1291	144.5	5.94	0	cell differentiation;cell proliferation;cellular homeostasis;defense response;metabolic process;regulation of biological process;response to stimulus;transport	cell surface;membrane	catalytic activity;protein binding	Ptprc	93.8	109.3	92.4	131.2	76.9	132.8	85.3	102.2	86.2	90	0.113335	0.170802
Low	Q8R242	Di-N-acetylchitobiase OS=Mus musculus GN=Ctbs PE=1 SV=2	4	1	1	1	366	41.3	5.6	0	metabolic process	vacuole	catalytic activity	Ctbs	92.1	100.1	96.7	111.1	109.6	99.7	96.2	99.7	90.6	104.4	0.113055	0.798087
High	Q8BX57	PX domain-containing protein kinase-like protein OS=Mus musculus GN=Pxk PE=1 SV=2	8	4	4	4	582	65.2	9.38	95	defense response;metabolic process;regulation of biological process;response to stimulus	cytoplasm;cytosol;membrane;nucleus	catalytic activity;nucleotide binding;protein binding	Pxk	98.5	94.2	96.2	94.1	107.7	96.9	117.9	97.9	95.4	101.1	0.113055	0.548913
High	Q9Z1X2	Phosphatidylserine synthase 2 OS=Mus musculus GN=Ptdss2 PE=1 SV=2	10	2	6	2	473	55	7.09	147	metabolic process	endoplasmic reticulum;membrane	catalytic activity	Ptdss2	95.7	97.2	99.4	115.6	101	111.9	93	96.4	99.6	90.1	0.113045	0.59444
High	Q91ZN5	Adenosine 3'-phospho 5'-phosphosulfate transporter 1 OS=Mus musculus GN=Slc35b2 PE=1 SV=1	7	3	3	3	431	47.3	9.29	47	regulation of biological process;response to stimulus;transport	Golgi;membrane	signal transducer activity;transporter activity	Slc35b2	92.8	95.7	96.8	106.6	105.2	109.4	90.2	102	101	100.6	0.113025	0.708348
High	P61514	60S ribosomal protein L37a OS=Mus musculus GN=Rpl37a PE=1 SV=2	57	5	31	5	92	10.3	10.43	786	metabolic process	nucleus;ribosome	metal ion binding;RNA binding;structural molecule activity	Rpl37a	99.8	95.6	94.7	94.3	104.8	97.1	122.1	99.7	98.8	93.1	0.11295	0.465482
High	Q8VEH8	Endoplasmic reticulum lectin 1 OS=Mus musculus GN=Erlec1 PE=1 SV=1	29	9	14	9	483	54.9	6.25	207	metabolic process;transport	endoplasmic reticulum;organelle lumen	protein binding	Erlec1	91.4	98.3	96.4	103.3	105	101.9	102.3	99.5	101.5	100.5	0.112837	2.01652	+
High	P27046	Alpha-mannosidase 2 OS=Mus musculus GN=Man2a1 PE=1 SV=2	7	5	6	5	1150	131.5	8.03	121	cell organization and biogenesis;metabolic process;regulation of biological process	Golgi;membrane	catalytic activity;metal ion binding	Man2a1	101.7	93.7	90.4	105.2	102.8	106.1	97.9	101.8	105.1	95.2	0.112601	1.09001
High	Q8BHE3	Caytaxin OS=Mus musculus GN=Atcay PE=1 SV=1	48	14	43	14	372	42.2	4.68	890	cell death;cell organization and biogenesis;regulation of biological process;transport	cytoplasm;membrane;mitochondrion	protein binding	Atcay	96.7	96.4	96.2	107.1	100.8	108.4	100.7	96.4	101.5	95.8	0.112444	1.63786	+
High	Q8BLY7	Hermansky-Pudlak syndrome 6 protein homolog OS=Mus musculus GN=Hps6 PE=1 SV=3	3	1	2	1	805	87.3	6.8	121	cell differentiation;cell organization and biogenesis;coagulation	cytoplasm;cytosol;endoplasmic reticulum;endosome;membrane;vacuole	protein binding	Hps6	113.2	89.6	94.8	115.2	100.8	114.8	98.1	103.4	91.8	78.4	0.112229	0.439338
High	Q8BWJ3	Phosphorylase b kinase regulatory subunit alpha, liver isoform OS=Mus musculus GN=Phka2 PE=1 SV=1	2	2	2	1	1235	138.4	6.37	57	metabolic process	membrane	catalytic activity;protein binding	Phka2	95.3	90.6	87	95.2	108	106.1	84	122.5	98.2	113.1	0.11222	0.478057
High	O35604	Niemann-Pick C1 protein OS=Mus musculus GN=Npc1 PE=1 SV=2	4	5	8	5	1277	142.8	5.71	195	cell organization and biogenesis;metabolic process;regulation of biological process;response to stimulus;transport	endoplasmic reticulum;endosome;extracellular;Golgi;membrane;vacuole	protein binding;transporter activity	Npc1	95.9	100.1	92.6	112.6	107.1	107.8	88.4	94.3	99.7	101.5	0.112128	0.538151
High	Q61285	ATP-binding cassette sub-family D member 2 OS=Mus musculus GN=Abcd2 PE=1 SV=1	2	2	2	1	741	83.4	9.09	39	metabolic process;regulation of biological process;transport	membrane;mitochondrion	catalytic activity;nucleotide binding;protein binding;transporter activity	Abcd2	97.3	97.8	97.4	103.5	101.3	117.8	98.9	90.6	101.1	94.3	0.112059	0.749653
High	Q9Z1K7	Adenomatous polyposis coli protein 2 OS=Mus musculus GN=Apc2 PE=1 SV=1	8	18	26	15	2274	243	8.88	486	cell organization and biogenesis;regulation of biological process;response to stimulus	cytoplasm;cytoskeleton;Golgi	protein binding	Apc2	93.5	96.6	97.9	99.9	98.6	101.6	114.9	103.7	94.5	98.9	0.112005	0.817994
High	Q3UJP5	Protein C8orf37 homolog OS=Mus musculus PE=1 SV=1	41	6	8	6	209	23.8	6.86	186		cytoplasm;cytosol;membrane		2610301B20Rik	95	90.9	96.9	108.4	105.4	89.5	104.2	112.2	103.8	93.6	0.11198	0.69085
High	Q8K285	F-BAR domain only protein 1 OS=Mus musculus GN=Fcho1 PE=1 SV=2	5	3	4	3	873	95.1	7.11	24	cell organization and biogenesis;transport	cytosol;membrane	protein binding	Fcho1	91.9	102.1	92.9	99.5	106.3	96.8	110.8	98.3	95.3	106	0.111953	0.802038
High	P47708	Rabphilin-3A OS=Mus musculus GN=Rph3a PE=1 SV=2	29	16	31	16	681	75.4	8.27	723	cell organization and biogenesis;regulation of biological process;response to stimulus;transport	cytosol;Golgi;membrane	metal ion binding;protein binding	Rph3a	95.3	96.5	96.1	109.5	108.2	102.3	94.8	99.6	101.4	96.4	0.111811	0.959897
Low	Q8BJD1	Inter-alpha-trypsin inhibitor heavy chain H5 OS=Mus musculus GN=Itih5 PE=1 SV=1	1	1	1	1	952	106.7	8.16	32	metabolic process;regulation of biological process	extracellular	enzyme regulator activity	Itih5	102.1	103.2	84.9	105.3	106.3	105.2	101.3	99.2	102.9	89.5	0.111763	0.723529
High	Q9CX00	IST1 homolog OS=Mus musculus GN=Ist1 PE=1 SV=1	41	11	24	11	362	39.4	5.44	491	cell division;regulation of biological process;transport	chromosome;cytoplasm;cytoskeleton;cytosol;nucleus	protein binding	Ist1	97.8	96.6	96.6	104	104.4	104.8	106	96	97.2	96.5	0.111582	4.28006	+
High	Q9DCT5	Stromal cell-derived factor 2 OS=Mus musculus GN=Sdf2 PE=1 SV=1	29	5	8	5	211	23.1	7.33	135	metabolic process;response to stimulus	extracellular;membrane	catalytic activity	Sdf2	93.6	95.4	98.2	104.9	97	101.1	110.7	100.6	101.6	96.9	0.111492	1.05949
High	Q8BQZ5	Cleavage and polyadenylation specificity factor subunit 4 OS=Mus musculus GN=Cpsf4 PE=2 SV=1	27	3	3	3	211	23.6	8.47	77	metabolic process	nucleus	catalytic activity;metal ion binding;RNA binding	Cpsf4	101.1	98	91.7	97.4	107.5	100.1	113.8	100.2	90.8	99.3	0.111197	0.748954
High	Q9DC63	F-box only protein 3 OS=Mus musculus GN=Fbxo3 PE=1 SV=1	15	5	13	5	480	55.2	5.02	203	regulation of biological process	cytosol;nucleus	protein binding	Fbxo3	94.6	94.5	96.5	97.6	103.6	106	104.1	100.9	99.7	102.5	0.111158	1.73369	+
High	Q9CYI0	Protein Njmu-R1 OS=Mus musculus PE=1 SV=2	31	6	8	6	393	44.4	5.05	237				5730455P16Rik	94.9	91.6	99.6	110.5	103.8	107.4	90.3	101.8	98.8	101.2	0.111087	0.634848
Medium	O09174	Alpha-methylacyl-CoA racemase OS=Mus musculus GN=Amacr PE=1 SV=4	4	1	2	1	381	41.7	7.4	36	metabolic process	cytoplasm;membrane;mitochondrion	catalytic activity;protein binding	Amacr	96	93.6	96.6	105.4	96.2	100.3	110.2	96.7	106.3	98.7	0.110933	1.03107
High	Q9CQF9	Prenylcysteine oxidase OS=Mus musculus GN=Pcyox1 PE=1 SV=1	50	16	58	16	505	56.5	6.92	1351	metabolic process;transport	membrane;vacuole	catalytic activity;transporter activity	Pcyox1	98.9	97.2	97.7	106.7	107.3	109.6	99.4	98.6	101.1	83.4	0.110786	1.49892	+
High	Q5BL07	Peroxisome biogenesis factor 1 OS=Mus musculus GN=Pex1 PE=1 SV=2	6	7	10	7	1284	141.3	6.35	189	cell organization and biogenesis;metabolic process;regulation of biological process;response to stimulus;transport	cytoplasm;cytosol;membrane	catalytic activity;nucleotide binding;protein binding;RNA binding	Pex1	97	98.7	94.8	103.1	103.2	105.2	106.7	99.6	98.6	93	0.110617	2.58081	+
High	Q99MI1	ELKS/Rab6-interacting/CAST family member 1 OS=Mus musculus GN=Erc1 PE=1 SV=1	41	49	139	36	1120	128.3	5.87	3084	metabolic process;regulation of biological process;transport	cytoplasm;endoplasmic reticulum;Golgi;membrane	protein binding	Erc1	97.5	97.4	96.7	104.9	106.8	104.6	103.4	94.9	98.5	95.3	0.11033	3.54665	+
High	Q68ED7	CREB-regulated transcription coactivator 1 OS=Mus musculus GN=Crtc1 PE=1 SV=1	7	2	5	2	630	66.9	6.05	104	cell organization and biogenesis;metabolic process;regulation of biological process;response to stimulus	cytoplasm;cytosol;membrane;nucleus		Crtc1	95.1	96.1	100.7	101	106.2	109.8	103.1	102.7	93.2	92.1	0.110221	1.45802	+
High	Q9QXL2	Kinesin-like protein KIF21A OS=Mus musculus GN=Kif21a PE=1 SV=2	39	43	98	35	1672	186.4	6.27	2216	cell organization and biogenesis;cellular component movement;metabolic process	cytoplasm;cytoskeleton	catalytic activity;motor activity;nucleotide binding;protein binding	Kif21a	96.2	97.7	96.7	106.9	103.2	106	102.1	96.4	97.7	97.1	0.110121	2.57255	+
High	Q61559	IgG receptor FcRn large subunit p51 OS=Mus musculus GN=Fcgrt PE=1 SV=1	3	1	2	1	365	40.1	5.29	79	regulation of biological process;response to stimulus	membrane	protein binding;receptor activity;signal transducer activity	Fcgrt	91.2	90.1	100.9	102.2	99.4	105.9	98.6	102.1	106.7	102.9	0.11008	1.0735
Medium	Q8VED2	Biogenesis of lysosome-related organelles complex 1 subunit 4 OS=Mus musculus GN=Bloc1s4 PE=1 SV=1	7	1	1	1	215	23.1	5.14	17	cell organization and biogenesis;cellular component movement;transport	cytoplasm	protein binding	Bloc1s4	120.7	93.1	90.6	113.2	93.7	130.5	100.6	92.4	88.7	76.5	0.109925	0.260372
Medium	P14901	Heme oxygenase 1 OS=Mus musculus GN=Hmox1 PE=1 SV=1	10	2	4	2	289	32.9	6.54	28	cell communication;cell death;cell organization and biogenesis;cellular homeostasis;metabolic process;regulation of biological process;response to stimulus	cytosol;endoplasmic reticulum;membrane;nucleus	catalytic activity;metal ion binding;protein binding;signal transducer activity	Hmox1	98.3	92.6	97.7	113.6	92.2	123.3	86.1	103.2	97.6	95.4	0.109698	0.299858
High	P48410	ATP-binding cassette sub-family D member 1 OS=Mus musculus GN=Abcd1 PE=1 SV=1	4	2	2	1	736	81.8	8.7	32	cell organization and biogenesis;metabolic process;transport	cytoplasm;membrane;mitochondrion	catalytic activity;nucleotide binding;protein binding;transporter activity	Abcd1	110.4	97.1	85.9	119.3	105.2	91.5	106.1	106.3	95.9	82.3	0.109678	0.368676
High	Q99KH8	Serine/threonine-protein kinase 24 OS=Mus musculus GN=Stk24 PE=1 SV=1	33	11	19	8	431	47.9	5.43	473	cell communication;cell death;metabolic process;regulation of biological process;response to stimulus	cytoplasm;cytosol;membrane;nucleus	catalytic activity;metal ion binding;nucleotide binding;protein binding;signal transducer activity	Stk24	99.1	96.6	98.6	104.7	100.6	105.9	112.1	93.7	94.1	94.6	0.109355	1.35607	+
High	P61971	Nuclear transport factor 2 OS=Mus musculus GN=Nutf2 PE=1 SV=1	69	5	32	5	127	14.5	5.38	850	cell organization and biogenesis;regulation of biological process;transport	cytoplasm;cytosol;membrane;nucleus	protein binding;transporter activity	Nutf2; Gm10349; Nutf2-ps2	96.9	94.7	97	101	103.5	101.8	108.8	100.4	97.1	98.8	0.10935	1.75916	+
Low	Q9CZB6	Mediator of RNA polymerase II transcription subunit 7 OS=Mus musculus GN=Med7 PE=1 SV=2	4	1	1	1	233	27.2	5.66	29	metabolic process;regulation of biological process	nucleus	catalytic activity	Med7	83	90.9	108.6	89.3	93.6	133.2	90.1	84.2	113.6	113.5	0.108902	0.20658
High	P37889	Fibulin-2 OS=Mus musculus GN=Fbln2 PE=1 SV=2	5	4	4	4	1221	131.7	4.68	123	regulation of biological process	extracellular	metal ion binding;protein binding	Fbln2	99.9	97.1	90.3	97.8	104.1	103.6	107.6	103.5	101.9	94.2	0.108896	1.11175
High	Q91W52	Transmembrane protein 19 OS=Mus musculus GN=Tmem19 PE=1 SV=1	6	2	2	2	336	36.3	7.72	72		membrane		Tmem19	101.3	98	96.1	110	109.9	114	90.8	96.9	93.8	89.4	0.108737	0.559888
Low	Q925N2	Sideroflexin-2 OS=Mus musculus GN=Sfxn2 PE=1 SV=1	3	1	1	1	322	36.1	8.82	24	transport	membrane;mitochondrion	transporter activity	Sfxn2	92.8	99.9	93.6	105	102	96.4	108.2	96.5	99.3	106.1	0.108678	1.06082
High	Q8BYA0	Tubulin-specific chaperone D OS=Mus musculus GN=Tbcd PE=1 SV=1	42	36	74	36	1196	133.2	6.51	2351	cell organization and biogenesis;metabolic process;regulation of biological process	cytoplasm;cytoskeleton;membrane	enzyme regulator activity;protein binding	Tbcd	97	98.7	94.5	108.8	104.7	103.8	99.9	96.2	98.3	98.3	0.108654	1.60355	+
High	Q9CQP2	Trafficking protein particle complex subunit 2 OS=Mus musculus GN=Trappc2 PE=1 SV=1	34	3	5	3	140	16.4	6.52	163	metabolic process;regulation of biological process;transport	cytoplasm;endoplasmic reticulum;nucleus	protein binding	Trappc2; 0610009B22Rik	92.1	94.8	96	100	105.8	102.2	98.7	104.4	100.3	105.8	0.108635	1.78694	+
High	P62484	Abl interactor 2 OS=Mus musculus GN=Abi2 PE=1 SV=1	31	11	26	8	446	49.4	6.01	794	cell organization and biogenesis;cellular component movement;metabolic process;regulation of biological process;response to stimulus	cytoplasm;cytoskeleton;cytosol	enzyme regulator activity;protein binding	Abi2	90.1	98.2	99	103.4	109.1	97.8	102.7	105.9	107.7	86.1	0.108546	1.02677
High	Q8CIV8	Tubulin-specific chaperone E OS=Mus musculus GN=Tbce PE=1 SV=1	38	18	29	17	524	59	6.29	527	cell organization and biogenesis;metabolic process;response to stimulus	cytoplasm;cytoskeleton	protein binding	Tbce	95.8	96.8	96.8	104.6	104.5	103	103.9	97.1	99.4	98.1	0.108481	4.56289	+
High	Q8CG73	Protein fantom OS=Mus musculus GN=Rpgrip1l PE=1 SV=2	4	5	6	5	1264	144.9	5.43	83	cell organization and biogenesis;regulation of biological process	cytoplasm;cytoskeleton;cytosol;membrane	protein binding	Rpgrip1l	95.9	103.7	82.1	97.4	112.5	105.1	89.9	116.5	101.8	95.1	0.108369	0.406742
Low	P50427	Steryl-sulfatase OS=Mus musculus GN=Sts PE=1 SV=1	1	1	1	1	624	66.5	8.5	24	metabolic process	endoplasmic reticulum;membrane	catalytic activity;metal ion binding	Sts	90.8	96.3	96.1	103.7	81.6	109.5	112.2	99.8	113.6	96.4	0.10817	0.377415
High	O88561	Long-chain fatty acid transport protein 3 OS=Mus musculus GN=Slc27a3 PE=1 SV=2	10	6	7	6	667	72.9	7.65	209	metabolic process;transport	endoplasmic reticulum;membrane;mitochondrion;organelle lumen	catalytic activity;nucleotide binding	Slc27a3	97.2	100.6	90.9	110	109.7	100.7	94.5	97.8	99.3	99.3	0.108155	0.704766
High	Q9CR26	Vacuolar protein sorting-associated protein VTA1 homolog OS=Mus musculus GN=Vta1 PE=1 SV=1	44	11	18	11	309	33.9	6.13	681	cell organization and biogenesis;transport	cytoplasm;cytosol;endosome;membrane	protein binding	Vta1	97.3	98.7	94.8	100.7	105	105.1	107.1	93.9	101.2	96.2	0.108093	2.0108	+
High	Q8R1K1	Ubiquitin-associated domain-containing protein 2 OS=Mus musculus GN=Ubac2 PE=1 SV=1	7	2	5	2	345	39	9.44	186	metabolic process	endoplasmic reticulum;membrane	catalytic activity;protein binding	Ubac2	96	95.9	97.7	106.3	108.5	109.2	92.1	100.3	97.2	96.9	0.107831	0.749123
High	Q64322	Neural proliferation differentiation and control protein 1 OS=Mus musculus GN=Npdc1 PE=2 SV=2	5	1	3	1	332	35.7	7.12	76		membrane		Npdc1	93.1	97.9	95.4	107.4	110.8	110	83.3	97.1	107.4	97.6	0.107823	0.410196
Medium	Q91WC1	Protection of telomeres protein 1 OS=Mus musculus GN=Pot1 PE=1 SV=1	3	1	1	1	640	70.8	7.06	0	cell organization and biogenesis;metabolic process;regulation of biological process	chromosome;nucleus	DNA binding;enzyme regulator activity;protein binding	Pot1a	97.5	98.7	97.1	95.9	96.8	127.7	101	98.1	94.3	92.9	0.107776	0.362382
High	Q69ZW3	EH domain-binding protein 1 OS=Mus musculus GN=Ehbp1 PE=1 SV=3	46	37	82	37	1231	139	5.38	1726	transport	cytoplasm;cytosol;endosome;membrane	protein binding	Ehbp1	95.9	97.8	97.1	103.7	102.9	100	111.2	97.6	96.2	97.6	0.107748	1.33065	+
High	P35700	Peroxiredoxin-1 OS=Mus musculus GN=Prdx1 PE=1 SV=1	86	16	105	14	199	22.2	8.12	2510	cell proliferation;cellular homeostasis;defense response;metabolic process;regulation of biological process;response to stimulus	cytoplasm;cytosol;mitochondrion;nucleus;organelle lumen	antioxidant activity;catalytic activity;protein binding;RNA binding	Prdx1	100	96.3	95.9	105.5	105.9	101.4	107	93.6	99.6	94.7	0.107708	2.05443	+
High	Q8BGQ1	Spermatogenesis-defective protein 39 homolog OS=Mus musculus GN=Vipas39 PE=1 SV=1	40	16	30	16	491	56.6	7.17	752	cell differentiation;cell organization and biogenesis;metabolic process;regulation of biological process;transport	cytoplasm;endosome		Vipas39	98.4	96.3	96.4	104.5	106	103.8	103.9	97.4	97.2	95.9	0.107641	3.56299	+
Low	O54864	Histone-lysine N-methyltransferase SUV39H1 OS=Mus musculus GN=Suv39h1 PE=1 SV=1	3	1	1	1	412	47.7	8	0	cell differentiation;cell organization and biogenesis;metabolic process;regulation of biological process;response to stimulus	chromosome;nucleus	catalytic activity;DNA binding;metal ion binding;protein binding	Suv39h1	91.6	96.1	101.7	104.1	97.5	98.5	115.6	97.5	104	93.4	0.10744	0.633946
High	O35387	HCLS1-associated protein X-1 OS=Mus musculus GN=Hax1 PE=1 SV=1	11	3	4	3	280	31.6	4.91	70	cell organization and biogenesis;regulation of biological process;response to stimulus	cytoplasm;cytoskeleton;endoplasmic reticulum;membrane;mitochondrion;nucleus	protein binding	Hax1	105.5	91.1	104.5	114.5	78	146.9	93.1	96.1	89.7	80.7	0.10742	0.163705
High	Q7TSH4	Centriolar coiled-coil protein of 110 kDa OS=Mus musculus GN=Ccp110 PE=1 SV=1	4	4	5	3	1004	111.1	8.85	77	cell organization and biogenesis;regulation of biological process	cytoplasm;cytoskeleton	protein binding	Ccp110	97.5	90.6	101.2	93.2	101.7	102.5	118.1	102.4	95.2	97.6	0.107245	0.501706
High	Q3UPH1	Protein PRRC1 OS=Mus musculus GN=Prrc1 PE=1 SV=1	52	12	29	12	443	46.3	5.95	706		Golgi	protein binding	Prrc1	93.5	98.9	95.9	101	103.1	100.7	109.2	98.9	98.8	99.9	0.107022	1.40248	+
High	P70362	Ubiquitin recognition factor in ER-associated degradation protein 1 OS=Mus musculus GN=Ufd1 PE=1 SV=2	36	8	19	8	307	34.5	6.7	400	metabolic process;regulation of biological process;response to stimulus;transport	cytoplasm;cytosol;endoplasmic reticulum;nucleus	protein binding	Ufd1l; Ufd1	98	95.8	96.9	105.5	106.3	100.4	105.2	98.3	97.4	96.3	0.106862	2.17955	+
Medium	Q8CC86	Nicotinate phosphoribosyltransferase OS=Mus musculus GN=Naprt PE=1 SV=1	3	1	1	1	538	58.2	6.46	26	metabolic process;response to stimulus	cytoplasm;cytosol	catalytic activity	Naprt1; Naprt	92.2	105.9	88.7	106.8	102.9	97.3	104.8	99.8	100	101.7	0.106861	0.693515
High	P47753	F-actin-capping protein subunit alpha-1 OS=Mus musculus GN=Capza1 PE=1 SV=4	68	13	64	11	286	32.9	5.55	1966	cell organization and biogenesis;regulation of biological process	cytoplasm;cytoskeleton;membrane	protein binding	Capza1	96.4	96	98.8	101.4	107.4	103.8	105.5	97.9	96.2	96.5	0.1068	2.17316	+
Medium	Q9JMF7	Dolichyldiphosphatase 1 OS=Mus musculus GN=Dolpp1 PE=2 SV=1	5	1	1	1	238	27.1	9.58	40	metabolic process	endoplasmic reticulum;membrane	catalytic activity	Dolpp1	87.5	97.8	99.5	91.9	109.7	129.5	77.8	94.6	114.8	97	0.106761	0.211091
High	O88703	Potassium/sodium hyperpolarization-activated cyclic nucleotide-gated channel 2 OS=Mus musculus GN=Hcn2 PE=1 SV=1	4	3	3	1	863	94.7	8.73	31	regulation of biological process;response to stimulus;transport	cytoplasm;membrane	nucleotide binding;protein binding;structural molecule activity;transporter activity	Hcn2	100.6	91.9	92.6	96.9	129.1	92.2	91	96.2	99.2	110.5	0.106301	0.271195
High	Q8BXL7	ADP-ribosylation factor-related protein 1 OS=Mus musculus GN=Arfrp1 PE=1 SV=2	20	3	4	3	201	22.6	6.55	75	cell organization and biogenesis;regulation of biological process;response to stimulus;transport	cytosol;Golgi;membrane	catalytic activity;nucleotide binding;protein binding;signal transducer activity	Arfrp1	93	100.2	93.1	107.8	110	102.6	90.5	99.8	101.6	101.5	0.106222	0.611602
High	Q9CYT6	Adenylyl cyclase-associated protein 2 OS=Mus musculus GN=Cap2 PE=1 SV=1	30	10	22	9	476	52.8	6.43	369	cell organization and biogenesis;regulation of biological process;response to stimulus	cytoskeleton;membrane	protein binding	Cap2	94.7	93	95.5	101.7	97.4	102.1	105.2	104.5	102.2	103.6	0.106042	1.81245	+
High	Q9CQM0	Nicolin-1 OS=Mus musculus GN=Nicn1 PE=1 SV=1	12	2	2	2	213	24.3	7.08	67	metabolic process	cytosol;nucleus		Nicn1	105.8	94.1	89.8	103.3	100	110.1	102.3	100.2	94.5	99.9	0.105946	0.739166
High	Q9QZE7	Translin-associated protein X OS=Mus musculus GN=Tsnax PE=1 SV=1	70	15	55	15	290	32.9	6.55	1458	cell differentiation;development	cytoplasm;Golgi;nucleus	DNA binding;metal ion binding;protein binding;RNA binding	Tsnax	96.6	95.3	97.1	101	101.7	102.7	109.2	99.5	99	97.9	0.105613	1.62955	+
High	G3XA57	Rab11 family-interacting protein 2 OS=Mus musculus GN=Rab11fip2 PE=1 SV=1	29	11	15	11	512	58.2	9.45	409	regulation of biological process;transport	endosome;membrane	protein binding	Rab11fip2	96.8	95.5	97.2	104.9	104.8	103.2	102.4	97	97.8	100.6	0.105553	3.4736	+
High	Q8VCA8	Secernin-2 OS=Mus musculus GN=Scrn2 PE=1 SV=1	17	4	7	4	425	46.6	5.71	260	metabolic process;transport		catalytic activity	Scrn2	99.5	91	96.8	104	104.4	98.9	104.8	101.8	96.2	102.7	0.105399	1.38258	+
Medium	Q69ZT1	Fanconi-associated nuclease 1 OS=Mus musculus GN=Fan1 PE=2 SV=2	1	2	2	1	1020	112.9	7.44	19	metabolic process;response to stimulus	cytosol;nucleus	catalytic activity;DNA binding;metal ion binding;protein binding	Fan1	105.4	93.3	89.6	103.4	101.6	106.8	101.7	83.3	102.1	112.7	0.105279	0.832571
High	Q3UH66	Serine/threonine-protein kinase WNK2 OS=Mus musculus GN=Wnk2 PE=1 SV=2	20	35	61	28	2149	227.4	5.91	1496	metabolic process;regulation of biological process;response to stimulus	cytoplasm;cytosol;membrane	catalytic activity;nucleotide binding	Wnk2	94.6	96	97.7	100.2	104.4	102.7	106.2	99.1	99.4	99.9	0.105279	2.11798	+
High	Q8BI79	Coiled-coil domain-containing protein 40 OS=Mus musculus GN=Ccdc40 PE=1 SV=1	4	3	3	3	1192	136.7	5.05	40	cell organization and biogenesis;cellular component movement;regulation of biological process	cytoplasm		Ccdc40	100.8	89.5	105.6	106.5	94.9	122.3	100.7	98.8	87.9	93	0.105277	0.40276
Low	Q06649	SH3 domain-binding protein 2 OS=Mus musculus GN=Sh3bp2 PE=1 SV=1	2	1	1	1	559	62.2	7.87	20			protein binding	Sh3bp2	97.2	100.2	93.9	107.8	107.9	111.1	91	96.7	105.3	88.9	0.105269	0.609346
High	Q8BXV2	BRI3-binding protein OS=Mus musculus GN=Bri3bp PE=1 SV=1	19	4	23	4	253	28.2	9.52	630		membrane;mitochondrion		Bri3bp	95.1	98.3	95.6	103.9	106.3	111.5	92.8	98.4	101	97.1	0.105265	0.734311
High	Q9D0K0	TBC1 domain family member 7 OS=Mus musculus GN=Tbc1d7 PE=1 SV=1	18	5	6	4	293	33.8	7.2	57	regulation of biological process;response to stimulus		enzyme regulator activity;protein binding	Tbc1d7	95.3	94.4	97.3	101.5	106.7	100.7	102.7	101.8	99.6	100.2	0.105155	2.06207	+
High	Q8CGE9	Regulator of G-protein signaling 12 OS=Mus musculus GN=Rgs12 PE=1 SV=2	7	8	8	8	1381	149.5	7.59	133	regulation of biological process;response to stimulus	cytoplasm;cytosol;membrane;nucleus	enzyme regulator activity;protein binding;signal transducer activity	Rgs12	94	95.9	97.2	102.6	100.4	100.3	108.4	100.8	101.8	98.6	0.105003	1.5396	+
Medium	Q925F2	Endothelial cell-selective adhesion molecule OS=Mus musculus GN=Esam PE=1 SV=1	4	1	1	1	394	41.8	9.26	0		membrane	protein binding	Esam	97.6	89.7	95.2	100.8	86.2	121.3	96.8	108.5	95.1	108.6	0.10499	0.33588
High	Q7M759	Protein ABHD17B OS=Mus musculus GN=Abhd17b PE=1 SV=1	31	4	5	4	288	32.2	6.29	130	metabolic process	extracellular;membrane	catalytic activity	Abhd17b; Fam108b	101.4	98.5	88.7	103.6	100.5	114.7	95	99.6	100.6	97.4	0.104825	0.566053
Medium	Q9JJE4	Progestin and adipoQ receptor family member 4 OS=Mus musculus GN=Paqr4 PE=2 SV=1	5	1	1	1	273	29.2	8.79	36		membrane	receptor activity	Paqr4	93.7	99.1	96.5	84.7	124.1	95.9	110.1	84.6	108	103.4	0.104812	0.293741
Medium	Q3TUA9	Protein O-mannose kinase OS=Mus musculus GN=Pomk PE=1 SV=2	3	1	1	1	349	39.9	6.62	27	cellular component movement;metabolic process;response to stimulus	endoplasmic reticulum;membrane	catalytic activity;enzyme regulator activity;nucleotide binding	4930444A02Rik; Pomk	99	86.9	93.5	108.5	97.1	103.9	91.1	98.6	114.5	107	0.104793	0.603419
High	Q8C7K6	Prenylcysteine oxidase-like OS=Mus musculus GN=Pcyox1l PE=1 SV=1	18	10	16	10	495	54.8	7.65	338	metabolic process	extracellular;membrane	catalytic activity	Pcyox1l	95.7	97.9	97.9	107.1	110.3	108.2	92.3	99	96.6	95.1	0.104624	0.706957
High	Q3TLD5	Unconventional prefoldin RPB5 interactor OS=Mus musculus GN=Uri1 PE=1 SV=2	14	7	14	6	531	59	5.07	153	metabolic process;regulation of biological process;response to stimulus	cytoplasm;cytosol;mitochondrion;nucleus	enzyme regulator activity;protein binding	C80913; Uri1	97	95.9	99.6	104.8	98.9	98.5	117.1	96.4	95.9	96	0.104509	0.659506
Medium	Q60898	Src-like-adapter OS=Mus musculus GN=Sla PE=1 SV=3	4	1	1	1	281	31.7	7.99	14	cell differentiation;cellular component movement;defense response;metabolic process;regulation of biological process;response to stimulus	cytoplasm;endosome	catalytic activity;protein binding	Sla	99.9	81.3	104.4	108.1	87.7	122.2	91.4	108.2	106.8	90	0.104478	0.260542
Low	G3UZ78	Androglobin OS=Mus musculus GN=Adgb PE=1 SV=1	2	1	4	1	1657	188.4	8.13	0	metabolic process	cytoplasm	catalytic activity;protein binding	9130014G24Rik; Adgb	93.4	92.9	98.4	96.3	95.2	91.5	125.1	96.1	109.9	101.2	0.104443	0.320466
High	Q9D5V6	Synapse-associated protein 1 OS=Mus musculus GN=Syap1 PE=1 SV=1	61	11	39	11	365	41.3	4.54	297		cytosol;Golgi;nucleus		Syap1	94.9	94.9	98.7	100.9	107.2	105.4	100	99.6	100.4	97.9	0.104279	1.5788	+
High	Q8VC57	BTB/POZ domain-containing protein KCTD5 OS=Mus musculus GN=Kctd5 PE=1 SV=1	21	3	4	3	234	26.1	5.95	109	cell organization and biogenesis;metabolic process	cytoplasm;cytosol	protein binding	Kctd5	97.2	94.9	98.3	104.5	103	105.2	103.5	95.9	102.4	95.1	0.104198	3.06472	+
High	Q3UGP8	Putative Dol-P-Glc:Glc(2)Man(9)GlcNAc(2)-PP-Dol alpha-1,2-glucosyltransferase OS=Mus musculus GN=Alg10b PE=1 SV=1	8	3	4	3	474	55.4	9.54	85	metabolic process	membrane	catalytic activity	Alg10b	100.4	95.7	93.4	95.8	105.8	107.9	105.4	100.7	99	95.8	0.104163	0.986981
High	Q9JLV6	Bifunctional polynucleotide phosphatase/kinase OS=Mus musculus GN=Pnkp PE=1 SV=2	25	7	8	7	522	57.2	7.9	149	metabolic process;regulation of biological process;response to stimulus	membrane;mitochondrion;nucleus	catalytic activity;DNA binding;nucleotide binding;protein binding	Pnkp	92.5	94.9	94.5	91.9	90	114.4	107.7	98.6	113.6	101.9	0.104134	0.435218
High	O35242	Protein FAN OS=Mus musculus GN=Nsmaf PE=1 SV=2	4	3	3	3	920	104.5	5.91	77	regulation of biological process		enzyme regulator activity;protein binding	Nsmaf	84.2	106.4	105.7	115.4	106.5	103.9	98.8	99.9	94.2	85.1	0.104008	0.442076
Medium	Q80YD6	Secretion-regulating guanine nucleotide exchange factor OS=Mus musculus GN=Sergef PE=2 SV=2	3	1	1	1	464	49.2	6.19	60	regulation of biological process	cytoplasm;cytosol;nucleus		Sergef	103.7	96.9	91.1	113.7	88.6	112.5	103.2	113	77.9	99.4	0.10398	0.423259
High	Q80SY4	E3 ubiquitin-protein ligase MIB1 OS=Mus musculus GN=Mib1 PE=1 SV=1	8	7	8	6	1006	110	6.92	155	metabolic process;regulation of biological process;response to stimulus	cytoplasm;cytoskeleton;membrane	catalytic activity;metal ion binding;protein binding	Mib1	99.6	96.7	97.3	106.1	105.7	105.9	103	92.2	97.3	96.1	0.103902	2.86909	+
High	Q9D710	Thioredoxin-related transmembrane protein 2 OS=Mus musculus GN=Tmx2 PE=1 SV=1	38	11	32	11	295	33.9	8.75	618	cellular homeostasis;regulation of biological process	membrane		Tmx2	98.7	100.3	92.2	104.2	110.1	110	92.9	97.8	100.7	93.1	0.103691	0.649924
High	Q3V096	Ankyrin repeat domain-containing protein 42 OS=Mus musculus GN=Ankrd42 PE=2 SV=1	5	4	7	2	527	58.5	6.68	30	regulation of biological process	nucleus	protein binding	Ankrd42	101.3	94.2	94.1	111.7	100.3	101.2	101.7	104.3	93.3	97.8	0.103665	0.948812
High	Q99KI3	ER membrane protein complex subunit 3 OS=Mus musculus GN=Emc3 PE=1 SV=3	39	7	19	7	261	30	6.81	479	metabolic process	membrane		Emc3	95.9	96.7	97.6	102.7	106.4	106.4	100.2	96.4	98.7	99	0.103458	1.94486	+
High	P04104	Keratin, type II cytoskeletal 1 OS=Mus musculus GN=Krt1 PE=1 SV=4	10	9	46	4	637	65.6	8.15	1066	defense response;metabolic process;regulation of biological process;response to stimulus	cytoskeleton;membrane;nucleus	structural molecule activity	Krt1	134.6	76.7	73.6	92.6	90.4	142.7	82.4	116.5	67	123.5	0.10343	0.11156
High	Q8VD65	Phosphoinositide 3-kinase regulatory subunit 4 OS=Mus musculus GN=Pik3r4 PE=1 SV=3	18	18	22	18	1358	152.5	7.12	527	cell communication;cell organization and biogenesis;metabolic process;regulation of biological process;response to stimulus;transport	cytoskeleton;endosome;membrane;vacuole	catalytic activity;nucleotide binding;protein binding	Pik3r4	92.9	97.2	97.7	107.4	108	105.2	91.6	99.7	99.6	100.7	0.10324	0.712119
Low	Q9D6G9	CKLF-like MARVEL transmembrane domain-containing protein 5 OS=Mus musculus GN=Cmtm5 PE=1 SV=1	8	1	1	1	156	17.4	4.84	26	regulation of biological process;response to stimulus	membrane	protein binding	Cmtm5	92.9	96.7	101	117	95.1	103.6	100.5	105	101	87.2	0.103205	0.561914
High	Q60714	Long-chain fatty acid transport protein 1 OS=Mus musculus GN=Slc27a1 PE=1 SV=1	33	14	20	13	646	71.2	8.38	605	metabolic process;regulation of biological process;response to stimulus;transport	cytoplasm;endoplasmic reticulum;membrane;mitochondrion	catalytic activity;nucleotide binding;protein binding;transporter activity	Slc27a1	90.5	96.8	97.8	102.8	104	100.2	101.3	99.2	103.7	103.7	0.103124	1.65512	+
High	Q9CR29	Coiled-coil domain-containing protein 43 OS=Mus musculus GN=Ccdc43 PE=1 SV=1	11	2	2	2	222	25	4.97	32				Ccdc43	97.6	102.4	97.6	102.9	103.3	94.2	125.8	94.4	95.4	86.4	0.103119	0.391706
High	Q9JK23	Proteasome assembly chaperone 1 OS=Mus musculus GN=Psmg1 PE=1 SV=1	39	8	10	8	289	33.1	6.37	191	cell organization and biogenesis;cell proliferation	cytoplasm;cytosol;endoplasmic reticulum;Golgi;nucleus	protein binding	Psmg1	98.4	95.2	94.8	99.8	102.1	99.6	111.5	99.8	99.1	99.7	0.103033	1.02433
High	Q3UN04	Ubiquitin carboxyl-terminal hydrolase 30 OS=Mus musculus GN=Usp30 PE=1 SV=1	19	4	5	4	517	58.2	8.46	207	cell organization and biogenesis;metabolic process	membrane;mitochondrion	catalytic activity;protein binding	Usp30	94.1	92.3	100.5	106.2	99.5	98.7	106.4	97.7	107.6	97	0.102851	1.09585
High	P51569	Alpha-galactosidase A OS=Mus musculus GN=Gla PE=1 SV=1	5	3	3	3	419	47.6	5.72	35	metabolic process;regulation of biological process	cytoplasm;extracellular;Golgi;vacuole	catalytic activity;protein binding	Gla	92	96	96.8	101	102.7	101.6	102.4	103	102.3	102	0.102521	2.48976	+
High	P17182	Alpha-enolase OS=Mus musculus GN=Eno1 PE=1 SV=3	80	29	796	22	434	47.1	6.8	23427	metabolic process;regulation of biological process;response to stimulus	cell surface;cytoplasm;cytosol;membrane;nucleus	catalytic activity;metal ion binding;protein binding;RNA binding	Eno1; Gm5506; Eno1b	95.2	95.5	96	100.5	101.4	96.9	111.6	101.8	96.1	104.8	0.102451	0.926216
High	P62715	Serine/threonine-protein phosphatase 2A catalytic subunit beta isoform OS=Mus musculus GN=Ppp2cb PE=1 SV=1	81	17	132	2	309	35.6	5.43	3929	cell organization and biogenesis;metabolic process;regulation of biological process;response to stimulus	chromosome;cytoplasm;cytoskeleton;cytosol;nucleus	catalytic activity;metal ion binding;protein binding	Ppp2cb	96.5	96.5	97.7	100.1	105.5	102.5	108	97.6	99.1	96.6	0.102362	1.73662	+
Medium	Q9CXE7	Transmembrane emp24 domain-containing protein 5 OS=Mus musculus GN=Tmed5 PE=1 SV=1	5	1	1	1	229	26.2	4.93	35	cell organization and biogenesis;transport	endoplasmic reticulum;Golgi;membrane		Tmed5	100.8	108.7	86.3	112	103.4	108.3	99.7	95.8	95.4	89.7	0.102362	0.515155
High	Q9Z1M4	Ribosomal protein S6 kinase beta-2 OS=Mus musculus GN=Rps6kb2 PE=1 SV=1	4	2	3	1	485	53.5	7.18	47	metabolic process;regulation of biological process;response to stimulus	cytoplasm;nucleus	catalytic activity;nucleotide binding	Rps6kb2	78.5	104.1	105.7	102.2	113.2	103.5	93.7	106.2	92.9	100.1	0.102135	0.339778
High	Q9R0X5	X-linked retinitis pigmentosa GTPase regulator OS=Mus musculus GN=Rpgr PE=1 SV=2	13	7	11	6	1001	111.7	4.61	104	cell organization and biogenesis;cellular component movement;regulation of biological process;response to stimulus;transport	cytoplasm;cytoskeleton;Golgi	protein binding;RNA binding	Rpgr	98.2	95.9	94.9	102.6	105.6	103.9	101.5	98.7	96	102.8	0.102129	2.50662	+
High	P50285	Dimethylaniline monooxygenase [N-oxide-forming] 1 OS=Mus musculus GN=Fmo1 PE=1 SV=1	21	11	18	11	532	59.9	8.47	416	metabolic process;response to stimulus	endoplasmic reticulum;membrane	catalytic activity;nucleotide binding	Fmo1	97.7	99.5	95.3	106.6	102.6	114.8	94.6	94.9	101.6	92.5	0.102098	0.661439
High	Q9CQ65	S-methyl-5'-thioadenosine phosphorylase OS=Mus musculus GN=Mtap PE=1 SV=1	49	10	26	10	283	31	7.14	684	metabolic process;response to stimulus	cytoplasm;cytosol;nucleus	catalytic activity	Mtap	92.9	96.3	99.1	99.3	99.7	109.2	104.3	103.8	102	93.5	0.101786	1.12643
High	Q91XD7	Cysteine-rich with EGF-like domain protein 1 OS=Mus musculus GN=Creld1 PE=1 SV=1	43	12	18	12	420	45.7	5.02	513		membrane	metal ion binding;protein binding	Creld1	95.3	97.8	96.6	101.6	104.9	102.7	105.3	97.8	100	98.1	0.101775	2.68186	+
High	Q99LI8	Hepatocyte growth factor-regulated tyrosine kinase substrate OS=Mus musculus GN=Hgs PE=1 SV=2	42	29	115	28	775	86	6.16	2276	cell organization and biogenesis;regulation of biological process;transport	cytoplasm;cytosol;endosome;membrane;vacuole	metal ion binding;protein binding	Hgs	97.3	96.8	96.8	101.5	103.1	101.5	110.1	98.3	97.6	97	0.101716	1.47784	+
High	O08788	Dynactin subunit 1 OS=Mus musculus GN=Dctn1 PE=1 SV=3	61	68	268	66	1281	141.6	5.9	7765	cell organization and biogenesis;cellular component movement;regulation of biological process;transport	chromosome;cytoplasm;cytoskeleton;cytosol;membrane;nucleus	catalytic activity;motor activity;protein binding	Dctn1	99.1	95.8	97.2	103.3	104.5	103.8	106.3	96.6	97.8	95.6	0.101658	2.85253	+
Low	P61407	Tudor domain-containing protein 6 OS=Mus musculus GN=Tdrd6 PE=1 SV=1	1	1	3	1	2134	237.8	5.36	0	cell differentiation;development;metabolic process	cytoplasm;cytosol;endoplasmic reticulum	protein binding	Tdrd6	96	100.7	88	98.3	107.7	106.1	95.2	103.4	100.9	103.8	0.101612	0.69281
Medium	Q8R554	OTU domain-containing protein 7A OS=Mus musculus GN=Otud7a PE=1 SV=1	2	2	2	1	926	100.7	8.22	26	metabolic process;regulation of biological process;response to stimulus	cytoplasm;nucleus	catalytic activity;DNA binding;metal ion binding;protein binding	Otud7a	93	96.6	92.6	100.9	109.8	89.2	103.8	92.7	102.5	118.9	0.101528	0.608149
Low	Q6PD05	Zinc finger protein 821 OS=Mus musculus GN=Znf821 PE=2 SV=2	2	1	1	1	413	46.8	6.8	0	metabolic process;regulation of biological process	nucleus	DNA binding;metal ion binding	Zfp821	106.7	90.2	102.3	121.6	83.7	158.5	64.2	105.4	87	80.4	0.101463	0.105937
High	Q9DCN2	NADH-cytochrome b5 reductase 3 OS=Mus musculus GN=Cyb5r3 PE=1 SV=3	65	19	67	19	301	34.1	8.38	1329	metabolic process	cytoplasm;endoplasmic reticulum;membrane;mitochondrion	catalytic activity;nucleotide binding;protein binding	Cyb5r3	98.7	96.8	96.3	109.9	104.9	110.9	91.7	95.7	98.7	96.5	0.101413	0.627111
High	Q8BH27	Multiple epidermal growth factor-like domains protein 9 OS=Mus musculus GN=Megf9 PE=2 SV=1	3	2	2	2	600	62.8	5.47	34		membrane	protein binding	Megf9	101	101.1	90.1	84	100.2	88.8	144.9	94	100.3	95.6	0.101164	0.161252
Medium	Q8C2L6	Transmembrane protein 161B OS=Mus musculus GN=Tmem161b PE=2 SV=1	6	2	2	2	487	55.4	8.37	34		membrane		Tmem161b	87	104.4	92.2	109.4	98.2	109.2	88.8	110.7	95.2	104.7	0.101163	0.410667
High	Q99J99	3-mercaptopyruvate sulfurtransferase OS=Mus musculus GN=Mpst PE=1 SV=3	55	13	54	13	297	33	6.58	1538	metabolic process	cytoplasm;cytosol;membrane;mitochondrion	catalytic activity;protein binding	Mpst	86.5	100.6	102.5	98.1	107.4	101.6	107	99.5	97.6	99.2	0.10088	0.658131
High	Q8BP40	Lysophosphatidic acid phosphatase type 6 OS=Mus musculus GN=Acp6 PE=1 SV=1	20	5	7	5	418	47.6	7.72	142	cell differentiation;metabolic process	cytoplasm;mitochondrion	catalytic activity	Acp6	92.3	88.3	111.6	101.1	113.3	98.7	104.7	100.1	91.6	98.3	0.100819	0.435508
High	Q05816	Fatty acid-binding protein, epidermal OS=Mus musculus GN=Fabp5 PE=1 SV=3	82	12	231	12	135	15.1	6.54	5972	metabolic process;transport	cytoplasm	transporter activity	Fabp5	93.8	99.8	97	97.8	104.1	95.9	117.7	97.8	98	98.1	0.100776	0.528356
High	Q8QZS3	Folliculin OS=Mus musculus GN=Flcn PE=1 SV=1	5	3	3	3	579	64.3	6.38	25	cell organization and biogenesis;regulation of biological process;response to stimulus	cytoplasm;cytosol;membrane;nucleus	protein binding	Flcn	93	97.3	96.7	105.3	108.1	105.7	91.2	101.8	98.5	102.5	0.100591	0.698632
High	Q9QUM9	Proteasome subunit alpha type-6 OS=Mus musculus GN=Psma6 PE=1 SV=1	70	15	132	15	246	27.4	6.76	3292	metabolic process;regulation of biological process	cytoplasm;cytosol;nucleus;proteasome	catalytic activity;protein binding;RNA binding	Psma6	99.8	95.9	97.2	101.5	103.3	103.4	110.5	97.4	96.6	94.3	0.100471	1.4046	+
High	Q60864	Stress-induced-phosphoprotein 1 OS=Mus musculus GN=Stip1 PE=1 SV=1	68	42	114	42	543	62.5	6.8	1924		cytoplasm;cytosol;nucleus	protein binding;RNA binding	Stip1	98.3	99.7	97.3	105.3	108.9	101.6	106.3	94.3	95.6	92.7	0.100366	1.88461	+
High	Q9R0P6	Signal peptidase complex catalytic subunit SEC11A OS=Mus musculus GN=Sec11a PE=1 SV=1	24	6	14	6	179	20.6	9.33	149	metabolic process	endoplasmic reticulum;membrane	catalytic activity	Sec11a	96.5	96	97.6	106.9	103.7	107.7	96.3	96.7	98.5	99.9	0.100132	1.12506
High	Q80TN7	Neuron navigator 3 OS=Mus musculus GN=Nav3 PE=1 SV=2	9	18	21	17	2359	252.1	8.76	501		membrane;nucleus	catalytic activity;nucleotide binding;protein binding;RNA binding	Nav3	97.3	96.1	97.2	105.8	102.6	106.8	100.1	99.4	99.8	94.9	0.100082	1.89066	+
High	Q6P549	Phosphatidylinositol 3,4,5-trisphosphate 5-phosphatase 2 OS=Mus musculus GN=Inppl1 PE=1 SV=1	6	5	5	5	1257	138.9	6.54	78	cell organization and biogenesis;metabolic process;regulation of biological process;response to stimulus;transport	cytoplasm;cytoskeleton;cytosol;Golgi;membrane	catalytic activity;protein binding	Inppl1	95.9	95.6	98.2	106.2	107.7	94.9	105.2	101.9	93.3	101.1	0.100034	0.976783
High	P80315	T-complex protein 1 subunit delta OS=Mus musculus GN=Cct4 PE=1 SV=3	81	36	233	35	539	58	8.02	6904	metabolic process;regulation of biological process;transport	cytoplasm;cytoskeleton;cytosol	nucleotide binding;protein binding;RNA binding	Cct4	96.8	96.9	97.9	100.5	104	101.8	110.4	97.1	97.5	97.1	0.0999809	1.35108	+
High	Q8BTY8	Sec1 family domain-containing protein 2 OS=Mus musculus GN=Scfd2 PE=1 SV=1	8	4	4	4	684	74.7	6.81	112	transport			Scfd2	92.2	97.8	98.6	104.3	107.2	103	97.9	99.8	98.9	100.3	0.0999355	1.22158
High	Q8BNE1	TRPM8 channel-associated factor 1 OS=Mus musculus GN=Tcaf1 PE=2 SV=1	25	18	23	17	924	102.7	6.96	540	regulation of biological process;transport	membrane	protein binding	Fam115a; Tcaf1	96.5	98.9	95.1	106.6	99.7	104.3	104.5	96.5	99.4	98.4	0.0998833	1.78547	+
High	Q9Z1N9	Protein unc-13 homolog B OS=Mus musculus GN=Unc13b PE=1 SV=2	6	8	8	4	1602	181.7	5.95	151	cell communication;cell organization and biogenesis;cellular homeostasis;regulation of biological process;response to stimulus;transport	cytoplasm;cytosol;Golgi;membrane	metal ion binding;protein binding;receptor activity;signal transducer activity	Unc13b	93.2	96.5	100.6	108.3	98.5	111.2	96.8	102.1	94.7	98.1	0.0998338	0.72072
High	Q8BGC4	Prostaglandin reductase-3 OS=Mus musculus GN=Zadh2 PE=1 SV=1	5	1	2	1	377	40.5	7.42	97	metabolic process;regulation of biological process	mitochondrion	catalytic activity;metal ion binding	Zadh2	97.1	102.8	89.9	96.2	114.1	110.9	92.8	101	98.8	96.2	0.0995357	0.433277
Medium	Q8BVA2	Transmembrane protein 222 OS=Mus musculus GN=Tmem222 PE=1 SV=1	13	1	2	1	208	23.2	6.61	47		membrane		Tmem222	100.1	97.5	99.6	111.5	106.1	119.5	87.4	94.3	92.8	91.4	0.0992929	0.373316
Medium	Q6YND2	Zinc finger protein 653 OS=Mus musculus GN=Znf653 PE=2 SV=2	4	1	1	1	615	67.5	7.06	0	metabolic process;regulation of biological process	nucleus	DNA binding;metal ion binding	Zfp653	106.8	89	96.5	102.9	106.9	118.7	89	103.8	96.4	90	0.0992889	0.348726
High	Q9ES28	Rho guanine nucleotide exchange factor 7 OS=Mus musculus GN=Arhgef7 PE=1 SV=2	50	34	89	34	862	97	6.8	2096	cell differentiation;cell organization and biogenesis;cellular component movement;regulation of biological process;response to stimulus	cytoplasm;cytosol;membrane;vacuole	protein binding	Arhgef7	97.6	96.6	97.9	102.9	103.7	105.1	105.5	97.5	97.3	95.9	0.0992393	3.50125	+
High	Q9QZB7	Actin-related protein 10 OS=Mus musculus GN=Actr10 PE=1 SV=2	60	20	59	20	417	46.2	7.61	1306	cellular component movement	cytoplasm;cytoskeleton	protein binding	Actr10	96.7	97.3	96.5	102.8	103.6	103.2	105.3	97.2	98.6	98.8	0.099188	3.79222	+
High	Q6P1F6	Serine/threonine-protein phosphatase 2A 55 kDa regulatory subunit B alpha isoform OS=Mus musculus GN=Ppp2r2a PE=1 SV=1	67	25	75	13	447	51.7	6.2	1791	metabolic process;regulation of biological process;response to stimulus	cytosol	catalytic activity;enzyme regulator activity;protein binding	Ppp2r2a	96.2	94.6	99.5	102.1	104.8	103.8	103.9	97.9	99	98.3	0.099138	2.38375	+
High	O88602	Voltage-dependent calcium channel gamma-2 subunit OS=Mus musculus GN=Cacng2 PE=1 SV=1	7	1	2	1	323	35.9	8.98	31	cell communication;cell organization and biogenesis;metabolic process;regulation of biological process;response to stimulus;transport	cell surface;endoplasmic reticulum;membrane	protein binding;receptor activity;signal transducer activity;transporter activity	Cacng2	105.3	100	93.9	117.5	96.2	120.4	93.2	83.9	87.9	101.7	0.0991016	0.340747
High	Q6P1J0	Glycoprotein endo-alpha-1,2-mannosidase-like protein OS=Mus musculus GN=Maneal PE=2 SV=1	12	6	8	6	452	51.1	7.21	71		Golgi;membrane	catalytic activity	Maneal	93.5	101.5	99.8	107.7	108.1	113	92.2	95	93.9	95.4	0.0990462	0.558711
High	Q6PD26	GPI transamidase component PIG-S OS=Mus musculus GN=Pigs PE=1 SV=3	32	16	28	16	555	61.7	6.93	595	metabolic process	endoplasmic reticulum;membrane	catalytic activity	Pigs	97.1	94.8	97.3	103	105.7	104.8	99.5	98.7	99.9	99.2	0.0990367	1.94444	+
Low	Q8C0Q3	Tetratricopeptide repeat protein 34 OS=Mus musculus GN=Ttc34 PE=2 SV=2	4	1	1	1	554	60.2	6.61	0			protein binding	Ttc34	94.7	84.2	105.7	99	98.6	113.9	94.9	101.9	105.7	101.3	0.0989272	0.406699
Medium	P51885	Lumican OS=Mus musculus GN=Lum PE=1 SV=2	3	1	1	1	338	38.2	6.43	45	cell organization and biogenesis;regulation of biological process;response to stimulus	extracellular	protein binding	Lum	94.8	94.3	101	102.4	101.5	97.6	112.7	101.5	97.6	96.6	0.0987398	0.78168
High	O70572	Sphingomyelin phosphodiesterase 2 OS=Mus musculus GN=Smpd2 PE=1 SV=1	20	7	10	7	419	47.4	6.44	221	metabolic process;regulation of biological process;response to stimulus	membrane	catalytic activity;metal ion binding	Smpd2	94.5	97.1	97.8	106.3	100.5	110.9	95.5	96.4	102.6	98.4	0.0987378	0.814134
High	Q99KJ8	Dynactin subunit 2 OS=Mus musculus GN=Dctn2 PE=1 SV=3	75	27	149	27	402	44.1	5.26	4709	cell organization and biogenesis;cell proliferation;transport	chromosome;cytoplasm;cytoskeleton;cytosol;membrane	catalytic activity;motor activity;protein binding	Dctn2	98.2	97.2	97.6	102.9	104.4	102.8	108.2	95.6	96.5	96.6	0.0985998	2.21953	+
Medium	Q922M3	BTB/POZ domain-containing adapter for CUL3-mediated RhoA degradation protein 3 OS=Mus musculus GN=Kctd10 PE=1 SV=1	3	1	1	1	315	35.7	6.34	20	cell organization and biogenesis;metabolic process;regulation of biological process	cytosol;nucleus	catalytic activity;protein binding	Kctd10	101	95	96.1	113.3	105.2	96.4	102.1	91.4	106.1	93.2	0.0985475	0.739262
High	Q8BVI4	Dihydropteridine reductase OS=Mus musculus GN=Qdpr PE=1 SV=2	68	12	40	12	241	25.6	7.81	1485	metabolic process;response to stimulus	cytoplasm;cytosol;mitochondrion	catalytic activity;nucleotide binding;protein binding	Qdpr; LOC102643271	99.1	90.3	101.1	103.3	106	101	104.4	99.6	97.7	97.7	0.0984924	1.12913
Medium	Q8BG93	Nucleotide triphosphate diphosphatase NUDT15 OS=Mus musculus GN=Nudt15 PE=1 SV=1	6	1	1	1	170	19.6	5.27	49	metabolic process;regulation of biological process;response to stimulus	cytosol	catalytic activity;metal ion binding	Nudt15	83.1	98.7	108.5	93	96.9	118.1	106.4	79	112	104.4	0.0984419	0.314544
High	Q3U1Y4	DENN domain-containing protein 4B OS=Mus musculus GN=Dennd4b PE=1 SV=2	2	2	3	2	1499	164.6	7.71	92	regulation of biological process	Golgi;nucleus		Dennd4b	95.4	96.3	104.7	115.8	98.6	104.2	104.5	93.8	87.7	98.9	0.0984157	0.664283
High	P35951	Low-density lipoprotein receptor OS=Mus musculus GN=Ldlr PE=1 SV=2	4	2	3	2	862	94.9	5.02	94	metabolic process;regulation of biological process;response to stimulus;transport	cell surface;endosome;Golgi;membrane;vacuole	metal ion binding;protein binding;receptor activity	Ldlr	97.4	95.7	92.1	99.9	95.3	113.4	98.5	100.9	107.9	98.8	0.0983717	0.639349
Medium	Q6ZPR4	Potassium channel subfamily T member 1 OS=Mus musculus GN=Kcnt1 PE=1 SV=2	1	1	1	1	1224	138	7.52	35	regulation of biological process;transport	membrane	transporter activity	Kcnt1	99.7	102.1	88.2	102.6	111.1	89.5	110.7	92.8	103.9	99.4	0.0981918	0.427429
High	Q9Z0Z4	Hephaestin OS=Mus musculus GN=Heph PE=1 SV=3	2	2	2	1	1157	129.6	6.13	14	cell differentiation;cellular homeostasis;metabolic process;transport	membrane	catalytic activity;metal ion binding	Heph	89.5	99.4	96.7	93.1	96.6	122	95.9	95.1	109.5	102.2	0.0981206	0.338325
Medium	Q9JLQ0	CD2-associated protein OS=Mus musculus GN=Cd2ap PE=1 SV=3	1	1	1	1	637	70.4	6.38	34	cell division;cell organization and biogenesis;cellular component movement;metabolic process;regulation of biological process	cytoplasm;cytoskeleton;cytosol;membrane	protein binding	Cd2ap	86.9	107	92.3	103.2	100.1	108.5	96.6	107.9	99.5	98.1	0.0979217	0.517751
High	Q9QXG4	Acetyl-coenzyme A synthetase, cytoplasmic OS=Mus musculus GN=Acss2 PE=1 SV=2	21	10	15	10	701	78.8	6.64	316	metabolic process	cytoplasm;cytosol	catalytic activity;nucleotide binding	Acss2	97.8	94.6	92.9	102.2	109.3	99.5	96	104.5	101.1	102.1	0.0975115	0.922642
High	Q6ZWU9	40S ribosomal protein S27 OS=Mus musculus GN=Rps27 PE=1 SV=3	39	4	11	4	84	9.5	9.45	320	cell organization and biogenesis;metabolic process	ribosome	metal ion binding;protein binding;structural molecule activity	Rps27; Gm9846; Rps27rt	96.8	99.1	97.2	98.1	104.5	98.4	117.1	99.3	96.1	93.4	0.0974176	0.596011
Medium	Q3UDW8	Heparan-alpha-glucosaminide N-acetyltransferase OS=Mus musculus GN=Hgsnat PE=1 SV=2	2	1	1	1	656	72.5	8.27	26	cell organization and biogenesis;transport	membrane;vacuole	catalytic activity	Hgsnat	94.1	110.3	88.5	97.9	120.1	100.4	99.4	90.9	97.3	101.2	0.0973668	0.349442
High	Q8BT60	Copine-3 OS=Mus musculus GN=Cpne3 PE=1 SV=2	19	8	14	6	533	59.5	5.78	226	metabolic process;regulation of biological process;response to stimulus	cytoplasm;cytosol;membrane;mitochondrion;nucleus	catalytic activity;protein binding;RNA binding	Cpne3	98.5	96.1	97.3	104.2	105.1	103.1	103.9	98.1	99.9	93.8	0.0971118	3.53389	+
High	Q9CPX6	Ubiquitin-like-conjugating enzyme ATG3 OS=Mus musculus GN=Atg3 PE=1 SV=1	40	7	20	7	314	35.8	4.72	725	cell communication;cell organization and biogenesis;metabolic process;regulation of biological process;response to stimulus;transport	cytoplasm;cytosol	catalytic activity;protein binding	Atg3	99.8	94.9	97.3	102.5	103.8	103.3	106.8	98.6	95.1	97.6	0.0969642	2.05789	+
High	Q61316	Heat shock 70 kDa protein 4 OS=Mus musculus GN=Hspa4 PE=1 SV=1	76	58	486	55	841	94.1	5.24	12764	cell organization and biogenesis;regulation of biological process;response to stimulus;transport	cytoplasm;cytosol;nucleus	nucleotide binding;protein binding	Hspa4	98.5	95.2	98.3	100.2	103.6	102.3	110.3	98.4	97.5	95.8	0.0969642	1.25124
High	E9Q735	Ubiquitin conjugation factor E4 A OS=Mus musculus GN=Ube4a PE=1 SV=1	15	13	16	13	1028	118.1	5.33	302	metabolic process	cytoplasm;nucleus	catalytic activity	Ube4a	98.2	98.6	96.4	104.9	102.4	100.3	110.5	98.7	95.8	94.2	0.0969254	1.2885
Low	Q9CXF7	Chromodomain-helicase-DNA-binding protein 1-like OS=Mus musculus GN=Chd1l PE=1 SV=1	2	1	1	1	900	101.4	6.64	0	cell organization and biogenesis;metabolic process;response to stimulus	cytosol;membrane;nucleus	catalytic activity;nucleotide binding	Chd1l	124.1	85.4	85.8	76.1	119.5	133	92.4	79.8	88.9	114.9	0.0966014	0.136994
Medium	Q80TG9	Leucine-rich repeat and fibronectin type-III domain-containing protein 2 OS=Mus musculus GN=Lrfn2 PE=1 SV=2	2	1	1	1	788	84.9	6.74	19	cell organization and biogenesis	cell surface;membrane	protein binding	Lrfn2	104.7	108.2	82	113	109.7	104.5	93.2	99.9	94.3	90.5	0.0964993	0.333758
High	Q7TMC8	L-fucose kinase OS=Mus musculus GN=Fuk PE=1 SV=1	5	3	3	3	1090	119.2	6.6	112	metabolic process	cytoplasm	catalytic activity;nucleotide binding	Fuk	99.5	98	96	111.8	107.8	103.7	95.1	101.1	95	92	0.0964848	0.751276
Medium	O54732	Matrix metalloproteinase-15 OS=Mus musculus GN=Mmp15 PE=2 SV=1	3	1	1	1	657	74.6	7.96	25	cell differentiation;metabolic process;response to stimulus	membrane	catalytic activity;metal ion binding	Mmp15	97.3	90.3	95.1	95.2	111.1	98.4	98.3	105.9	106	102.3	0.0964705	0.680058
High	P70196	TNF receptor-associated factor 6 OS=Mus musculus GN=Traf6 PE=1 SV=2	5	2	3	2	530	60	6.55	45	cell differentiation;cell organization and biogenesis;metabolic process;regulation of biological process;response to stimulus	cytoplasm;cytosol;membrane;nucleus	catalytic activity;metal ion binding;motor activity;protein binding;signal transducer activity	Traf6	91.1	101.6	98	100.2	107.4	99.6	107.2	108.3	90.4	96.2	0.0964554	0.910578
High	Q9QY01	Serine/threonine-protein kinase ULK2 OS=Mus musculus GN=Ulk2 PE=1 SV=1	2	2	2	2	1037	112.8	8.53	34	cell growth;cell organization and biogenesis;metabolic process;regulation of biological process;response to stimulus	membrane	catalytic activity;nucleotide binding;protein binding	Ulk2	105	95.1	97.2	106.3	101.2	102.6	113.7	96.5	94.2	88.2	0.0964266	0.794213
High	P29699	Alpha-2-HS-glycoprotein OS=Mus musculus GN=Ahsg PE=1 SV=1	41	9	33	9	345	37.3	6.51	1157	cell organization and biogenesis;defense response;regulation of biological process;response to stimulus	extracellular;Golgi	enzyme regulator activity	Ahsg	97.4	97.5	88.8	102.9	93.4	96.6	111.5	104	92.6	115.2	0.0963793	0.564586
High	P54775	26S proteasome regulatory subunit 6B OS=Mus musculus GN=Psmc4 PE=1 SV=2	82	32	119	31	418	47.4	5.21	2703	metabolic process;regulation of biological process;response to stimulus	cytoplasm;cytosol;membrane;nucleus;proteasome	catalytic activity;nucleotide binding;protein binding;RNA binding	Psmc4	97.5	97.5	97	100.5	103.4	102.4	109.9	96.2	98.1	97.4	0.0962711	1.40857	+
High	Q9CPT4	Myeloid-derived growth factor OS=Mus musculus GN=Mydgf PE=1 SV=1	32	6	18	6	166	18	6.79	273	cell death;regulation of biological process	extracellular		D17Wsu104e; Mydgf	97.1	95.7	100.1	107.7	108.7	107.4	93.6	99.3	94.2	96.2	0.0959849	0.729341
High	O35633	Vesicular inhibitory amino acid transporter OS=Mus musculus GN=Slc32a1 PE=1 SV=3	35	14	27	14	525	57.3	6.64	792	transport	membrane	transporter activity	Slc32a1	94.1	95.8	97.6	104.7	105.5	103.1	96.4	99.1	102.8	100.8	0.0959684	1.28736
High	Q9WUB4	Dynactin subunit 6 OS=Mus musculus GN=Dctn6 PE=1 SV=1	52	7	12	7	190	20.7	6.67	186	cell organization and biogenesis;metabolic process	chromosome;cytoplasm;cytoskeleton;mitochondrion	catalytic activity;protein binding	Dctn6	96.5	97.7	95.9	103.7	106.3	99.6	103.8	97.3	99.3	99.9	0.0959506	1.94793	+
High	Q571I9	Aldehyde dehydrogenase family 16 member A1 OS=Mus musculus GN=Aldh16a1 PE=1 SV=2	20	10	13	10	802	84.7	6.32	268	metabolic process	membrane	catalytic activity	Aldh16a1	95.3	93.2	101.6	101.7	102.9	105.7	103.1	99.3	96.2	100.8	0.0959506	1.44485	+
Medium	Q9QYI6	DnaJ homolog subfamily B member 9 OS=Mus musculus GN=Dnajb9 PE=1 SV=2	7	1	1	1	222	25.6	8.28	40	metabolic process	cytoplasm;endoplasmic reticulum;organelle lumen	protein binding	Dnajb9	106.9	94.2	99.7	93.4	116	133.6	85.6	83	98.6	88.9	0.0957898	0.203119
High	Q9D517	1-acyl-sn-glycerol-3-phosphate acyltransferase gamma OS=Mus musculus GN=Agpat3 PE=1 SV=2	24	11	20	11	376	43.3	8.51	327	metabolic process	endoplasmic reticulum;membrane;nucleus	catalytic activity	Agpat3	95.4	99.5	98.2	105.4	106	108	98.2	95.9	98.7	94.7	0.0956912	1.24076
High	Q80T14	Extracellular matrix protein FRAS1 OS=Mus musculus GN=Fras1 PE=1 SV=2	1	3	11	3	4010	442.1	5.82	106	cell communication;metabolic process;regulation of biological process;response to stimulus;transport	membrane	catalytic activity;metal ion binding;nucleotide binding;protein binding;receptor activity;signal transducer activity	Fras1	95.5	90.9	103.5	106.4	106.8	99.8	100	90.9	107.2	99.1	0.0955489	0.837552
High	Q8VDP3	[F-actin]-methionine sulfoxide oxidase MICAL1 OS=Mus musculus GN=Mical1 PE=1 SV=1	16	15	25	15	1048	116.7	6.05	453	cell organization and biogenesis;metabolic process;regulation of biological process	cytoplasm;cytoskeleton	catalytic activity;metal ion binding;nucleotide binding;protein binding	Mical1	97.2	99	95.6	107.9	101.9	104.6	101.3	96.3	97.2	98.9	0.0955254	1.7116	+
Low	Q8R4A3	Dapper homolog 1 OS=Mus musculus GN=Dact1 PE=1 SV=1	1	1	1	1	778	84.3	9.2	0	cell organization and biogenesis;development;regulation of biological process;response to stimulus	cytoplasm;nucleus	protein binding	Dact1	92.6	102.4	95.1	95.8	104.4	98	115	102.4	97.4	96.7	0.0952525	0.528787
High	Q9CQ56	Vesicle transport protein USE1 OS=Mus musculus GN=Use1 PE=1 SV=1	29	7	8	7	270	30.6	9.11	197	cell organization and biogenesis;regulation of biological process;transport	endoplasmic reticulum;membrane		Use1	94.1	102.2	94.1	105.8	105.1	105.3	97.4	98.5	98.3	99.3	0.0951572	0.99972
High	Q8BXZ1	Protein disulfide-isomerase TMX3 OS=Mus musculus GN=Tmx3 PE=1 SV=2	45	17	44	16	456	51.8	5.16	873	cellular homeostasis;metabolic process;regulation of biological process;response to stimulus	cell surface;endoplasmic reticulum;membrane	catalytic activity	Tmx3	96.3	97	96.9	109.3	104.9	108.3	90.8	98.1	100.7	97.7	0.0951043	0.60199
High	P97793	ALK tyrosine kinase receptor OS=Mus musculus GN=Alk PE=1 SV=2	5	5	5	4	1621	174.8	6.93	177	metabolic process;regulation of biological process;response to stimulus	membrane	catalytic activity;nucleotide binding;protein binding;receptor activity;signal transducer activity	Alk	102.3	99.2	83.4	104.4	110.9	103.9	86.5	103	104.7	101.6	0.0949202	0.346746
Low	Q9R1K5	Fizzy-related protein homolog OS=Mus musculus GN=Fzr1 PE=1 SV=1	2	1	1	1	493	54.7	9.06	0	cell differentiation;cell division;cell organization and biogenesis;metabolic process;regulation of biological process;response to stimulus	membrane	enzyme regulator activity;protein binding	Fzr1	96.5	89.1	107.1	116.9	100.5	109.3	90.1	99.8	99	91.6	0.094895	0.346295
High	A3KGV1	Outer dense fiber protein 2 OS=Mus musculus GN=Odf2 PE=1 SV=1	3	2	2	2	830	95.5	7.61	42	cell differentiation;cell organization and biogenesis;development;metabolic process;regulation of biological process	cytoplasm;cytoskeleton;nucleus	catalytic activity;motor activity;protein binding;structural molecule activity	Odf2	93.6	88.7	102.2	91.5	100	113.9	99.7	114.5	99.9	95.8	0.0948119	0.442227
High	O70481	E3 ubiquitin-protein ligase UBR1 OS=Mus musculus GN=Ubr1 PE=1 SV=2	11	14	18	13	1757	200.1	6.05	189	metabolic process;regulation of biological process;response to stimulus	cytoplasm;cytosol;proteasome	catalytic activity;metal ion binding;protein binding	Ubr1	94.5	97.5	97.6	101.6	105.5	102.6	102.6	102.8	98.2	97	0.0945954	2.38405	+
High	Q9JJZ2	Tubulin alpha-8 chain OS=Mus musculus GN=Tuba8 PE=1 SV=1	41	18	2887	1	449	50	5.1	93572	cell organization and biogenesis	cytoplasm;cytoskeleton	catalytic activity;nucleotide binding;structural molecule activity	Tuba8	92.3	97.7	97.3	95	101.9	97.2	114.9	99.3	104.3	100	0.0945054	0.539026
High	P51125	Calpastatin OS=Mus musculus GN=Cast PE=1 SV=2	10	5	7	5	788	84.9	5.52	205	metabolic process;regulation of biological process	cytoplasm;cytosol;endoplasmic reticulum;membrane;nucleus	enzyme regulator activity;protein binding;RNA binding	Cast	99	89.4	96.6	98.5	98.1	114.1	95	103.3	98.3	107.8	0.0944139	0.515272
High	Q3U3E2	Protein FAM117B OS=Mus musculus GN=Fam117b PE=1 SV=1	14	6	15	6	584	61.3	9.95	629				Fam117b	91.4	99.7	96.5	100.8	103.6	96.9	108.1	101.5	98.2	103.2	0.0944099	0.925732
Low	Q8BMN4	Leishmanolysin-like peptidase OS=Mus musculus GN=Lmln PE=2 SV=1	1	1	1	1	681	76.5	7.28	0	cell division;cell organization and biogenesis;metabolic process	cytoplasm;cytosol;membrane	catalytic activity;metal ion binding	Lmln	87.2	100.9	96.6	99.9	114.4	100.6	90.3	100.9	109.1	100.2	0.0941542	0.411051
High	Q8BMS9	Ras association domain-containing protein 2 OS=Mus musculus GN=Rassf2 PE=1 SV=1	22	7	10	7	326	37.9	7.94	197	metabolic process;regulation of biological process;response to stimulus	chromosome;cytoplasm;cytosol;Golgi;nucleus	catalytic activity;protein binding	Rassf2	99.3	94.8	102.9	105.6	103	113.8	100.3	99.3	92.3	88.9	0.0941337	0.814129
High	Q9QXL1	Kinesin-like protein KIF21B OS=Mus musculus GN=Kif21b PE=1 SV=2	47	59	157	51	1668	186.1	7.08	3692	cellular component movement;metabolic process	cytoplasm;cytoskeleton	catalytic activity;motor activity;nucleotide binding;protein binding	Kif21b	96.3	96.5	97.5	104.6	104.5	104.5	99.5	98.2	98.7	99.7	0.093909	2.10375	+
Medium	Q921R8	Solute carrier family 41 member 3 OS=Mus musculus GN=Slc41a3 PE=1 SV=1	3	1	1	1	488	53.2	7.65	47	transport	membrane	protein binding;transporter activity	Slc41a3	101.4	96.6	96.2	106.6	104.3	116.9	90.8	99.6	92.7	94.9	0.0937376	0.446273
Medium	Q7TQN3	WAP, Kazal, immunoglobulin, Kunitz and NTR domain-containing protein 2 OS=Mus musculus GN=Wfikkn2 PE=1 SV=2	2	1	1	1	571	63.3	6.15	17	regulation of biological process;response to stimulus	extracellular	enzyme regulator activity;protein binding	Wfikkn2	99.9	93.9	102.3	111.5	110.1	102.9	96.8	87.2	106.9	88.4	0.0937259	0.689117
High	P52293	Importin subunit alpha-1 OS=Mus musculus GN=Kpna2 PE=1 SV=2	19	7	8	7	529	57.9	5.68	327	transport	cytoplasm;cytosol;membrane;nucleus	protein binding;RNA binding;transporter activity	Kpna2	96	93.3	100.9	99.8	97.8	100.1	115.2	101.3	99.7	95.9	0.0937074	0.584971
Low	Q9D0A0	DET1 homolog OS=Mus musculus GN=Det1 PE=2 SV=2	2	1	1	1	550	63.8	7.56	35		nucleus		Det1	100.3	91.7	96.1	95	95	120.8	99.1	108.4	94.2	99.4	0.0936648	0.360793
High	P63011	Ras-related protein Rab-3A OS=Mus musculus GN=Rab3a PE=1 SV=1	59	11	113	5	220	25	5.03	3443	cell communication;cell organization and biogenesis;regulation of biological process;response to stimulus;transport	cytosol;endosome;membrane	catalytic activity;enzyme regulator activity;nucleotide binding;protein binding	Rab3a	98.7	98.4	93	107.7	112.1	112	80.9	99.1	100.7	97.4	0.0935056	0.297379
High	Q99KW3	TRIO and F-actin-binding protein OS=Mus musculus GN=Triobp PE=1 SV=3	5	9	12	9	2014	223.2	8.06	202	cell division;cell organization and biogenesis;regulation of biological process	cytoplasm;cytoskeleton;nucleus	protein binding;RNA binding	Triobp	95.8	97.6	97.9	105.1	104.2	104.8	100.3	102.6	94.3	97.2	0.0934808	2.21237	+
Medium	P41731	CD63 antigen OS=Mus musculus GN=Cd63 PE=1 SV=2	5	1	1	1	238	25.7	6.98	37	cell differentiation;cellular component movement;regulation of biological process;response to stimulus;transport	cell surface;cytoplasm;endosome;extracellular;membrane;organelle lumen;vacuole	protein binding	Cd63	92.6	94.4	95.1	94.8	107.4	96.5	102.6	101.6	108	107	0.093437	0.885104
High	Q9Z1K6	E3 ubiquitin-protein ligase ARIH2 OS=Mus musculus GN=Arih2 PE=1 SV=1	30	14	24	14	492	57.7	5.69	581	cell growth;cell proliferation;metabolic process;regulation of biological process	cytoplasm;nucleus	catalytic activity;metal ion binding;protein binding	Arih2	98.9	97.9	96	105	101.6	101.7	108.2	94.8	97.4	98.5	0.0933634	1.65739	+
High	Q9D083	Kinetochore protein Spc24 OS=Mus musculus GN=Spc24 PE=1 SV=1	16	2	2	2	201	23.4	4.64	30	cell division;cell organization and biogenesis	chromosome;nucleus		Spc24	129.5	81.5	95.3	109.4	133.1	99.5	93.7	82.6	98.4	77.1	0.0933522	0.16567
High	Q9D0U6	Repressor of RNA polymerase III transcription MAF1 homolog OS=Mus musculus GN=Maf1 PE=2 SV=1	8	2	3	2	258	28.8	4.64	38	cell organization and biogenesis;metabolic process;regulation of biological process	cytoplasm;cytosol;membrane;nucleus	DNA binding;protein binding	Maf1	114.3	88.5	96.4	118.7	103.7	115.8	87.4	91	91.1	93	0.0933505	0.255015
High	Q8C0L8	Conserved oligomeric Golgi complex subunit 5 OS=Mus musculus GN=Cog5 PE=1 SV=3	15	7	10	7	829	91.3	6.27	383	transport	cytoplasm;cytosol;Golgi;membrane	transporter activity	Cog5	96.3	97	98.1	103.2	103.2	102.8	105.3	98.4	99.9	95.8	0.0933337	3.33465	+
High	Q52KG5	Kinesin-like protein KIF26A OS=Mus musculus GN=Kif26a PE=1 SV=2	1	2	3	1	1881	196.2	8.68	90	cellular component movement;regulation of biological process	cytoplasm;cytoskeleton	catalytic activity;motor activity;nucleotide binding;protein binding	Kif26a	116.1	95.7	78.6	95.5	95.2	110.5	111.8	83.8	99.5	113.2	0.0930628	0.245682
High	Q8K4X7	1-acyl-sn-glycerol-3-phosphate acyltransferase delta OS=Mus musculus GN=Agpat4 PE=1 SV=1	21	9	16	9	378	43.8	8.38	188	metabolic process	membrane	catalytic activity	Agpat4	95.1	97	98.1	108.2	107.4	107.8	89.3	97.6	97.6	101.9	0.0930084	0.528404
High	Q9DCD0	6-phosphogluconate dehydrogenase, decarboxylating OS=Mus musculus GN=Pgd PE=1 SV=3	70	29	116	29	483	53.2	7.23	3195	metabolic process	cytoplasm;nucleus	catalytic activity;nucleotide binding	Pgd	99.6	97.7	94.1	102.6	107.5	98.6	105.7	100.6	97.5	96.1	0.0929856	1.22077
High	Q9D967	Magnesium-dependent phosphatase 1 OS=Mus musculus GN=Mdp1 PE=1 SV=1	60	6	11	6	164	18.6	6.8	378	metabolic process		catalytic activity;metal ion binding;receptor activity;signal transducer activity	Mdp1	92.2	94.8	101.4	101.4	98.8	98.3	111.6	95.1	100.8	105.8	0.0928671	0.70006
High	Q9R0A0	Peroxisomal membrane protein PEX14 OS=Mus musculus GN=Pex14 PE=1 SV=1	40	12	23	12	376	41.2	5.11	525	cell organization and biogenesis;cellular component movement;regulation of biological process;transport	membrane	protein binding	Pex14	99.4	98.7	96	104.5	101.6	108.7	103.4	94.4	96.2	97	0.0928488	1.66168	+
High	P47857	ATP-dependent 6-phosphofructokinase, muscle type OS=Mus musculus GN=Pfkm PE=1 SV=3	61	34	103	30	780	85.2	8	3053	cell organization and biogenesis;cellular homeostasis;metabolic process;regulation of biological process	cytoplasm;cytosol;membrane	catalytic activity;metal ion binding;nucleotide binding;protein binding	Pfkm	95	97.1	96.8	106.1	106	100.8	97.9	98.3	99.9	102	0.0928285	1.31988	+
High	Q8BRN9	Coiled-coil and C2 domain-containing protein 1B OS=Mus musculus GN=Cc2d1b PE=1 SV=1	7	5	5	5	848	93	5.41	53	metabolic process;regulation of biological process	nucleus	DNA binding;protein binding	Cc2d1b	100.9	95.3	96.6	109	107.4	101	98.9	97.2	96.6	97.1	0.0926705	0.998591
High	P12382	ATP-dependent 6-phosphofructokinase, liver type OS=Mus musculus GN=Pfkl PE=1 SV=4	52	35	109	29	780	85.3	7.17	2735	cell organization and biogenesis;metabolic process;regulation of biological process;response to stimulus	cytoplasm;cytosol;membrane	catalytic activity;metal ion binding;nucleotide binding;protein binding	Pfkl	95.1	98.7	94.5	102.1	106.2	101	100.6	98	99.4	104.4	0.0926637	1.71838	+
High	Q3TCJ1	BRISC complex subunit Abraxas 2 OS=Mus musculus GN=Abraxas2 PE=1 SV=1	19	8	13	8	415	46.9	6.18	377	cell division;cell organization and biogenesis;metabolic process;regulation of biological process;response to stimulus	cytoplasm;cytoskeleton;nucleus	protein binding	Fam175b; Abraxas2	97.7	95.9	100.2	102.7	104	104.7	106.3	96.3	96.7	95.5	0.0925952	2.28836	+
High	Q8BLN5	Lanosterol synthase OS=Mus musculus GN=Lss PE=1 SV=2	27	15	22	15	733	83.1	6.4	466	metabolic process;regulation of biological process	endoplasmic reticulum;membrane	catalytic activity	Lss	97	103.2	92.9	98.6	107.6	101.2	109.3	95.6	100.7	93.8	0.0925786	0.797287
High	Q8VI75	Importin-4 OS=Mus musculus GN=Ipo4 PE=1 SV=1	31	27	39	27	1082	119.2	5.03	969	cell organization and biogenesis;transport	cytoplasm;membrane;nucleus	protein binding;transporter activity	Ipo4	98.2	96.8	95.3	100.2	104.3	98.2	110	100.3	98.8	97.9	0.0925114	1.00673
High	Q8K2K6	Arf-GAP domain and FG repeat-containing protein 1 OS=Mus musculus GN=Agfg1 PE=1 SV=2	18	10	20	10	561	58	8.63	345	cell differentiation;cell organization and biogenesis;development;regulation of biological process;transport	nucleus	DNA binding;enzyme regulator activity;metal ion binding	Agfg1	96.2	97.4	98.4	96.5	105.9	97.1	115.6	98.1	98.1	96.6	0.0924531	0.550499
High	Q8CIN4	Serine/threonine-protein kinase PAK 2 OS=Mus musculus GN=Pak2 PE=1 SV=1	74	27	127	18	524	57.9	5.77	3054	cell death;metabolic process;regulation of biological process;response to stimulus	cytoplasm;cytosol;membrane;nucleus	catalytic activity;enzyme regulator activity;nucleotide binding;protein binding;signal transducer activity	Pak2	96.7	97.8	98	103.4	103.1	102.2	107.1	96.8	97.1	97.7	0.0924156	2.34071	+
High	Q9JK42	[Pyruvate dehydrogenase (acetyl-transferring)] kinase isozyme 2, mitochondrial OS=Mus musculus GN=Pdk2 PE=1 SV=2	9	2	2	1	407	46	6.61	70	cell communication;metabolic process;regulation of biological process;response to stimulus	cytosol;mitochondrion;organelle lumen	catalytic activity;nucleotide binding;protein binding	Pdk2	90	87.7	103.9	92.6	115.4	104.9	87.4	137.7	92.4	87.9	0.0923968	0.300268
High	Q8C172	Ceramide synthase 6 OS=Mus musculus GN=Cers6 PE=1 SV=1	10	5	6	5	384	44.8	7.64	53	metabolic process	endoplasmic reticulum;membrane;nucleus	catalytic activity;DNA binding	Cers6; Lass6	96.3	99.5	96.5	108.1	107.1	106.7	93.6	98.1	100.9	93.1	0.0923611	0.739769
High	Q9WU28	Prefoldin subunit 5 OS=Mus musculus GN=Pfdn5 PE=1 SV=1	72	8	23	8	154	17.3	6.33	655	metabolic process;regulation of biological process	cytoplasm;nucleus	protein binding	Pfdn5	95.1	95.7	98.9	100.4	104.9	102.5	104	96.8	103.2	98.6	0.0923466	2.06416	+
High	Q91VI7	Ribonuclease inhibitor OS=Mus musculus GN=Rnh1 PE=1 SV=1	88	26	60	26	456	49.8	4.78	1894	regulation of biological process	cytoplasm;cytosol	enzyme regulator activity;protein binding	Rnh1	97.8	96.6	97.2	101.8	104	103.6	105.1	95.4	99.2	99.3	0.0923439	3.16406	+
High	P63101	14-3-3 protein zeta/delta OS=Mus musculus GN=Ywhaz PE=1 SV=1	83	26	1150	17	245	27.8	4.79	26807	cell organization and biogenesis;regulation of biological process;response to stimulus;transport	cytoplasm;cytosol;membrane;mitochondrion;nucleus	protein binding;RNA binding	Ywhaz	95.6	96.4	98.7	101.2	102.4	100.9	108.7	97.3	100.8	98	0.0922717	1.41173	+
High	Q6PAL8	DENN domain-containing protein 5A OS=Mus musculus GN=Dennd5a PE=1 SV=1	4	4	4	2	1287	146.6	6.7	59	regulation of biological process;response to stimulus;transport	cytosol;Golgi;membrane	protein binding;transporter activity	Dennd5a	94.7	100.3	98.6	101.3	102.4	112.5	101.1	97.7	98.2	93.2	0.0921955	0.897863
High	Q99JY9	Actin-related protein 3 OS=Mus musculus GN=Actr3 PE=1 SV=3	70	22	168	18	418	47.3	5.88	4179	cell differentiation;cell division;cell organization and biogenesis;cellular component movement;regulation of biological process;response to stimulus	cytoplasm;cytoskeleton;membrane	nucleotide binding;protein binding;structural molecule activity	Actr3	96.6	96.2	98.3	101.4	102.2	103.4	106.7	99.3	99.2	96.6	0.0920326	2.11848	+
Medium	Q9JHU2	Palmdelphin OS=Mus musculus GN=Palmd PE=1 SV=1	5	1	1	1	551	62.7	5.66	0	cellular component movement;regulation of biological process	cytoplasm;membrane	protein binding	Palmd	100.6	87.5	103	105.5	97.4	103.1	107.7	99.4	98.9	97	0.0920326	0.617628
High	P32507	Nectin-2 OS=Mus musculus GN=Nectin2 PE=1 SV=2	14	5	7	5	530	57.3	4.86	195	cell organization and biogenesis;regulation of biological process	cell surface;membrane	protein binding;receptor activity	Pvrl2; Nectin2	94.4	96.4	95.8	96.4	105.2	97.3	108.4	100.8	101.6	103.7	0.0920157	0.87116
High	Q8K1R7	Serine/threonine-protein kinase Nek9 OS=Mus musculus GN=Nek9 PE=1 SV=2	21	12	17	12	984	107.1	5.63	262	cell division;cell organization and biogenesis;metabolic process	cytoplasm;nucleus	catalytic activity;metal ion binding;nucleotide binding;protein binding	Nek9	100.4	97	95.9	103.2	100.7	109.6	103.3	93.7	99.2	97	0.0919407	1.29426
High	Q69ZF7	Metal transporter CNNM4 OS=Mus musculus GN=Cnnm4 PE=1 SV=2	7	4	6	1	771	86.6	6.07	89	response to stimulus;transport	membrane	transporter activity	Cnnm4	113	99.1	96	127.3	101.3	124.6	84.6	81.5	86.5	86	0.0918358	0.207961
High	Q8BRF7	Sec1 family domain-containing protein 1 OS=Mus musculus GN=Scfd1 PE=1 SV=1	63	27	52	27	639	72.3	6.38	1528	cell organization and biogenesis;regulation of biological process;response to stimulus;transport	cytoplasm;endoplasmic reticulum;Golgi;membrane	protein binding	Scfd1	99.1	97.7	97.1	104.3	103	103.4	106.9	95.7	96.6	96.1	0.0917589	2.59942	+
Medium	Q62414	Neurogenic differentiation factor 2 OS=Mus musculus GN=Neurod2 PE=1 SV=3	7	2	2	2	383	41.5	6.76	22	cell differentiation;defense response;development;metabolic process;regulation of biological process;response to stimulus	nucleus	DNA binding;protein binding	Neurod2	91.9	101.3	100.3	105.8	96.2	107.1	107.9	98	96.8	94.6	0.0916494	0.755274
High	O88746	Target of Myb protein 1 OS=Mus musculus GN=Tom1 PE=1 SV=1	50	13	20	13	492	54.3	4.94	399	transport	cytoplasm;cytosol;endosome;membrane	protein binding	Tom1	101.3	92.9	96.5	103.4	104.3	103.4	101.9	99.1	99.5	97.7	0.0915732	1.51974	+
High	Q9DAU1	Protein canopy homolog 3 OS=Mus musculus GN=Cnpy3 PE=1 SV=1	20	4	8	4	276	30.5	5.62	307	defense response;response to stimulus	endoplasmic reticulum	protein binding	Cnpy3	101.4	92	94.5	97.3	96.1	106.7	108.9	105.3	104	93.7	0.0914956	0.654314
High	Q9QYY0	GRB2-associated-binding protein 1 OS=Mus musculus GN=Gab1 PE=1 SV=2	22	6	8	6	695	76.8	5.67	92	regulation of biological process;response to stimulus	cytoplasm	protein binding;signal transducer activity	Gab1	94.4	95.3	96.1	99.3	108.2	98.8	99.7	100.4	103.1	104.7	0.0914363	1.16886
High	Q3UH93	Plexin-D1 OS=Mus musculus GN=Plxnd1 PE=1 SV=1	3	5	6	4	1925	211.5	7.11	125	cell organization and biogenesis;cellular component movement;development;regulation of biological process;response to stimulus	membrane	protein binding;receptor activity;signal transducer activity	Plxnd1	91	99.3	97.6	108.2	101	103.8	95.8	104.7	93	105.6	0.0907899	0.807504
High	Q3UYC0	Protein phosphatase 1H OS=Mus musculus GN=Ppm1h PE=1 SV=1	28	7	10	7	513	56.3	6.73	184	metabolic process	cytoplasm;nucleus	catalytic activity	Ppm1h	98.5	98.5	95.5	99.8	104.5	95.8	115.2	98.9	95.7	97.6	0.0906797	0.578856
High	Q9DC16	Endoplasmic reticulum-Golgi intermediate compartment protein 1 OS=Mus musculus GN=Ergic1 PE=1 SV=1	36	9	25	9	290	32.5	7.06	600	transport	endoplasmic reticulum;Golgi;membrane		Ergic1	96.5	97.8	97.1	102	103.6	105.4	102.7	99	99.8	96	0.0905466	2.98044	+
High	O88643	Serine/threonine-protein kinase PAK 1 OS=Mus musculus GN=Pak1 PE=1 SV=1	64	24	105	14	545	60.7	5.74	2449	cell death;cell organization and biogenesis;metabolic process;regulation of biological process;response to stimulus;transport	cytoplasm;cytosol;Golgi;membrane;nucleus	catalytic activity;nucleotide binding;protein binding;signal transducer activity	Pak1	97.6	97.2	97.8	103.8	103.7	103.9	104	97.7	96.9	97.3	0.0905339	6.62464	+
High	Q8R317	Ubiquilin-1 OS=Mus musculus GN=Ubqln1 PE=1 SV=1	50	16	65	11	582	61.9	4.94	1090	cell communication;cell organization and biogenesis;metabolic process;regulation of biological process;response to stimulus	cytoplasm;cytosol;endoplasmic reticulum;membrane;nucleus;proteasome;vacuole	protein binding	Ubqln1	96.8	95.4	100	98.6	103.9	101.5	110.8	93.3	100.5	99.1	0.0904222	0.946416
High	Q80XS6	Protein Smaug homolog 2 OS=Mus musculus GN=Samd4b PE=1 SV=1	17	5	5	5	687	75	6.74	121	metabolic process;regulation of biological process	cytoplasm;cytosol;nucleus	protein binding;RNA binding;translation regulator activity	Samd4b	90.7	101.8	97.8	100.9	104.3	94.5	112.4	99.6	95.3	102.6	0.0904124	0.551404
High	Q6PB93	Polypeptide N-acetylgalactosaminyltransferase 2 OS=Mus musculus GN=Galnt2 PE=1 SV=1	44	18	29	18	570	64.5	8.53	651	metabolic process	extracellular;Golgi;membrane;organelle lumen	catalytic activity;metal ion binding	Galnt2	95.2	99.9	96.4	105.8	105.8	104.8	97.4	97.8	100.3	96.5	0.0904003	1.18212
High	Q6URW6	Myosin-14 OS=Mus musculus GN=Myh14 PE=1 SV=1	13	21	57	13	2000	228.4	5.55	1506	cell organization and biogenesis;cellular component movement;regulation of biological process;response to stimulus	cytoplasm;membrane	catalytic activity;motor activity;nucleotide binding;protein binding	Myh14	101.1	96.9	96.7	108.8	102.1	106.8	100.6	98.6	97.2	91.1	0.0902534	1.2411
High	Q8R0P4	Mth938 domain-containing protein OS=Mus musculus GN=Aamdc PE=1 SV=1	28	3	3	3	122	13.2	7.99	83	regulation of biological process	cytoplasm		1810020D17Rik; Aamdc	99.2	97.8	95.4	101.1	107.9	96.2	109.8	94.5	104.2	93.9	0.0901305	0.792805
High	Q6PIU9	Uncharacterized protein FLJ45252 homolog OS=Mus musculus PE=1 SV=2	10	2	2	2	354	37.7	5.07	123	metabolic process;regulation of biological process	cytoplasm	catalytic activity;protein binding	Aak1; LOC102637099; Gm38495	97.6	96.6	99.5	98.3	95.7	121.9	100.9	97.9	97.5	94.1	0.0899745	0.379562
High	P62748	Hippocalcin-like protein 1 OS=Mus musculus GN=Hpcal1 PE=1 SV=2	48	10	27	2	193	22.3	5.5	470		membrane	metal ion binding;protein binding	Hpcal1	104.8	87.5	94.6	96.4	99.2	100.5	111	97.6	105.6	102.8	0.0897978	0.486079
High	P80316	T-complex protein 1 subunit epsilon OS=Mus musculus GN=Cct5 PE=1 SV=1	77	36	286	35	541	59.6	6.02	6642	metabolic process;regulation of biological process;response to stimulus;transport	cytoplasm;cytoskeleton;cytosol	nucleotide binding;protein binding;RNA binding	Cct5	96.9	97.3	97.7	100.8	103.3	102.2	107.8	97.9	98.2	97.8	0.0894675	1.7413	+
High	P62962	Profilin-1 OS=Mus musculus GN=Pfn1 PE=1 SV=2	91	11	156	11	140	14.9	8.28	4625	cell organization and biogenesis;regulation of biological process;response to stimulus;transport	cytoplasm;cytoskeleton;cytosol;extracellular;membrane;nucleus	enzyme regulator activity;nucleotide binding;protein binding;RNA binding	Pfn1	98.8	97.8	96.4	106.2	106.3	104.2	98.9	95.2	98.8	97.4	0.0892575	1.48155	+
High	Q64471	Glutathione S-transferase theta-1 OS=Mus musculus GN=Gstt1 PE=1 SV=4	15	4	4	4	240	27.4	7.27	76	metabolic process;response to stimulus	cytoplasm;cytosol;nucleus	antioxidant activity;catalytic activity;protein binding	Gstt1	87.7	96	106	112.1	90.4	104	104.4	103.7	88.8	106.9	0.0891901	0.381781
High	Q8CBW3	Abl interactor 1 OS=Mus musculus GN=Abi1 PE=1 SV=3	42	18	45	15	481	52.3	7.64	927	cell organization and biogenesis;cellular component movement;metabolic process;regulation of biological process	cytoplasm;cytoskeleton;membrane;nucleus	enzyme regulator activity;protein binding	Abi1	93.4	98.4	98.4	102.1	104.2	98.1	107.1	101	102.8	94.6	0.0888074	1.17129
Medium	Q7TPE5	Probable RNA polymerase II nuclear localization protein SLC7A6OS OS=Mus musculus GN=Slc7a6os PE=1 SV=1	6	1	1	1	306	35	4.58	21	cell differentiation;transport	cytoplasm;nucleus		Slc7a6os	88.8	98	103.4	110.6	111	100.6	89.3	96.8	93	108.6	0.0888074	0.374118
High	Q80U28	MAP kinase-activating death domain protein OS=Mus musculus GN=Madd PE=1 SV=2	29	32	67	32	1577	175.1	6.04	1362	cell death;regulation of biological process	cytoplasm;cytosol;membrane;nucleus		Madd	94.3	95.7	99.5	102.6	106	103.1	98.8	101.6	101.9	96.7	0.0887814	1.42535	+
High	Q9D8U8	Sorting nexin-5 OS=Mus musculus GN=Snx5 PE=1 SV=1	36	14	26	11	404	46.8	6.62	559	cell organization and biogenesis;transport	cytoplasm;cytosol;endosome;membrane	protein binding	Snx5	100.4	96.4	95.1	106.2	98.9	103.4	105.3	98.3	98.1	97.9	0.0884219	1.33106	+
High	Q04447	Creatine kinase B-type OS=Mus musculus GN=Ckb PE=1 SV=1	89	28	707	25	381	42.7	5.67	19987	cellular homeostasis;metabolic process	cytoplasm;cytosol;mitochondrion;nucleus	catalytic activity;nucleotide binding;protein binding	Ckb	97.9	96.7	96.6	100.7	102.3	104.9	104.9	95.4	100.3	100.2	0.0883951	2.31838	+
High	P17742	Peptidyl-prolyl cis-trans isomerase A OS=Mus musculus GN=Ppia PE=1 SV=2	83	17	589	15	164	18	7.9	13775	cell differentiation;cell organization and biogenesis;metabolic process;regulation of biological process	cytoplasm;cytosol;extracellular;membrane;nucleus	catalytic activity;protein binding;RNA binding	Ppia	95.4	98.9	97.4	98.5	100.5	96.9	117.6	98	98.7	98.2	0.0883644	0.476786
High	Q8K2T1	NmrA-like family domain-containing protein 1 OS=Mus musculus GN=Nmral1 PE=1 SV=1	61	15	39	15	309	34.4	6.86	792	transport	cytoplasm;nucleus		Nmral1	100.2	99.1	97.7	106.5	104.5	99.1	110.9	94.1	92.6	95.3	0.0883198	1.05397
High	P34884	Macrophage migration inhibitory factor OS=Mus musculus GN=Mif PE=1 SV=2	17	2	11	2	115	12.5	7.34	230	cell organization and biogenesis;cell proliferation;defense response;metabolic process;regulation of biological process;response to stimulus	cell surface;cytoplasm;cytosol;extracellular;nucleus	catalytic activity;protein binding	Mif	84.6	103.5	95.8	95.9	108.9	83.1	114.5	96	106.7	111	0.08821	0.254212
High	Q8R0X7	Sphingosine-1-phosphate lyase 1 OS=Mus musculus GN=Sgpl1 PE=1 SV=1	23	12	19	12	568	63.6	9.1	392	cell death;cell differentiation;cellular component movement;metabolic process;regulation of biological process;response to stimulus	endoplasmic reticulum;membrane	catalytic activity	Sgpl1	99.7	96.7	95.8	106.2	105.5	108.8	93.6	98.7	96.7	98.2	0.0879855	0.704308
High	Q9DCT8	Cysteine-rich protein 2 OS=Mus musculus GN=Crip2 PE=1 SV=1	43	6	19	6	208	22.7	8.63	490	regulation of biological process		metal ion binding;protein binding	Crip2	92.5	100.2	96.4	98.6	107.7	94.6	108.8	102.2	98.8	100.3	0.0879618	0.626194
High	Q9QY06	Unconventional myosin-IXb OS=Mus musculus GN=Myo9b PE=1 SV=2	2	5	5	5	2114	238.7	8.63	61	cell organization and biogenesis;cellular component movement;regulation of biological process;response to stimulus	cytoplasm;cytoskeleton;cytosol;membrane	catalytic activity;enzyme regulator activity;metal ion binding;motor activity;nucleotide binding;protein binding	Myo9b	101.1	93.2	94.8	114.3	99.9	100.2	95.3	95.5	103.1	102.5	0.0879618	0.51962
Low	O70422	General transcription factor IIH subunit 4 OS=Mus musculus GN=Gtf2h4 PE=1 SV=1	3	1	1	1	463	52.2	9.04	0	metabolic process;regulation of biological process;response to stimulus	nucleus	catalytic activity;DNA binding	Gtf2h4	88.5	102.8	94.7	102.2	93.4	121.7	88	91.2	110.8	106.8	0.0879375	0.257796
High	Q8VHX6	Filamin-C OS=Mus musculus GN=Flnc PE=1 SV=3	26	56	93	41	2726	290.9	5.95	1734		cytoplasm;cytoskeleton;cytosol;membrane	protein binding	Flnc	100.7	95.7	96.6	104.1	103.4	102.5	105.2	95.5	96.3	100.1	0.0878683	2.07943	+
High	Q9DBJ1	Phosphoglycerate mutase 1 OS=Mus musculus GN=Pgam1 PE=1 SV=3	82	17	240	17	254	28.8	7.18	6226	metabolic process;regulation of biological process	cytoplasm;cytosol;membrane;nucleus	catalytic activity;protein binding	Pgam1	94.2	95.4	99.1	98.2	100.1	97.7	113.1	99.1	99	104	0.0878449	0.627321
High	Q9QYK9	Calcium/calmodulin-dependent protein kinase type 1B OS=Mus musculus GN=Pnck PE=1 SV=1	24	6	8	6	343	38.5	6.47	159	metabolic process;regulation of biological process;response to stimulus	cytoplasm;nucleus	catalytic activity;nucleotide binding;protein binding	Pnck	94	101.6	94.3	97.5	96	94.9	122.4	98.5	101.7	99.1	0.0878433	0.313414
High	Q9JIS5	Synaptic vesicle glycoprotein 2A OS=Mus musculus GN=Sv2a PE=1 SV=1	25	16	61	16	742	82.6	5.57	1711	cell communication;cellular homeostasis;regulation of biological process;transport	endoplasmic reticulum;membrane	protein binding;receptor activity;transporter activity	Sv2a	98.5	96.6	95.6	107.8	105.9	102	96.2	99.5	100.1	97.8	0.0877256	0.964957
High	P97371	Proteasome activator complex subunit 1 OS=Mus musculus GN=Psme1 PE=1 SV=2	61	14	28	14	249	28.7	5.97	666	regulation of biological process	cytoplasm;proteasome	enzyme regulator activity;protein binding	Psme1	99.8	90.6	97.2	97.6	96.8	102.5	110.6	96.8	109.8	98.3	0.0876989	0.638619
High	Q8R1N4	NudC domain-containing protein 3 OS=Mus musculus GN=Nudcd3 PE=1 SV=3	67	18	44	18	363	40.9	5.26	1033	cell organization and biogenesis;metabolic process	cytoplasm	protein binding	Nudcd3	94.9	97.5	96	101.5	101.4	102.7	103	97.8	101.1	104.1	0.0875805	3.19476	+
High	Q8K2H2	OTU domain-containing protein 6B OS=Mus musculus GN=Otud6b PE=1 SV=1	10	2	3	2	294	33.7	5.53	123	metabolic process		catalytic activity	Otud6b	103.7	95.9	93.4	101.2	98.9	110.5	104.5	94.8	97.6	99.4	0.0875208	0.737879
Medium	Q922Y1	UBX domain-containing protein 1 OS=Mus musculus GN=Ubxn1 PE=1 SV=1	10	1	1	1	297	33.6	5.26	18	regulation of biological process	cytoplasm;cytosol;endoplasmic reticulum;nucleus;proteasome	protein binding	Ubxn1	102.3	94.4	88.9	106.4	92.3	92.7	113.2	104.8	119.6	85.5	0.0874628	0.365898
High	A6H630	Protein-glutamate O-methyltransferase OS=Mus musculus GN=Armt1 PE=1 SV=1	24	9	12	9	439	50.5	5.92	237	metabolic process;regulation of biological process;response to stimulus		catalytic activity;protein binding	1700052N19Rik; Armt1	100.1	96.5	97.2	108.6	100.4	101.8	105.4	96.5	96.2	97.3	0.0874051	1.30572	+
High	Q9Z2D3	Non-syndromic hearing impairment protein 5 homolog OS=Mus musculus GN=Dfna5 PE=1 SV=1	22	9	16	9	512	56.6	5.39	383	cell death;cell differentiation;regulation of biological process	cytoplasm;cytosol;membrane		Dfna5	95.4	94.4	98	100.8	106.1	103	97.8	98.9	106.9	98.8	0.0874039	1.34339	+
High	Q9D0M5	Dynein light chain 2, cytoplasmic OS=Mus musculus GN=Dynll2 PE=1 SV=1	46	4	66	2	89	10.3	7.37	2066	cell organization and biogenesis;cellular component movement;regulation of biological process;transport	cytoplasm;cytoskeleton;membrane;nucleus	catalytic activity;motor activity;protein binding	Dynll2	93.2	100.9	100.5	100.4	113	97.4	106.5	93.7	96.2	98.2	0.08729	0.6198
High	Q8BH47	Vesicle-trafficking protein SEC22a OS=Mus musculus GN=Sec22a PE=2 SV=1	7	2	2	2	307	35	8.37	85	cell organization and biogenesis;transport	cytoplasm;endoplasmic reticulum;membrane	protein binding	Sec22a	94	97.9	97.9	111.4	104	96.5	98.6	99.6	94.3	105.7	0.0872871	0.699249
High	O88630	Golgi SNAP receptor complex member 1 OS=Mus musculus GN=Gosr1 PE=1 SV=2	31	6	6	6	250	28.5	9.29	184	cell organization and biogenesis;regulation of biological process;transport	cytosol;Golgi;membrane	protein binding	Gosr1	99.1	96.5	97	107.8	109.6	104.7	92.3	96.3	99.2	97.6	0.0870567	0.602152
Low	Q5PRF0	HEAT repeat-containing protein 5A OS=Mus musculus GN=Heatr5a PE=1 SV=2	0	1	1	1	2038	219.8	6.76	15				Heatr5a	111.7	90.2	88.8	96	113.1	108.8	93.8	105.4	96.4	95.8	0.0870249	0.298181
High	Q9Z2L7	Cytokine receptor-like factor 3 OS=Mus musculus GN=Crlf3 PE=1 SV=1	19	6	9	6	442	49.5	5.03	207	regulation of biological process	cytoplasm;cytosol;membrane	protein binding	Crlf3	95	90.1	104.4	102.2	100.5	108.4	98.9	104.8	95.3	100.4	0.0870231	0.656668
High	O89106	Bis(5'-adenosyl)-triphosphatase OS=Mus musculus GN=Fhit PE=1 SV=3	37	5	7	5	150	17.2	6.73	87	cell death;metabolic process;regulation of biological process;response to stimulus	cytoplasm;cytosol;membrane;nucleus	catalytic activity;metal ion binding;nucleotide binding;protein binding	Fhit	103	99.4	88.6	104.2	96.4	116.2	95.3	91.6	107.6	97.8	0.0869378	0.383901
Medium	Q6S5J6	Krev interaction trapped protein 1 OS=Mus musculus GN=Krit1 PE=1 SV=1	2	1	1	1	736	83.9	8.38	23	cellular homeostasis;regulation of biological process	cytoplasm;cytoskeleton;membrane	enzyme regulator activity;protein binding	Krit1	85	101.1	104.9	96.2	107.7	112.9	95.3	87.5	96.4	112.8	0.0869378	0.353585
Medium	Q9QY66	Zinc finger HIT domain-containing protein 2 OS=Mus musculus GN=Znhit2 PE=2 SV=2	3	1	1	1	399	42.9	6.3	61	cell differentiation		metal ion binding	Znhit2	103.5	96.8	99.7	131.5	85.8	112.8	94.7	99.3	91.6	84.3	0.0867838	0.200551
High	E9PVX6	Proliferation marker protein Ki-67 OS=Mus musculus GN=Mki67 PE=1 SV=1	5	6	7	6	3177	350.7	9.72	89	cell organization and biogenesis;cell proliferation;metabolic process;regulation of biological process;response to stimulus	chromosome;cytoplasm;membrane;nucleus	DNA binding;nucleotide binding;protein binding;RNA binding	Mki67	99	92.7	102.8	101	98	103.1	114.9	95	97	96.5	0.0867423	0.552648
High	P70677	Caspase-3 OS=Mus musculus GN=Casp3 PE=1 SV=1	76	18	135	17	277	31.5	6.92	3660	cell death;cell differentiation;metabolic process;regulation of biological process;response to stimulus	cytoplasm;cytosol;membrane;nucleus	catalytic activity;enzyme regulator activity;protein binding	Casp3	95.2	97.3	98.4	102.1	104.3	103.2	102.3	98.7	100.1	98.4	0.0867333	2.7661	+
High	Q6PEE3	Ribonucleoside-diphosphate reductase subunit M2 B OS=Mus musculus GN=Rrm2b PE=1 SV=1	11	2	2	2	351	40.8	5.01	68	metabolic process;regulation of biological process;response to stimulus	cytoplasm;cytosol;mitochondrion;nucleus	catalytic activity;metal ion binding	Rrm2b	90.1	98	102.8	98.2	117	98.7	98	98.3	98.2	100.8	0.0867333	0.412335
High	P60670	Nuclear protein localization protein 4 homolog OS=Mus musculus GN=Nploc4 PE=1 SV=3	47	20	46	20	608	68	6.46	1005	cell organization and biogenesis;metabolic process;regulation of biological process;transport	cytoplasm;cytosol;endoplasmic reticulum;membrane;nucleus	metal ion binding;protein binding	Nploc4	98.4	96.7	97.5	103.6	102.6	103.3	104.8	99.2	97	96.8	0.0867086	3.51936	+
Low	Q9EPB5	Serine hydrolase-like protein OS=Mus musculus GN=Serhl PE=1 SV=1	4	1	2	1	311	35.3	8.1	17		cytoplasm;mitochondrion	catalytic activity	Serhl	107.7	91.7	97.6	106.7	107.6	108	98.2	88.2	91	103.4	0.0866054	0.591445
High	P39429	TNF receptor-associated factor 2 OS=Mus musculus GN=Traf2 PE=1 SV=1	5	3	3	3	501	56	6.96	44	cell death;cell organization and biogenesis;metabolic process;regulation of biological process;response to stimulus	cytoplasm;cytosol;membrane	catalytic activity;metal ion binding;protein binding	Traf2	93.8	95.4	100.4	104.2	102.6	107.5	95.7	99.1	99.6	101.7	0.0865248	0.861196
High	Q8C1F4	Chondroitin sulfate N-acetylgalactosaminyltransferase 2 OS=Mus musculus GN=Csgalnact2 PE=2 SV=1	3	3	14	2	542	62.5	5.67	103	metabolic process	Golgi;membrane	catalytic activity;metal ion binding	Csgalnact2	84.7	101.2	101.4	95.4	103.7	112.2	95.4	111.2	94.6	100.3	0.0863695	0.382994
High	Q9CQ60	6-phosphogluconolactonase OS=Mus musculus GN=Pgls PE=1 SV=1	86	14	54	14	257	27.2	5.85	1534	metabolic process	cytoplasm	catalytic activity	Pgls	97	98.2	96.1	99.2	102.9	99.7	110.5	96.3	100.1	99.9	0.0861513	0.942218
High	Q9R008	Mevalonate kinase OS=Mus musculus GN=Mvk PE=1 SV=1	18	5	6	5	395	41.9	6.68	285	metabolic process;regulation of biological process	cytoplasm;cytosol	catalytic activity;nucleotide binding;protein binding;RNA binding	Mvk	91.9	100.2	94.9	103.7	105.3	103	94.2	100	104.5	102.3	0.086102	0.791393
High	P55194	SH3 domain-binding protein 1 OS=Mus musculus GN=Sh3bp1 PE=1 SV=2	2	1	2	1	601	65.2	5.68	77	regulation of biological process;response to stimulus	cytoplasm	enzyme regulator activity;protein binding	Sh3bp1	104	93.1	95.2	111	98	108.1	96.6	98.3	91.3	104.4	0.0860976	0.534351
High	O08547	Vesicle-trafficking protein SEC22b OS=Mus musculus GN=Sec22b PE=1 SV=3	54	12	51	12	215	24.7	8.51	1913	cell organization and biogenesis;regulation of biological process;transport	endoplasmic reticulum;Golgi;membrane	protein binding	Sec22b	97.7	98.3	95.1	104.6	106.1	105	96.3	98.8	99.4	98.7	0.086092	1.06708
High	P22935	Cellular retinoic acid-binding protein 2 OS=Mus musculus GN=Crabp2 PE=2 SV=2	51	6	15	5	138	15.7	5.71	424	metabolic process;regulation of biological process;transport	cytoplasm;cytosol;endoplasmic reticulum;nucleus	protein binding;transporter activity	Crabp2	100.3	97.4	95.1	104.2	99.5	103.4	107.3	97.4	98.7	96.6	0.086071	1.33427	+
High	Q3UDE2	Tubulin--tyrosine ligase-like protein 12 OS=Mus musculus GN=Ttll12 PE=1 SV=1	44	21	51	21	639	74	5.63	1487	metabolic process		catalytic activity;nucleotide binding	Ttll12	96.3	96.2	98.9	101.5	102.7	100.8	107.4	98.2	99.7	98.2	0.086006	1.58478	+
High	Q6PHZ2	Calcium/calmodulin-dependent protein kinase type II subunit delta OS=Mus musculus GN=Camk2d PE=1 SV=1	53	23	86	13	499	56.3	7.25	1958	cell differentiation;cell growth;cell organization and biogenesis;cellular component movement;cellular homeostasis;metabolic process;regulation of biological process;response to stimulus;transport	cytoplasm;cytosol;endoplasmic reticulum;membrane;nucleus	catalytic activity;nucleotide binding;protein binding	Camk2d	94.3	94.3	95.6	99.1	103.7	99.1	100.3	101.8	106.5	105.4	0.085969	2.1337	+
High	Q6PD10	Inositol hexakisphosphate kinase 1 OS=Mus musculus GN=Ip6k1 PE=2 SV=1	17	5	8	5	433	49.3	7.23	154	metabolic process	cytoplasm;cytosol;nucleus	catalytic activity;nucleotide binding	Ip6k1	95.6	95	98.7	105.2	97.8	105.2	101.2	100.3	101.3	99.8	0.0859073	1.29
High	Q80W04	Transmembrane and coiled-coil domains protein 2 OS=Mus musculus GN=Tmcc2 PE=1 SV=1	24	8	9	8	706	77	6.84	305	metabolic process	endoplasmic reticulum;membrane		Tmcc2	95.1	96.8	99.1	103.7	105	109.8	93.3	99.2	97.3	100.8	0.0858872	0.661723
High	P45376	Aldose reductase OS=Mus musculus GN=Akr1b1 PE=1 SV=3	63	17	71	17	316	35.7	7.18	1450	metabolic process;regulation of biological process;response to stimulus	cytoplasm;cytosol;vacuole	catalytic activity	Akr1b3	96.2	96.2	97.4	99.3	105.7	101.2	103.9	99.6	100.4	100.2	0.0858806	1.74524	+
High	Q80V94	AP-4 complex subunit epsilon-1 OS=Mus musculus GN=Ap4e1 PE=1 SV=3	5	4	5	4	1122	124.8	5.72	93	transport	Golgi;membrane		Ap4e1	94.9	96.3	99.6	105.9	95.1	107.3	103.2	102	100.9	94.8	0.0858277	0.841885
High	P13020	Gelsolin OS=Mus musculus GN=Gsn PE=1 SV=3	38	20	44	20	780	85.9	6.18	822	cell death;cell organization and biogenesis;metabolic process;regulation of biological process;response to stimulus;transport	cytoplasm;cytoskeleton;cytosol;extracellular;membrane;nucleus	metal ion binding;protein binding	Gsn	97.2	95.8	96.2	98.8	104.1	96.9	109.4	98.1	102.8	100.7	0.0857011	0.858995
High	Q6RHR9	Membrane-associated guanylate kinase, WW and PDZ domain-containing protein 1 OS=Mus musculus GN=Magi1 PE=1 SV=1	21	23	34	22	1471	161.9	7.36	624	cell death	cytoplasm;membrane;nucleus	nucleotide binding;protein binding;structural molecule activity	Magi1	98.4	97.7	93.9	99.5	103.7	102.2	104.9	101.5	100.6	97.5	0.0855888	1.65335	+
High	Q8R3I3	Conserved oligomeric Golgi complex subunit 6 OS=Mus musculus GN=Cog6 PE=1 SV=2	19	8	8	7	657	73	6.14	135	metabolic process;transport	Golgi;membrane		Cog6	96.4	100.1	95.7	108.1	101.7	103.3	100.3	97.1	100.5	96.9	0.0855447	1.30328	+
High	Q04841	DNA-3-methyladenine glycosylase OS=Mus musculus GN=Mpg PE=2 SV=3	5	1	2	1	333	36.4	9.45	91	metabolic process;response to stimulus	cytoplasm;mitochondrion;nucleus	catalytic activity;DNA binding	Mpg	90	98.3	91.9	90.7	109.5	103.6	92.6	103.1	109.2	111.2	0.0854625	0.439311
Medium	Q8BK06	F-box only protein 9 OS=Mus musculus GN=Fbxo9 PE=1 SV=1	5	1	2	1	437	50.7	6.84	33	cell differentiation;defense response;metabolic process;regulation of biological process;response to stimulus	cytoplasm	catalytic activity;protein binding	Fbxo9	97.1	105.8	89.6	106.4	104.5	104.1	98.8	107.1	98.6	88	0.0854595	0.636359
High	O88545	COP9 signalosome complex subunit 6 OS=Mus musculus GN=Cops6 PE=1 SV=1	45	10	31	10	324	35.9	5.73	828	metabolic process	cytoplasm;nucleus	protein binding	Cops6	96.6	96.4	99.3	94.4	106.2	102.9	110	98	98.8	97.3	0.0854	0.702024
High	Q921X9	Protein disulfide-isomerase A5 OS=Mus musculus GN=Pdia5 PE=1 SV=1	15	4	5	4	517	59.2	7.5	103	cellular homeostasis;metabolic process;regulation of biological process;response to stimulus	endoplasmic reticulum;organelle lumen	catalytic activity	Pdia5	99.2	101.2	93.9	97.2	102	102.9	114.2	96.6	97.8	94.9	0.0852985	0.595962
High	Q9WUQ2	Prolactin regulatory element-binding protein OS=Mus musculus GN=Preb PE=1 SV=1	35	11	23	11	417	45.4	8.76	633	cell organization and biogenesis;metabolic process;regulation of biological process;transport	endoplasmic reticulum;membrane;nucleus	DNA binding;enzyme regulator activity;protein binding	Preb	96.6	97.8	95.8	108.9	107.3	107.2	87.1	101.5	99.5	98.3	0.0852972	0.417082
High	O54833	Casein kinase II subunit alpha' OS=Mus musculus GN=Csnk2a2 PE=1 SV=1	58	16	27	14	350	41.2	8.56	425	cell death;metabolic process;regulation of biological process;response to stimulus	chromosome;cytoplasm;membrane;nucleus	catalytic activity;nucleotide binding;protein binding	Csnk2a2	95	98	100.6	101.3	103.2	97.3	113.5	97.1	98.5	95.4	0.0852644	0.648423
High	Q6RUT7	Protein CCSMST1 OS=Mus musculus GN=Ccsmst1 PE=1 SV=1	38	2	4	2	136	15.3	4.93	149		membrane		BC003965	99.8	86.1	101.5	91.7	119.4	96.7	98.7	91.5	101.3	113.3	0.0851578	0.289125
High	O08648	Mitogen-activated protein kinase kinase kinase 4 OS=Mus musculus GN=Map3k4 PE=1 SV=2	6	9	9	9	1597	179.7	6.43	165	cell differentiation;cell organization and biogenesis;metabolic process;regulation of biological process;response to stimulus	cytoplasm	catalytic activity;metal ion binding;nucleotide binding;protein binding;signal transducer activity	Map3k4	93.7	95.9	98.6	104.4	106.8	100	96.4	101.2	99.1	103.9	0.0850462	0.967707
High	P08113	Endoplasmin OS=Mus musculus GN=Hsp90b1 PE=1 SV=2	69	61	506	59	802	92.4	4.82	10891	cell organization and biogenesis;metabolic process;regulation of biological process;response to stimulus;transport	cytosol;endoplasmic reticulum;extracellular;membrane;nucleus;organelle lumen	nucleotide binding;protein binding;RNA binding	Hsp90b1	98.7	96.2	97.9	104	103	101.6	105.5	97.8	97.6	97.7	0.0850261	2.44007	+
High	Q8K190	SAYSvFN domain-containing protein 1 OS=Mus musculus GN=Saysd1 PE=1 SV=1	11	2	2	2	188	20.7	8.6	88		membrane		Saysd1	95.4	88.1	105.5	103.2	99	99	107.5	91.5	107	103.7	0.0849353	0.548252
High	Q99LJ6	Glutathione peroxidase 7 OS=Mus musculus GN=Gpx7 PE=1 SV=1	44	8	15	8	186	21	8.27	196	metabolic process;response to stimulus	endoplasmic reticulum;extracellular	antioxidant activity;catalytic activity	Gpx7	99.5	95.7	97.2	106.6	110.3	102.5	94.1	96.2	100.8	97.1	0.0849065	0.657255
High	P49615	Cyclin-dependent-like kinase 5 OS=Mus musculus GN=Cdk5 PE=1 SV=1	72	18	52	16	292	33.3	7.66	1121	cell communication;cell death;cell differentiation;cell division;cell organization and biogenesis;cellular component movement;coagulation;metabolic process;regulation of biological process;response to stimulus;transport	cytoplasm;cytoskeleton;cytosol;membrane;nucleus	catalytic activity;nucleotide binding;protein binding	Cdk5	96.7	99.6	96.6	99.3	103.4	99	112.5	96.6	99.4	96.8	0.0848819	0.741017
High	P10126	Elongation factor 1-alpha 1 OS=Mus musculus GN=Eef1a1 PE=1 SV=3	73	31	1308	18	462	50.1	9.01	32514	cell organization and biogenesis;metabolic process;regulation of biological process;response to stimulus	cytoplasm;cytoskeleton;cytosol;membrane;nucleus	catalytic activity;nucleotide binding;protein binding;RNA binding	Eef1a1; LOC101056619	97.9	96.8	98.7	102.5	101.3	101.2	109.9	97	97.7	97	0.0848573	1.19252
High	Q8R1S0	Ubiquinone biosynthesis monooxygenase COQ6, mitochondrial OS=Mus musculus GN=Coq6 PE=1 SV=3	4	2	2	2	476	51.4	7.17	61	metabolic process	Golgi;membrane;mitochondrion	catalytic activity;nucleotide binding	Coq6	82.1	105.1	96.3	100.9	112	93.4	94.6	103.6	109.6	102.3	0.0848562	0.317256
Low	Q8K330	Protein phosphatase Slingshot homolog 3 OS=Mus musculus GN=Ssh3 PE=1 SV=1	3	2	2	2	649	72.2	5.57	16	cell organization and biogenesis;metabolic process;regulation of biological process	cytoplasm;cytoskeleton;nucleus	catalytic activity;DNA binding;protein binding	Ssh3	101.7	96.7	100.8	103.6	110.2	105.8	103.5	93.3	89.8	94.7	0.084851	1.3562	+
Low	Q8R367	Ras-related and estrogen-regulated growth inhibitor OS=Mus musculus GN=Rerg PE=2 SV=1	5	1	1	1	199	22.6	7.37	30	regulation of biological process;response to stimulus	cytoplasm;cytosol;membrane;nucleus	catalytic activity;nucleotide binding	Rerg	102	95.1	99.3	113.5	114.3	103.9	87.4	92.3	92.2	100	0.0847116	0.330897
High	Q8CFI0	E3 ubiquitin-protein ligase NEDD4-like OS=Mus musculus GN=Nedd4l PE=1 SV=2	40	32	77	26	1004	115.3	6.15	1690	cell differentiation;metabolic process;regulation of biological process;response to stimulus	cytoplasm;endosome;Golgi;membrane	catalytic activity;protein binding	Nedd4l	98	95.3	99.8	102.1	107	107.9	97.4	100.7	96.3	95.6	0.0845935	0.946789
High	P0C7M9	C-type lectin domain family 2 member L OS=Mus musculus GN=Clec2l PE=1 SV=1	11	2	2	2	211	23.6	7.2	48		membrane		Clec2l	103.2	99.6	87.7	96.4	98.4	88.7	127.2	97.3	103	98.5	0.0845093	0.2151
High	Q9JKR6	Hypoxia up-regulated protein 1 OS=Mus musculus GN=Hyou1 PE=1 SV=1	61	46	176	46	999	111.1	5.19	4606	regulation of biological process;response to stimulus;transport	endoplasmic reticulum;extracellular;membrane;organelle lumen	nucleotide binding	Hyou1	98	97.4	97.8	104.5	105.2	104	100.8	98.2	98.6	95.6	0.0844495	2.41428	+
High	Q8BXA5	Cleft lip and palate transmembrane protein 1-like protein OS=Mus musculus GN=Clptm1l PE=1 SV=1	16	6	8	6	539	62.1	8.84	144	cell death	membrane		Clptm1l	94.7	102.3	96	102.4	105.4	107.1	99.3	99.2	100.5	92.9	0.0843894	1.03692
Low	Q8BWR8	Rhophilin-2 OS=Mus musculus GN=Rhpn2 PE=1 SV=2	6	1	1	1	686	76.9	6.8	0	regulation of biological process;response to stimulus	cytoplasm	protein binding	Rhpn2	83.1	110	83.3	109.4	122.4	100.2	58.7	106.3	114.4	112.3	0.0842661	0.113718
High	P48381	Transcription factor RFX3 OS=Mus musculus GN=Rfx3 PE=1 SV=2	9	4	5	4	749	83.5	6.07	146	cell differentiation;cell organization and biogenesis;cellular component movement;development;metabolic process;regulation of biological process	nucleus	DNA binding;protein binding	Rfx3	98.4	95.9	97.9	106.5	99.6	101.1	105.8	96	100.7	98.3	0.0841481	1.39969	+
Medium	P70425	GTP-binding protein Rit2 OS=Mus musculus GN=Rit2 PE=1 SV=1	9	2	3	2	217	24.8	6.92	48	metabolic process;regulation of biological process;response to stimulus	cytoplasm;membrane;nucleus	catalytic activity;nucleotide binding;protein binding	Rit2	97.3	92.8	99.5	102.3	103.8	111.3	91.9	101.4	95.9	103.8	0.0840596	0.523611
High	Q8C561	LMBR1 domain-containing protein 2 OS=Mus musculus GN=Lmbrd2 PE=1 SV=1	13	9	22	9	694	81	7.34	530		membrane		Lmbrd2	94.7	102	95.6	103.5	104.7	104.8	100.1	99.3	98	97.5	0.0840037	1.27265
High	Q08093	Calponin-2 OS=Mus musculus GN=Cnn2 PE=1 SV=1	26	7	17	5	305	33.1	7.62	247	cell organization and biogenesis;regulation of biological process;response to stimulus	cytoskeleton;membrane	protein binding	Cnn2	97.7	97.1	95.1	102.7	99	102.8	105.2	98	99.2	103.4	0.0839751	1.76639	+
High	Q8CHY6	Transcriptional repressor p66 alpha OS=Mus musculus GN=Gatad2a PE=1 SV=2	12	6	7	5	629	67.3	9.89	156	cell death;metabolic process;regulation of biological process	nucleus	metal ion binding;protein binding	Gatad2a	100.9	96.3	97.3	92.6	102.2	99.9	121.5	100.3	94.6	94.5	0.0839718	0.335355
High	Q8R127	Saccharopine dehydrogenase-like oxidoreductase OS=Mus musculus GN=Sccpdh PE=1 SV=1	45	12	29	12	429	47.1	8.6	791	metabolic process	membrane;mitochondrion;nucleus	catalytic activity	Sccpdh	95	99.3	97.8	103.8	105.2	100	103.8	99.7	99.5	95.9	0.0839431	1.73962	+
High	O35594	Intraflagellar transport protein 81 homolog OS=Mus musculus GN=Ift81 PE=1 SV=4	14	9	10	8	676	79.2	8.75	162	cell differentiation;cell organization and biogenesis;cellular component movement;development;metabolic process;transport		protein binding	Ift81	102.1	92.1	104.7	106.7	104.1	107.4	104.2	92	89.5	97.3	0.0839094	0.864647
High	P21126	Ubiquitin-like protein 4A OS=Mus musculus GN=Ubl4a PE=1 SV=1	17	2	3	2	157	17.8	8.44	94	transport	cytoplasm;cytosol;membrane;nucleus	protein binding	Ubl4; Ubl4a; Slc10a3-ubl4; Gm38419; SlcUbl4a; Gm44504	97	98.7	92.8	99.3	112.4	100.3	95.7	98.7	101.9	103.1	0.0838991	0.584591
High	P46737	Lys-63-specific deubiquitinase BRCC36 OS=Mus musculus GN=Brcc3 PE=1 SV=1	34	7	15	7	291	33.3	5.83	226	cell division;cell organization and biogenesis;metabolic process;regulation of biological process;response to stimulus	cytoplasm;cytoskeleton;nucleus	catalytic activity;enzyme regulator activity;metal ion binding;protein binding	Brcc3	97.4	93.7	100.9	101	100.6	111.4	99.6	97	99.9	98.5	0.083738	0.751271
High	P57780	Alpha-actinin-4 OS=Mus musculus GN=Actn4 PE=1 SV=1	71	50	232	34	912	104.9	5.41	5928	cell organization and biogenesis;cellular component movement;regulation of biological process;response to stimulus;transport	cytoplasm;cytoskeleton;cytosol;nucleus	DNA binding;metal ion binding;protein binding;RNA binding	Actn4	98.7	95.8	97.6	101.5	102	104.3	104.9	98.9	98.6	97.7	0.0835936	2.29939	+
High	Q9CRD2	ER membrane protein complex subunit 2 OS=Mus musculus GN=Emc2 PE=1 SV=1	51	10	27	10	297	34.9	6.81	686	metabolic process	cytoplasm;endoplasmic reticulum;mitochondrion;nucleus	protein binding	Emc2	100.3	97.5	97.5	105.6	103.9	107.9	99.8	94.9	98.5	94.2	0.0835203	1.37186	+
High	Q9CR64	Protein kish-A OS=Mus musculus GN=Tmem167a PE=1 SV=1	25	2	3	2	72	8.1	8.95	73	transport	Golgi;membrane		Tmem167	97.8	99.4	99.2	117.1	107.5	112.3	81.8	94.6	96.1	94.1	0.083334	0.254666
High	Q505D1	Serine/threonine-protein phosphatase 6 regulatory ankyrin repeat subunit A OS=Mus musculus GN=Ankrd28 PE=1 SV=1	16	12	13	12	1053	112.8	6.27	262		nucleus	protein binding	Ankrd28	95.8	97.7	98.3	103.7	101.2	103.1	104.2	98.7	97.6	99.7	0.0833271	2.66194	+
High	Q91WC3	Long-chain-fatty-acid--CoA ligase 6 OS=Mus musculus GN=Acsl6 PE=1 SV=1	26	15	20	15	697	78	7.34	584	cell proliferation;metabolic process;regulation of biological process;transport	endoplasmic reticulum;membrane;mitochondrion;nucleus	catalytic activity;nucleotide binding;protein binding	Acsl6	98.2	97.1	98.3	106.9	105.6	103.2	99	96.1	99.8	95.7	0.0831786	1.41661	+
High	B2RXC1	Trafficking protein particle complex subunit 11 OS=Mus musculus GN=Trappc11 PE=1 SV=1	16	12	14	12	1133	128.3	7.58	278	transport	Golgi		Trappc11	95.7	95	99.3	101.1	103.5	104.7	100.3	98.2	100	102.2	0.0831253	1.75369	+
Medium	P56873	Sjoegren syndrome/scleroderma autoantigen 1 homolog OS=Mus musculus GN=Sssca1 PE=1 SV=1	11	1	1	1	199	21.3	5.12	18			protein binding	Sssca1	88.4	96.7	107.6	100.7	114.7	110.1	87.9	104.9	96.2	92.9	0.0830781	0.282307
High	Q9D7G0	Ribose-phosphate pyrophosphokinase 1 OS=Mus musculus GN=Prps1 PE=1 SV=4	62	17	55	7	318	34.8	6.98	1671	metabolic process		catalytic activity;metal ion binding;nucleotide binding;protein binding	Prps1	98.5	98	97.2	104.8	106.4	103.9	99.7	96.2	97.6	97.6	0.0830351	1.70103	+
High	Q00493	Carboxypeptidase E OS=Mus musculus GN=Cpe PE=1 SV=2	52	21	54	21	476	53.2	5.19	863	cell organization and biogenesis;metabolic process;regulation of biological process;response to stimulus	extracellular;Golgi;membrane	catalytic activity;metal ion binding;protein binding	Cpe	93.7	99.7	98.4	101.4	106	98.8	105.9	96.7	100.6	98.9	0.0829771	1.1142
High	P02772	Alpha-fetoprotein OS=Mus musculus GN=Afp PE=2 SV=1	87	44	424	44	605	67.3	5.92	11282	metabolic process;regulation of biological process;reproduction;response to stimulus;transport	cytoplasm;cytosol;extracellular	catalytic activity;metal ion binding	Afp	103.8	103.4	79.8	104.3	95.9	99	106.1	101.9	97.7	107.9	0.0829019	0.330258
High	P70404	Isocitrate dehydrogenase [NAD] subunit gamma 1, mitochondrial OS=Mus musculus GN=Idh3g PE=1 SV=1	44	13	35	13	393	42.8	9.01	1027	metabolic process;regulation of biological process	mitochondrion	catalytic activity;metal ion binding;nucleotide binding	Idh3g	94.8	97.7	98.2	94.6	100.7	95.7	119.5	98.1	102.1	98.6	0.0828137	0.352397
High	Q7TMQ7	WD repeat-containing protein 91 OS=Mus musculus GN=Wdr91 PE=1 SV=1	23	15	18	15	748	83.4	6.64	356			protein binding	Wdr91	96.3	97	98.9	101.3	103.6	101.7	106	98.1	98.9	98.3	0.0827501	1.99806	+
High	Q8VHI3	GDP-fucose protein O-fucosyltransferase 2 OS=Mus musculus GN=Pofut2 PE=1 SV=1	23	9	16	9	429	49.4	6.48	294	metabolic process;regulation of biological process	endoplasmic reticulum;Golgi	catalytic activity	Pofut2	97.2	96.3	100.2	108.8	104.6	109.6	91.7	96.9	95.6	99.1	0.0826873	0.522928
High	Q9R1Z7	6-pyruvoyl tetrahydrobiopterin synthase OS=Mus musculus GN=Pts PE=1 SV=2	42	5	9	5	144	16.2	6.52	133	metabolic process	cytoplasm;mitochondrion	catalytic activity;metal ion binding;protein binding	Pts	95.2	99.7	98.8	104.6	110.7	107.7	91.7	96.9	98.7	95.9	0.0826873	0.512723
High	Q9WV32	Actin-related protein 2/3 complex subunit 1B OS=Mus musculus GN=Arpc1b PE=1 SV=4	28	8	16	7	372	41	8.35	342	cell organization and biogenesis;regulation of biological process;response to stimulus	cytoplasm;cytoskeleton	protein binding;structural molecule activity	Arpc1b	92.9	100.9	94.6	107.8	100.5	101.2	97.7	100	101.2	103.2	0.0826289	0.849471
Medium	Q62523	Zyxin OS=Mus musculus GN=Zyx PE=1 SV=2	5	2	2	2	564	60.5	6.4	43	cell organization and biogenesis;regulation of biological process;response to stimulus	cytoplasm;cytoskeleton;cytosol;nucleus	metal ion binding;protein binding;RNA binding	Zyx	91.5	97.2	97.1	98.5	101.7	92.5	110.8	105.1	105.2	100.5	0.0825253	0.531692
High	O70348	Decapping and exoribonuclease protein OS=Mus musculus GN=Dxo PE=1 SV=2	8	2	2	2	397	45.3	8.06	39	metabolic process;regulation of biological process	cytosol;membrane;nucleus	catalytic activity;metal ion binding;nucleotide binding;RNA binding	Dom3z; Dxo	93.2	93.5	99.6	85.9	103.7	109.1	105.5	100.5	106.4	102.7	0.0825042	0.378896
High	Q8R1Q8	Cytoplasmic dynein 1 light intermediate chain 1 OS=Mus musculus GN=Dync1li1 PE=1 SV=1	86	32	142	30	523	56.6	6.42	3703	cell division;cell organization and biogenesis;cellular component movement;metabolic process;regulation of biological process;transport	chromosome;cytoplasm;cytoskeleton;membrane	catalytic activity;motor activity;nucleotide binding;protein binding;RNA binding	Dync1li1	96.7	97.3	99.4	102.2	103.8	100.2	108	98	98.1	96.4	0.0824212	1.40497	+
High	Q6P5E6	ADP-ribosylation factor-binding protein GGA2 OS=Mus musculus GN=Gga2 PE=1 SV=1	9	4	6	3	603	66	7.3	186	transport	endosome;Golgi;membrane	protein binding	Gga2	101.7	101.9	90.8	109.4	107.7	101.3	97.2	94.5	86.2	109.4	0.0823805	0.58447
High	P28271	Cytoplasmic aconitate hydratase OS=Mus musculus GN=Aco1 PE=1 SV=3	54	41	96	40	889	98.1	7.5	1661	cellular homeostasis;metabolic process;regulation of biological process;response to stimulus;transport	cytoplasm;cytosol;endoplasmic reticulum;Golgi;mitochondrion	catalytic activity;metal ion binding;RNA binding	Aco1	96.5	97.2	98.3	101.9	104.6	100.7	105	98.1	98.9	98.8	0.0823386	2.13961	+
High	Q9DCM7	Nucleus accumbens-associated protein 2 OS=Mus musculus GN=Nacc2 PE=2 SV=1	5	2	2	1	586	63.2	5.9	36	cell organization and biogenesis;metabolic process;regulation of biological process	mitochondrion;nucleus	catalytic activity;DNA binding;protein binding	Nacc2	99	101.7	91	97.3	108.1	98.8	107.5	103.9	98.7	94	0.0820706	0.614997
High	Q91YQ3	Cold shock domain-containing protein C2 OS=Mus musculus GN=Csdc2 PE=1 SV=2	11	2	6	2	154	16.8	7.55	70	metabolic process;regulation of biological process	cytoplasm;nucleus	DNA binding;protein binding;RNA binding	Csdc2	88.4	98.7	97.7	95.9	110.3	94.1	101.6	104.4	105.4	103.3	0.0818499	0.484486
High	Q91W34	RUS1 family protein C16orf58 homolog OS=Mus musculus PE=1 SV=1	28	9	14	9	466	50.4	7.15	212		membrane		BC017158	95.5	98.3	100	111.8	99.6	113	90.2	96.6	96.6	98.4	0.0818482	0.377794
High	Q5KU39	Vacuolar protein sorting-associated protein 41 homolog OS=Mus musculus GN=Vps41 PE=1 SV=1	17	13	17	13	853	98.5	5.81	241	cell organization and biogenesis;metabolic process;regulation of biological process;transport	cytoskeleton;cytosol;endosome;Golgi;membrane;vacuole	metal ion binding;protein binding	Vps41	98.7	98.7	94.4	106	104.9	110.1	90.7	96.3	98.8	101.4	0.0815761	0.493128
High	Q8C525	Protein MB21D2 OS=Mus musculus GN=Mb21d2 PE=1 SV=1	32	8	12	8	428	48.4	7.68	480			protein binding	Mb21d2	95.7	96.4	98.3	104.9	104.9	100.9	99	102.4	98.4	99.1	0.0814889	1.52659	+
High	Q8BJ42	Disks large-associated protein 2 OS=Mus musculus GN=Dlgap2 PE=1 SV=2	2	2	3	1	1059	119	6.81	77	cell communication	membrane	protein binding	Dlgap2	103.8	93.5	106.3	127.6	100.7	123.7	76.3	81.1	99.7	87.5	0.0814124	0.154794
High	O54983	Ketimine reductase mu-crystallin OS=Mus musculus GN=Crym PE=1 SV=1	48	12	31	12	313	33.5	5.67	992	metabolic process;regulation of biological process;transport	cytoplasm;cytosol;mitochondrion;nucleus	catalytic activity;nucleotide binding;protein binding	Crym	94.4	94.3	98.6	97.6	103.6	98.9	105.2	102.6	107.2	97.5	0.0813947	1.13285
High	O08914	Fatty-acid amide hydrolase 1 OS=Mus musculus GN=Faah PE=1 SV=1	26	9	11	9	579	63.2	7.87	391	metabolic process	endoplasmic reticulum;Golgi;membrane	catalytic activity;protein binding	Faah	98	96.5	95	104.6	105.5	103.1	95.2	99.9	97.9	104.3	0.081382	0.962132
High	Q08890	Iduronate 2-sulfatase OS=Mus musculus GN=Ids PE=2 SV=3	9	3	3	3	552	62.1	5.8	70	metabolic process	vacuole	catalytic activity;metal ion binding;protein binding	Ids	93.1	97.7	99.2	100.5	106	103.1	99.5	108.6	97.7	94.7	0.0813631	1.22697
High	P06151	L-lactate dehydrogenase A chain OS=Mus musculus GN=Ldha PE=1 SV=3	75	24	281	22	332	36.5	7.74	7404	cell communication;metabolic process;response to stimulus	cytoplasm;cytosol;membrane;mitochondrion;nucleus	catalytic activity;protein binding	Ldha	91.7	96.8	95.9	100.9	102.8	100	97.5	103.8	97.4	113.2	0.0813626	1.50732	+
Medium	Q80UU2	Ribonuclease P protein subunit p38 OS=Mus musculus GN=Rpp38 PE=1 SV=1	11	1	2	1	280	31.1	9.73	38	metabolic process	nucleus	catalytic activity	Rpp38	83.9	68.9	125.3	92.4	97.2	90.3	112.4	125.1	100.1	104.3	0.0813161	0.131002
High	Q7TMB8	Cytoplasmic FMR1-interacting protein 1 OS=Mus musculus GN=Cyfip1 PE=1 SV=1	33	35	76	12	1253	145.1	6.9	1753	cell differentiation;cell growth;cell organization and biogenesis;development;regulation of biological process;response to stimulus	cytoplasm	protein binding;RNA binding	Cyfip1	91.7	97.3	100.1	107.1	105.8	101	93.9	105	106.1	92	0.0812557	0.636794
High	Q91V51	Probable tubulin polyglutamylase TTLL1 OS=Mus musculus GN=Ttll1 PE=1 SV=1	17	4	5	4	423	49.1	8.72	193	cell organization and biogenesis;cellular component movement;metabolic process	cytoplasm;cytoskeleton;cytosol	catalytic activity;nucleotide binding;protein binding	Ttll1	89.7	96.4	104.3	110.2	110.8	113.6	75	97.8	100.6	101.6	0.0811368	0.191023
High	P10833	Ras-related protein R-Ras OS=Mus musculus GN=Rras PE=1 SV=1	29	6	16	4	218	23.7	6.79	470	cell differentiation;regulation of biological process;response to stimulus	cytosol;membrane	catalytic activity;nucleotide binding;protein binding	Rras	97.8	97.4	94.8	97.5	103.2	101.8	106.5	105.2	98.2	97.7	0.0810104	1.20137
High	Q7TSI3	Serine/threonine-protein phosphatase 6 regulatory subunit 1 OS=Mus musculus GN=Ppp6r1 PE=1 SV=1	24	12	13	12	856	94.5	4.64	287	regulation of biological process	cytoplasm;cytosol	protein binding	Ppp6r1	96.8	97.7	97.3	102.1	103.4	106.8	99.2	101	95.3	100.4	0.080875	1.51551	+
High	P68033	Actin, alpha cardiac muscle 1 OS=Mus musculus GN=Actc1 PE=1 SV=1	59	23	2840	1	377	42	5.39	72660	cell organization and biogenesis;cellular component movement;regulation of biological process;response to stimulus	cytoplasm;cytoskeleton;membrane	catalytic activity;nucleotide binding;protein binding	Actc1	93.7	97.1	97.9	101	101.7	100.5	103.9	100.1	101.3	102.8	0.0807746	1.97359	+
High	Q61189	Methylosome subunit pICln OS=Mus musculus GN=Clns1a PE=1 SV=1	29	4	10	4	236	26	4.12	335	cell organization and biogenesis;cellular homeostasis;transport	cytoplasm;cytoskeleton;cytosol;membrane;nucleus	protein binding;RNA binding	Clns1a	94.5	97.3	99.1	100.2	106	103.8	100.2	99.2	101.6	98.1	0.0807667	1.39611	+
High	P50516	V-type proton ATPase catalytic subunit A OS=Mus musculus GN=Atp6v1a PE=1 SV=2	83	38	232	38	617	68.3	5.58	6375	metabolic process;transport	cytosol;membrane;mitochondrion	catalytic activity;nucleotide binding;transporter activity	Atp6v1a	95.6	96.7	98.2	102.1	104.4	100.6	102.5	99.3	100.7	99.9	0.0806401	2.37609	+
Low	O35632	Hyaluronidase-2 OS=Mus musculus GN=Hyal2 PE=1 SV=2	2	1	1	1	473	53.6	7.71	31	cell differentiation;cell organization and biogenesis;defense response;metabolic process;regulation of biological process;response to stimulus;transport	cell surface;cytoplasm;cytosol;membrane;vacuole	catalytic activity;enzyme regulator activity;protein binding;receptor activity	Hyal2	100.7	81.5	114.4	107.7	91.4	101.9	117.2	120.6	87.6	77.1	0.080637	0.220202
High	Q9ERG0	LIM domain and actin-binding protein 1 OS=Mus musculus GN=Lima1 PE=1 SV=3	26	19	25	19	753	84	6.6	321	cell organization and biogenesis;regulation of biological process	cytoplasm;cytoskeleton	metal ion binding;protein binding	Lima1	99.5	95.3	98.9	103.4	103.9	100.4	106.4	97.1	95.5	99.6	0.0805984	1.56331	+
High	P97384	Annexin A11 OS=Mus musculus GN=Anxa11 PE=1 SV=2	4	2	4	1	503	54	7.66	155	cell division;response to stimulus;transport	cytoplasm;cytoskeleton;cytosol;membrane;nucleus;vacuole	metal ion binding;protein binding;RNA binding	Anxa11	106.7	90.2	112.7	125.6	81.6	149	80.3	91.6	84	78.3	0.0805387	0.103728
High	Q62188	Dihydropyrimidinase-related protein 3 OS=Mus musculus GN=Dpysl3 PE=1 SV=1	82	36	1322	29	570	61.9	6.49	38924	cell organization and biogenesis;regulation of biological process;response to stimulus	cytoplasm;cytosol	catalytic activity;protein binding	Dpysl3	95.3	95.6	99.2	95	100.4	95.9	117.7	102.3	101	97.6	0.080513	0.375358
High	Q8VDQ8	NAD-dependent protein deacetylase sirtuin-2 OS=Mus musculus GN=Sirt2 PE=1 SV=2	47	14	30	14	389	43.2	5.35	1088	cell communication;cell differentiation;cell division;cell organization and biogenesis;metabolic process;regulation of biological process;response to stimulus	chromosome;cytoplasm;cytoskeleton;cytosol;membrane;mitochondrion;nucleus	catalytic activity;metal ion binding;nucleotide binding;protein binding	Sirt2	96.9	97.6	99.3	105.4	101.8	102.8	104.2	96.9	96.9	98.1	0.0804557	2.41287	+
High	P63046	Sulfotransferase 4A1 OS=Mus musculus GN=Sult4a1 PE=1 SV=1	48	7	14	7	284	33	5.53	330	metabolic process	cytoplasm	catalytic activity;protein binding	Sult4a1	95.8	99.6	96.5	103.3	108.7	102.3	97.2	99	99.4	98.2	0.0803807	0.928732
High	P70335	Rho-associated protein kinase 1 OS=Mus musculus GN=Rock1 PE=1 SV=1	10	11	14	6	1354	158.1	5.86	147	cell death;cell organization and biogenesis;cellular component movement;metabolic process;regulation of biological process;response to stimulus;transport	cytoplasm;cytoskeleton;Golgi;membrane	catalytic activity;metal ion binding;motor activity;nucleotide binding;protein binding	Rock1	99.5	97.1	97.5	105.8	101.3	101.7	105.8	99.3	92.9	99.1	0.0803758	1.76964	+
High	Q8BHD7	Polypyrimidine tract-binding protein 3 OS=Mus musculus GN=Ptbp3 PE=1 SV=1	29	11	33	6	523	56.7	9.13	618	cell differentiation;metabolic process;regulation of biological process	nucleus	nucleotide binding;RNA binding	Ptbp3; Rod1	91.9	95.5	99.4	94.2	107.1	92.3	110.7	99.2	104.8	104.8	0.0803437	0.416635
Medium	Q91X52	L-xylulose reductase OS=Mus musculus GN=Dcxr PE=1 SV=2	4	1	3	1	244	25.7	7.31	86	cell organization and biogenesis;metabolic process	membrane;nucleus	catalytic activity;protein binding	Dcxr	100.5	103.6	89.3	116.3	88.6	108.7	100	97.6	94.3	101	0.0803298	0.291291
High	Q6P8M1	Putative deoxyribonuclease TATDN1 OS=Mus musculus GN=Tatdn1 PE=1 SV=1	22	5	6	5	295	33.3	6.18	224	metabolic process	nucleus	catalytic activity;metal ion binding	Tatdn1	96.8	97	99.2	100.1	98.3	101.2	113.4	94.4	98.4	101.3	0.0802036	0.632731
High	Q9CR57	60S ribosomal protein L14 OS=Mus musculus GN=Rpl14 PE=1 SV=3	32	10	37	10	217	23.5	11.02	1129	metabolic process	membrane;ribosome	protein binding;RNA binding;structural molecule activity	Rpl14	97.4	99.4	98.4	96	99	93.1	128	95.9	98	95	0.0802001	0.234771
High	Q922R1	UPF0183 protein C16orf70 homolog OS=Mus musculus PE=1 SV=2	4	1	2	1	422	47.4	7.74	76	cell organization and biogenesis;transport	membrane	protein binding	D230025D16Rik	107.7	101.6	92.5	107.5	104.5	94.9	118.5	93.6	92.9	86.4	0.0801897	0.357928
High	Q8R3R8	Gamma-aminobutyric acid receptor-associated protein-like 1 OS=Mus musculus GN=Gabarapl1 PE=1 SV=2	31	4	7	1	117	14	8.73	83	cell organization and biogenesis;metabolic process	cytoplasm;cytoskeleton;endoplasmic reticulum;Golgi;membrane;mitochondrion;vacuole	protein binding	Gabarapl1	96	105.8	101.3	113.8	115.5	119	78.9	91.2	87.9	90.6	0.0800803	0.199013
High	Q3UI43	BRISC and BRCA1-A complex member 1 OS=Mus musculus GN=Babam1 PE=1 SV=1	13	3	6	3	333	36.8	4.55	124	cell division;cell organization and biogenesis;cell proliferation;metabolic process;regulation of biological process;response to stimulus	cytoplasm;cytosol;nucleus		Babam1	102	96.7	95.3	101.8	106	102.7	103.8	93.5	98.5	99.7	0.0798222	1.40269	+
High	Q9WU78	Programmed cell death 6-interacting protein OS=Mus musculus GN=Pdcd6ip PE=1 SV=3	47	35	66	35	869	96	6.52	1665	cell death;cell division;cell organization and biogenesis;regulation of biological process;transport	cytoplasm;cytoskeleton;cytosol;extracellular;membrane	protein binding	Pdcd6ip	96.2	97.4	98	102.1	103.6	103.3	101.9	97.3	101.2	99	0.0797591	3.36914	+
High	P97445	Voltage-dependent P/Q-type calcium channel subunit alpha-1A OS=Mus musculus GN=Cacna1a PE=1 SV=2	2	5	5	2	2368	267.5	8.85	47	cell communication;cell death;cell differentiation;cell growth;cell organization and biogenesis;cellular homeostasis;regulation of biological process;response to stimulus;transport	cytoplasm;membrane;nucleus	metal ion binding;protein binding;transporter activity	Cacna1a	103.8	103.8	90.6	92	106.3	106.7	115.2	101.9	98.3	81.4	0.0797584	0.354088
High	Q9D832	DnaJ homolog subfamily B member 4 OS=Mus musculus GN=Dnajb4 PE=1 SV=1	33	10	13	9	337	37.8	8.59	242	metabolic process;regulation of biological process	cytoplasm;cytosol;membrane	enzyme regulator activity;protein binding	Dnajb4	100	98.3	98.5	102.4	105.4	100.8	109.6	94	97.3	93.6	0.0796645	1.21452
High	Q9JHU4	Cytoplasmic dynein 1 heavy chain 1 OS=Mus musculus GN=Dync1h1 PE=1 SV=2	75	311	1674	310	4644	531.7	6.42	42113	cell organization and biogenesis;cellular component movement;metabolic process;regulation of biological process;transport	cytoplasm;cytoskeleton;membrane	catalytic activity;motor activity;nucleotide binding;protein binding;RNA binding	Dync1h1	97	96.8	98.6	102.3	102.9	102.3	104.5	99.4	98.5	97.7	0.0796635	3.06987	+
Medium	Q60700	Mitogen-activated protein kinase kinase kinase 12 OS=Mus musculus GN=Map3k12 PE=1 SV=1	2	2	2	2	888	96	6.24	48	cell organization and biogenesis;metabolic process;regulation of biological process;response to stimulus	cytoplasm;cytosol;membrane	catalytic activity;nucleotide binding;protein binding;signal transducer activity	Map3k12	96.6	96.2	94.5	99.6	103.5	98.5	103.2	103.3	101.8	102.9	0.0796138	1.72523	+
High	Q8CI08	SLAIN motif-containing protein 2 OS=Mus musculus GN=Slain2 PE=1 SV=2	7	2	2	2	581	62.3	9.47	73	cell organization and biogenesis;regulation of biological process	cytoplasm;cytoskeleton;cytosol		Slain2	91.2	109.3	98.3	108.2	104.7	98.8	109.3	99	83.8	97.5	0.0796026	0.483721
Medium	Q9CQ45	Neudesin OS=Mus musculus GN=Nenf PE=1 SV=1	6	1	1	1	171	18.9	5.27	36	regulation of biological process	extracellular;membrane	metal ion binding;protein binding	Nenf	122.4	90.2	86.2	103.3	115	80.8	121.9	100.3	78.9	101.2	0.0796026	0.148895
High	Q6QD59	Vesicle transport protein SEC20 OS=Mus musculus GN=Bnip1 PE=1 SV=1	48	10	17	10	228	26.2	8.75	299	cell death;cell organization and biogenesis;metabolic process;transport	cytoplasm;endoplasmic reticulum;Golgi;membrane;mitochondrion	protein binding	Bnip1	98.5	97.6	99.3	108.7	104	107.6	95.9	95.7	96.3	96.3	0.0795696	0.778226
High	Q9EQH2	Endoplasmic reticulum aminopeptidase 1 OS=Mus musculus GN=Erap1 PE=1 SV=2	8	6	6	6	930	106.5	6.2	106	cell communication;metabolic process;regulation of biological process;response to stimulus	cytoplasm;endoplasmic reticulum;extracellular;membrane;organelle lumen	catalytic activity;metal ion binding;protein binding	Erap1	94.2	97.1	95.1	104.7	107.8	105.1	85.9	104.1	106.1	100	0.0794997	0.388204
High	P37913	DNA ligase 1 OS=Mus musculus GN=Lig1 PE=1 SV=2	11	7	15	6	916	102.2	6.81	209	cell division;metabolic process;response to stimulus	mitochondrion;nucleus	catalytic activity;DNA binding;metal ion binding;nucleotide binding	Lig1	101.4	98.4	91.5	100.4	100.9	101.8	107.3	97.9	99.9	100.4	0.0794875	0.868037
High	Q61036	Serine/threonine-protein kinase PAK 3 OS=Mus musculus GN=Pak3 PE=1 SV=2	64	24	113	12	559	62.4	5.4	2490	cell organization and biogenesis;development;metabolic process;regulation of biological process;response to stimulus	cytoplasm;cytosol;endosome	catalytic activity;metal ion binding;nucleotide binding;protein binding;signal transducer activity	Pak3	96.4	99.1	97.4	102.4	104.1	99	107.1	97.3	98	99.1	0.0792981	1.32673	+
Medium	Q8VIJ8	GATOR complex protein NPRL3 OS=Mus musculus GN=Nprl3 PE=1 SV=1	2	1	1	1	569	63.6	7.03	33	cell communication;regulation of biological process;response to stimulus	membrane;vacuole	enzyme regulator activity	Nprl3	96.1	94.3	100.3	107	108.6	91.2	102.7	96	98	105.9	0.0792949	0.504699
High	Q920Q4	Vacuolar protein sorting-associated protein 16 homolog OS=Mus musculus GN=Vps16 PE=1 SV=3	28	17	35	17	839	94.9	7.01	970	cell organization and biogenesis;metabolic process;regulation of biological process;transport	cytoplasm;endosome;membrane;vacuole	protein binding	Vps16	95.5	97.7	98.3	102	103.7	106.1	98.8	99.7	97.8	100.5	0.0792002	1.42633	+
High	P46718	Programmed cell death protein 2 OS=Mus musculus GN=Pdcd2 PE=2 SV=2	15	4	4	4	343	38.3	5.38	68	cell death;metabolic process;regulation of biological process	cytoplasm;nucleus	DNA binding;metal ion binding;protein binding	Pdcd2	100.5	99.1	94.2	97	107.4	94.4	115	92.2	103.2	97	0.0790618	0.409202
High	P80313	T-complex protein 1 subunit eta OS=Mus musculus GN=Cct7 PE=1 SV=1	80	34	279	34	544	59.6	7.84	8311	metabolic process;regulation of biological process;transport	cytoplasm;mitochondrion	nucleotide binding;protein binding	Cct7	97.9	98.1	97.6	101.3	102.5	101.5	108.2	97.9	97.6	97.4	0.0789979	1.44639	+
Low	Q80XC3	USP6 N-terminal-like protein OS=Mus musculus GN=Usp6nl PE=1 SV=2	1	1	1	1	819	93.5	9.13	14	cell organization and biogenesis;regulation of biological process;transport	Golgi;membrane	enzyme regulator activity;protein binding	Usp6nl	96.9	94.6	96	87.6	102.4	101.5	113.4	101.7	89.3	116.6	0.0789662	0.366735
Medium	Q8BG58	Transmembrane prolyl 4-hydroxylase OS=Mus musculus GN=P4htm PE=1 SV=1	4	2	2	2	503	57	6.09	25	metabolic process;regulation of biological process	endoplasmic reticulum;membrane	catalytic activity;metal ion binding	P4htm	106.6	94.2	98	102.6	95.9	136	86.3	103	96.6	81	0.0789171	0.162608
High	Q9QZI8	Serine incorporator 1 OS=Mus musculus GN=Serinc1 PE=1 SV=1	12	5	16	5	453	50.5	6.28	440	metabolic process;transport	endoplasmic reticulum;membrane	transporter activity	Serinc1	99.1	97.5	95.1	108.6	104.9	110.3	87	100.9	97.6	98.8	0.0789133	0.363927
High	Q99LR1	Monoacylglycerol lipase ABHD12 OS=Mus musculus GN=Abhd12 PE=1 SV=2	35	12	27	12	398	45.2	8.72	541	metabolic process;response to stimulus	membrane;mitochondrion	catalytic activity	Abhd12	95.4	98.2	98.1	100.3	106.9	102	101.6	98	100.3	99.1	0.0789133	1.47875	+
High	Q05AA6	Dystrophin-related protein 2 OS=Mus musculus GN=Drp2 PE=1 SV=1	5	3	4	3	957	108	6.25	33	cell organization and biogenesis	membrane	metal ion binding;protein binding	Drp2	101.9	97.5	95	100.6	102.1	117.8	94.1	100.3	93.6	97.2	0.0789049	0.384
Medium	P59267	Palmitoyltransferase ZDHHC2 OS=Mus musculus GN=Zdhhc2 PE=2 SV=1	2	1	1	1	366	42	8.48	45	metabolic process	endoplasmic reticulum;Golgi;membrane	catalytic activity;metal ion binding	Zdhhc2	102.7	100.4	92.8	109.3	108.1	85.7	113.6	107.1	87.6	92.7	0.0788619	0.291815
High	Q6PA06	Atlastin-2 OS=Mus musculus GN=Atl2 PE=1 SV=1	36	16	28	14	583	66.2	5.43	616	cell organization and biogenesis	endoplasmic reticulum;membrane	catalytic activity;nucleotide binding;protein binding	Atl2	96.7	97.5	97.3	107.3	104.9	107.7	90.6	97.5	101.9	98.5	0.0788488	0.512453
High	Q9D906	Ubiquitin-like modifier-activating enzyme ATG7 OS=Mus musculus GN=Atg7 PE=1 SV=1	27	12	17	12	698	77.5	6.4	411	cell communication;cell organization and biogenesis;cellular homeostasis;defense response;metabolic process;regulation of biological process;response to stimulus;transport	cytoplasm;cytosol	catalytic activity;protein binding	Atg7	98.3	93.5	101.5	103.2	102.6	104.7	102.5	100.1	98.6	94.9	0.0787272	1.36547	+
High	Q99KC8	von Willebrand factor A domain-containing protein 5A OS=Mus musculus GN=Vwa5a PE=1 SV=2	31	20	33	20	793	87.1	6.58	760				Vwa5a	99.3	98	93.6	104	102	95.9	107.7	99.1	100.6	99.7	0.0786549	0.806562
High	O70435	Proteasome subunit alpha type-3 OS=Mus musculus GN=Psma3 PE=1 SV=3	56	18	120	18	255	28.4	5.44	2613	metabolic process;regulation of biological process	cytoplasm;cytosol;nucleus;proteasome	catalytic activity;protein binding	Psma3	98.1	99.2	96.8	102.9	103.7	102.1	105.4	98.2	96.9	96.6	0.0786349	2.53247	+
High	Q69ZP3	Probable hydrolase PNKD OS=Mus musculus GN=Pnkd PE=1 SV=2	14	4	5	4	385	43	8.94	129	metabolic process;regulation of biological process	cytoplasm;membrane;mitochondrion;nucleus	catalytic activity;metal ion binding;protein binding	Pnkd	94.4	102.8	91.1	101.2	110.6	96	98.1	100.2	104.5	101.1	0.078516	0.503497
High	Q8VCV1	Protein ABHD17C OS=Mus musculus GN=Abhd17c PE=1 SV=2	39	6	7	6	320	35.1	5.64	203	metabolic process		catalytic activity	Abhd17c; Fam108c	94.8	102	94.7	106.3	102.1	101.5	100.5	99.4	99.2	99.3	0.0784973	1.0759
High	Q9JHR7	Insulin-degrading enzyme OS=Mus musculus GN=Ide PE=1 SV=1	33	27	63	27	1019	117.7	6.54	964	cell organization and biogenesis;cellular homeostasis;metabolic process;regulation of biological process	cell surface;cytoplasm;cytosol;extracellular;membrane;mitochondrion;nucleus;organelle lumen;proteasome	catalytic activity;metal ion binding;nucleotide binding;protein binding	Ide	98.1	95	99.4	103.4	102.3	101	105.1	96.9	100.7	98.1	0.0784697	1.82435	+
High	Q8K3W0	BRISC and BRCA1-A complex member 2 OS=Mus musculus GN=Babam2 PE=1 SV=2	29	8	9	8	383	43.5	5.94	249	cell death;cell division;cell organization and biogenesis;metabolic process;regulation of biological process;response to stimulus	cytoplasm;cytosol;nucleus	protein binding	Bre; Babam2	98.1	97.7	97	105.7	102.5	104	100	99.4	93.3	102.3	0.0783915	1.87424	+
Low	Q6ZQ12	Ninein-like protein OS=Mus musculus GN=Ninl PE=1 SV=3	1	1	3	1	1394	157.7	5.01	0	metabolic process	cytoplasm;cytoskeleton;cytosol	catalytic activity;metal ion binding;motor activity	Ninl	107	85.5	102.1	102.1	94.8	106.3	111.5	95.2	102.2	93.2	0.0782731	0.336313
High	Q925T6	Glutamate receptor-interacting protein 1 OS=Mus musculus GN=Grip1 PE=1 SV=1	20	14	18	14	1127	122	6.55	311	cell organization and biogenesis;transport	endoplasmic reticulum;endosome;membrane	protein binding;structural molecule activity	Grip1	97.6	98.7	95.7	98	105.5	99.5	108	98.6	100.8	97.6	0.0781325	0.912576
High	Q91X97	Neurocalcin-delta OS=Mus musculus GN=Ncald PE=1 SV=4	47	9	23	3	193	22.2	5.35	384	regulation of biological process;response to stimulus	cytosol	metal ion binding;protein binding	Ncald	98.6	87.8	101.2	94.1	103.6	91	116.1	102.2	109.2	96.2	0.0781081	0.29307
High	O88544	COP9 signalosome complex subunit 4 OS=Mus musculus GN=Cops4 PE=1 SV=1	70	23	65	22	406	46.3	5.83	1887	metabolic process	cytoplasm;cytosol;nucleus	catalytic activity;protein binding	Cops4	99.2	96.7	98.1	95.6	104.6	101.6	112	97.7	97.2	97.4	0.07808	0.621441
High	Q9CPS6	Histidine triad nucleotide-binding protein 3 OS=Mus musculus GN=Hint3 PE=1 SV=1	18	2	2	2	165	18.8	6.33	53		cytoplasm;nucleus	catalytic activity;nucleotide binding	Hint3	94.6	94.8	101	97.9	105.5	102.1	103.2	98	100.6	102.3	0.0779633	1.03965
High	P07356	Annexin A2 OS=Mus musculus GN=Anxa2 PE=1 SV=2	61	24	88	24	339	38.7	7.69	2546	cell organization and biogenesis;metabolic process;regulation of biological process;response to stimulus;transport	cell surface;cytoplasm;cytosol;endosome;extracellular;membrane;nucleus	enzyme regulator activity;metal ion binding;protein binding;RNA binding	Anxa2	98.4	95.6	94.8	101.9	100.7	96.9	106.9	100.1	101.2	103.6	0.0777922	1.01729
High	A3KFM7	Chromodomain-helicase-DNA-binding protein 6 OS=Mus musculus GN=Chd6 PE=1 SV=1	4	8	8	4	2711	305.2	6.38	111	cell organization and biogenesis;metabolic process;regulation of biological process;response to stimulus	nucleus	catalytic activity;DNA binding;nucleotide binding;protein binding	Chd6	96.3	87.5	107.8	97	101.7	113.7	97.9	109.7	94.4	94	0.0776509	0.33837
High	O88685	26S proteasome regulatory subunit 6A OS=Mus musculus GN=Psmc3 PE=1 SV=2	83	31	131	30	442	49.5	5.19	3268	metabolic process;regulation of biological process;response to stimulus	cytoplasm;membrane;nucleus;proteasome	catalytic activity;nucleotide binding;protein binding	Psmc3	97.5	96.9	98.7	100.7	102.2	102	107.5	97.1	99	98.4	0.0776139	1.49385	+
High	Q01705	Neurogenic locus notch homolog protein 1 OS=Mus musculus GN=Notch1 PE=1 SV=3	2	3	4	2	2531	270.7	5.1	50	cell death;cell differentiation;cell division;cell organization and biogenesis;cell proliferation;cellular component movement;defense response;development;metabolic process;regulation of biological process;response to stimulus;transport	cell surface;cytoplasm;cytoskeleton;cytosol;endoplasmic reticulum;extracellular;Golgi;membrane;nucleus	DNA binding;enzyme regulator activity;metal ion binding;protein binding;receptor activity	Notch1	94.2	88.9	122.3	119.3	122.9	112.4	75.1	97.6	75	92.4	0.0775922	0.134499
High	Q5SRX1	TOM1-like protein 2 OS=Mus musculus GN=Tom1l2 PE=1 SV=1	60	24	67	24	507	55.6	4.82	1685	regulation of biological process;response to stimulus;transport		protein binding	Tom1l2	98.7	97.7	98.2	105.8	101.7	108	99	97	97.5	96.3	0.0775772	1.13362
High	Q3UGY8	Brefeldin A-inhibited guanine nucleotide-exchange protein 3 OS=Mus musculus GN=Arfgef3 PE=1 SV=1	5	8	10	8	2170	239.9	5.88	253	regulation of biological process	membrane		D10Bwg1379e; Arfgef3	94.1	98.1	98.3	105.4	105.9	96.3	101.1	98.8	99.2	102.7	0.0774666	0.910234
High	Q8BL95	UPF0769 protein C21orf59 homolog OS=Mus musculus PE=1 SV=1	14	3	3	2	290	33.2	6.67	52	cell organization and biogenesis	cytoplasm;cytosol;nucleus		1110004E09Rik	96.5	98	88.4	96.4	95.7	117.4	88.5	107.9	95.7	115.5	0.0774388	0.272868
High	Q9WUM3	Coronin-1B OS=Mus musculus GN=Coro1b PE=1 SV=1	48	17	45	17	484	53.9	5.78	764	cell organization and biogenesis;cellular component movement;regulation of biological process;response to stimulus	cytoplasm;cytoskeleton;cytosol;membrane	protein binding	Coro1b	98.4	98.7	95.4	99.9	102.1	100.9	108.6	98	98.8	99.2	0.0774183	1.08318
High	Q61982	Neurogenic locus notch homolog protein 3 OS=Mus musculus GN=Notch3 PE=1 SV=1	2	4	5	2	2318	244.1	5.33	38	cell differentiation;development;metabolic process;regulation of biological process;response to stimulus	cytoskeleton;cytosol;membrane;nucleus	metal ion binding;protein binding;receptor activity	Notch3	96.8	97.8	95.2	104.6	98	98.4	106.7	100.9	106.7	94.9	0.0774129	0.987433
High	Q99JP6	Homer protein homolog 3 OS=Mus musculus GN=Homer3 PE=1 SV=2	27	9	13	8	356	39.7	5.36	208	regulation of biological process;response to stimulus	cytoplasm;cytosol;membrane	protein binding	Homer3	101.1	93.3	98.6	106.3	100.7	107.3	97.9	99.2	98.8	96.9	0.0774063	0.790475
High	Q3UVG3	Protein FAM91A1 OS=Mus musculus GN=Fam91a1 PE=1 SV=1	19	13	19	13	837	93.4	6.35	318				D15Ertd621e; Fam91a1	96.3	97.7	97.3	104.2	102.6	103.2	99.8	99.7	98.9	100.1	0.0773768	2.22457	+
Medium	O35149	Zinc transporter 4 OS=Mus musculus GN=Slc30a4 PE=1 SV=2	6	1	1	1	430	47.8	6.77	52	regulation of biological process;response to stimulus;transport	cytoplasm;endosome;membrane;vacuole	transporter activity	Slc30a4	90	126.2	89.2	91.7	96.9	112.1	128.9	84.1	93.1	87.8	0.0772564	0.148711
High	P40142	Transketolase OS=Mus musculus GN=Tkt PE=1 SV=1	79	37	306	37	623	67.6	7.5	8396	metabolic process;regulation of biological process	membrane	catalytic activity;metal ion binding;protein binding	Tkt	96.9	97	98	98.1	102.6	99.1	110.8	98.2	100.1	99.2	0.0772219	0.747401
High	P17156	Heat shock-related 70 kDa protein 2 OS=Mus musculus GN=Hspa2 PE=1 SV=2	41	28	409	9	633	69.6	5.67	8636	cell differentiation;cell organization and biogenesis;metabolic process;regulation of biological process;response to stimulus	cell surface;cytoplasm;cytoskeleton;cytosol;membrane;mitochondrion;nucleus	nucleotide binding;protein binding	Hspa2	96.5	94.9	101.3	96.7	107.3	100.7	107	100	100.4	95.3	0.0771332	0.743737
High	Q9R1P4	Proteasome subunit alpha type-1 OS=Mus musculus GN=Psma1 PE=1 SV=1	87	22	111	22	263	29.5	6.46	2987	metabolic process;regulation of biological process	cytoplasm;cytosol;nucleus;proteasome	catalytic activity;protein binding	Psma1	97.5	97.1	99.2	102.2	102	102.8	106.2	97.1	98.3	97.5	0.0769684	2.06786	+
High	Q8BTZ7	Mannose-1-phosphate guanyltransferase beta OS=Mus musculus GN=Gmppb PE=1 SV=1	38	9	15	9	360	39.9	6.74	318	metabolic process	cytoplasm;mitochondrion	catalytic activity;nucleotide binding	Gmppb	98	97.5	96.6	105	102.2	100.8	102.8	98.6	100.5	98.2	0.0769363	2.34815	+
High	Q11011	Puromycin-sensitive aminopeptidase OS=Mus musculus GN=Npepps PE=1 SV=2	62	50	201	49	920	103.3	5.9	5102	metabolic process;response to stimulus	cytoplasm;cytosol;nucleus	catalytic activity;metal ion binding	Npepps	96.3	96.5	100.8	102.3	102.8	102	105.8	98.1	98.8	96.7	0.076903	1.68593	+
High	P36552	Oxygen-dependent coproporphyrinogen-III oxidase, mitochondrial OS=Mus musculus GN=Cpox PE=1 SV=2	5	3	3	3	443	49.7	8.53	104	metabolic process;response to stimulus;transport	cytosol;membrane;mitochondrion	catalytic activity;protein binding;structural molecule activity;transporter activity	Cpox	99.4	106.7	91.5	106.6	102.6	105.2	104.1	92.9	96.6	94.4	0.0768156	0.670791
High	A2ADY9	Protein DDI1 homolog 2 OS=Mus musculus GN=Ddi2 PE=1 SV=1	41	10	20	10	399	44.6	5.05	355	metabolic process;transport	cytosol;membrane	catalytic activity;protein binding	Ddi2	97.4	95.6	100.7	104.4	102.2	102.9	103.5	98.6	98.2	96.5	0.076761	1.95018	+
High	Q6GQT1	Alpha-2-macroglobulin-P OS=Mus musculus GN=A2m PE=2 SV=2	21	22	28	20	1474	164.2	6.61	660	cell differentiation;regulation of biological process	extracellular	enzyme regulator activity;protein binding	A2m	112.2	99.7	85.5	98.4	95.2	108.6	116	95.8	91.6	97	0.0767509	0.255576
High	Q8BHA3	Probable D-tyrosyl-tRNA(Tyr) deacylase 2 OS=Mus musculus GN=Dtd2 PE=1 SV=1	24	3	3	3	168	18.2	7.91	50	metabolic process;regulation of biological process	cytoplasm	catalytic activity	6530401N04Rik; Dtd2	93.2	97.7	99.4	100.9	103.8	99.4	104.1	97.3	108.1	96	0.0766941	1.30237	+
High	P11983	T-complex protein 1 subunit alpha OS=Mus musculus GN=Tcp1 PE=1 SV=3	84	39	315	39	556	60.4	6.16	10693	metabolic process;regulation of biological process;transport	cytoplasm;cytoskeleton;Golgi	nucleotide binding;protein binding;RNA binding	Tcp1	97.8	97.6	98.6	101.3	103.2	102.8	106.1	97.4	98.2	97.1	0.0766847	2.15512	+
High	P07742	Ribonucleoside-diphosphate reductase large subunit OS=Mus musculus GN=Rrm1 PE=1 SV=2	52	25	43	25	792	90.2	6.7	1046	cell organization and biogenesis;cell proliferation;metabolic process;response to stimulus	cytoplasm;cytosol	catalytic activity;nucleotide binding;protein binding	Rrm1	100.1	98	94.7	103	104.1	104.6	100	98.7	98.5	98.3	0.0766404	1.50607	+
High	Q64449	C-type mannose receptor 2 OS=Mus musculus GN=Mrc2 PE=1 SV=3	7	9	9	9	1479	167	5.99	127	cell differentiation;metabolic process;regulation of biological process;response to stimulus;transport	cell surface;membrane	protein binding;receptor activity;signal transducer activity	Mrc2	93.1	97.1	96.7	100.6	105.4	105	92.4	101	106.4	102.4	0.0766256	0.656498
High	Q6PAM0	5'-AMP-activated protein kinase subunit beta-2 OS=Mus musculus GN=Prkab2 PE=1 SV=1	23	4	8	4	271	30.2	6.46	191	cell organization and biogenesis;metabolic process;regulation of biological process;response to stimulus	cytoplasm;cytosol;membrane	catalytic activity;protein binding	Prkab2	90.7	98.5	101.5	104.4	103.7	104.8	95.8	99.4	102.8	98.2	0.0764737	0.672304
High	O88487	Cytoplasmic dynein 1 intermediate chain 2 OS=Mus musculus GN=Dync1i2 PE=1 SV=1	67	28	148	27	612	68.4	5.29	3677	cellular component movement;transport	cytoplasm;cytoskeleton	catalytic activity;motor activity;protein binding	Dync1i2	97.6	97.6	100	103.8	97.7	104	109.5	98.4	97.4	94	0.0763811	0.894825
High	P18654	Ribosomal protein S6 kinase alpha-3 OS=Mus musculus GN=Rps6ka3 PE=1 SV=2	29	20	33	8	740	83.6	6.89	565	cell death;metabolic process;regulation of biological process;response to stimulus	cytoplasm;nucleus	catalytic activity;enzyme regulator activity;metal ion binding;nucleotide binding;protein binding	Rps6ka3	96.6	99	95.2	103.1	102.7	105.8	97.2	99	102.2	99.3	0.0763304	1.13647
High	D3YZG8	Probable bifunctional methylenetetrahydrofolate dehydrogenase/cyclohydrolase 2 OS=Mus musculus GN=Mthfd2l PE=3 SV=1	9	2	2	2	338	36.4	9.39	49	metabolic process	cytosol;membrane;mitochondrion;organelle lumen	catalytic activity	Mthfd2l	89	95.7	104.4	92.9	100.5	102.4	110.6	99.8	103	101.6	0.0762943	0.397806
High	Q8R0Y6	Cytosolic 10-formyltetrahydrofolate dehydrogenase OS=Mus musculus GN=Aldh1l1 PE=1 SV=1	80	58	207	52	902	98.6	5.91	5827	metabolic process	cytoplasm;cytosol;mitochondrion	catalytic activity;protein binding	Aldh1l1	93.8	97.4	99.7	102.8	107.1	101.1	97.9	98.3	100.6	101.5	0.0761873	0.968911
High	P28474	Alcohol dehydrogenase class-3 OS=Mus musculus GN=Adh5 PE=1 SV=3	72	18	95	18	374	39.5	7.25	2050	metabolic process;response to stimulus	cytoplasm;mitochondrion;nucleus	catalytic activity;metal ion binding;protein binding	Adh5	99.6	100.8	90.5	94	109.9	100.5	104.5	95.4	103.6	101.1	0.0761873	0.489481
High	P80318	T-complex protein 1 subunit gamma OS=Mus musculus GN=Cct3 PE=1 SV=1	77	43	359	43	545	60.6	6.7	8718	cell organization and biogenesis;metabolic process;regulation of biological process;transport	cytoplasm;cytosol;membrane	nucleotide binding;protein binding;RNA binding	Cct3	98.4	97.5	98	101.5	103	102.9	105.7	97.8	97.7	97.6	0.0761282	2.38739	+
Medium	P62509	Estrogen-related receptor gamma OS=Mus musculus GN=Esrrg PE=1 SV=1	5	1	1	1	458	51.3	6.48	0	development;metabolic process;regulation of biological process;response to stimulus	nucleus	DNA binding;metal ion binding;protein binding;receptor activity;signal transducer activity	Esrrg	101.9	101.7	102.4	110.3	124	129.3	66.5	94.7	81.6	87.6	0.076103	0.121237
High	Q9D394	Protein RUFY3 OS=Mus musculus GN=Rufy3 PE=1 SV=1	71	33	191	31	469	53	5.49	4393	cell differentiation;cell organization and biogenesis;development;regulation of biological process	cytoplasm;cytosol;membrane	protein binding	Rufy3	96.7	97.3	98.6	101.4	102.2	100.8	106.8	100.4	97.5	98.4	0.075873	1.58768	+
High	Q80WQ2	Protein VAC14 homolog OS=Mus musculus GN=Vac14 PE=1 SV=1	32	20	42	20	782	88	6.13	1074	regulation of biological process;response to stimulus	endoplasmic reticulum;endosome;membrane	enzyme regulator activity	Vac14	99.4	97.3	97.4	104.5	104.2	104	100.6	100.6	96.7	95.4	0.0758451	2.12272	+
High	P56695	Wolframin OS=Mus musculus GN=Wfs1 PE=1 SV=1	5	3	3	3	890	100.5	7.97	76	cellular homeostasis;metabolic process;regulation of biological process;response to stimulus	endoplasmic reticulum;membrane;proteasome	protein binding	Wfs1	95.8	97.3	99.8	103.8	99.2	106.2	102.4	106.5	98.2	90.7	0.0757973	1.3437	+
Medium	Q8BGC1	UPF0489 protein C5orf22 homolog OS=Mus musculus PE=1 SV=1	5	1	2	1	442	49.4	4.81	29				6030458C11Rik	90.9	103.8	97.9	107.5	97.7	107.8	98.1	110.3	92.3	93.7	0.0755221	0.518857
High	Q02956	Protein kinase C zeta type OS=Mus musculus GN=Prkcz PE=1 SV=2	10	5	5	4	592	67.6	5.76	113	cell growth;cell organization and biogenesis;cellular component movement;defense response;metabolic process;regulation of biological process;response to stimulus;transport	cytoplasm;cytosol;endosome;membrane;nucleus	catalytic activity;metal ion binding;nucleotide binding;protein binding	Prkcz	98.7	101.5	85.5	103.6	99.7	104.1	94	104.5	105.9	102.5	0.0755021	0.455802
High	Q8R307	Vacuolar protein sorting-associated protein 18 homolog OS=Mus musculus GN=Vps18 PE=1 SV=2	29	25	44	24	973	110.1	6.09	1072	cell organization and biogenesis;metabolic process;regulation of biological process;transport	endosome;membrane;vacuole	catalytic activity;metal ion binding;protein binding	Vps18	98	96.9	99.2	104.7	102.7	106.6	99.2	98.5	97.9	96.2	0.075496	1.36758	+
High	Q9WVQ1	Membrane-associated guanylate kinase, WW and PDZ domain-containing protein 2 OS=Mus musculus GN=Magi2 PE=1 SV=2	10	9	23	7	1275	140.8	6.19	223	cell organization and biogenesis;regulation of biological process;response to stimulus	cytoplasm;endosome;membrane;nucleus	protein binding;signal transducer activity;structural molecule activity	Magi2	97.3	97.1	95.8	99.2	105.1	99.9	103.5	102.4	98.2	101.4	0.0754229	1.52895	+
High	E9QAG8	Zinc finger protein 431 OS=Mus musculus GN=Znf431 PE=1 SV=1	18	5	7	1	526	61.2	9.03	28	cell differentiation;metabolic process;regulation of biological process	nucleus	DNA binding;metal ion binding;protein binding	Zfp932	90.4	94.8	102.8	99.8	100.5	100.2	104.1	102	101.1	104.3	0.07539	0.757953
High	P26339	Chromogranin-A OS=Mus musculus GN=Chga PE=1 SV=1	20	9	11	9	463	51.8	4.72	169	cell organization and biogenesis;cellular component movement;defense response;regulation of biological process;response to stimulus;transport	extracellular;membrane;vacuole	protein binding	Chga	96.2	93.8	97.9	100.1	104.2	98.8	101.3	105.1	105.8	96.8	0.0751777	1.54177	+
High	Q8K1J6	CCA tRNA nucleotidyltransferase 1, mitochondrial OS=Mus musculus GN=Trnt1 PE=1 SV=1	30	10	18	10	434	49.9	8.56	310	metabolic process	mitochondrion	catalytic activity;nucleotide binding;RNA binding	Trnt1	99.7	101.4	95	99.8	100.6	99.7	115.8	97.5	94.9	95.5	0.0751147	0.476064
High	P30412	Peptidyl-prolyl cis-trans isomerase C OS=Mus musculus GN=Ppic PE=1 SV=1	50	7	32	6	212	22.8	7.5	402	metabolic process	cytoplasm	catalytic activity;protein binding	Ppic	101	96.2	96.7	107.5	102	104.1	99.2	96.8	97.4	99.2	0.0750801	1.07583
High	Q6ZQ38	Cullin-associated NEDD8-dissociated protein 1 OS=Mus musculus GN=Cand1 PE=1 SV=2	71	66	256	63	1230	136.2	5.78	6898	cell differentiation;cell organization and biogenesis;metabolic process;regulation of biological process	cytoplasm;cytosol;Golgi;membrane;nucleus	protein binding	Cand1	98.6	97.8	96.8	102	103.6	102.7	103.5	98.7	99.1	97.1	0.0750212	3.40353	+
High	Q9D168	Integrator complex subunit 12 OS=Mus musculus GN=Ints12 PE=1 SV=1	10	4	5	4	461	48.5	9.69	173	metabolic process;regulation of biological process;response to stimulus	nucleus	metal ion binding;protein binding	Ints12	101	98.3	96.4	93.8	98.5	102.3	120.7	95.9	96.3	96.9	0.0749821	0.310153
High	Q3THG9	Alanyl-tRNA editing protein Aarsd1 OS=Mus musculus GN=Aarsd1 PE=1 SV=2	53	17	43	17	412	44.9	6.42	1189	metabolic process;regulation of biological process	cytoplasm;nucleus	catalytic activity;metal ion binding;nucleotide binding;protein binding	Aarsd1	95.4	96.5	99.6	102.1	99.5	101.3	106.5	98.1	100.7	100.3	0.0749777	1.27924
High	Q62148	Retinal dehydrogenase 2 OS=Mus musculus GN=Aldh1a2 PE=1 SV=2	34	16	31	11	518	56.6	5.74	686	cell differentiation;metabolic process;regulation of biological process;response to stimulus	cytoplasm;cytosol	catalytic activity	Aldh1a2	103	93.5	92.8	100	105.2	99	102.1	101.6	99	103.7	0.0749415	0.773705
Low	P48025	Tyrosine-protein kinase SYK OS=Mus musculus GN=Syk PE=1 SV=2	4	1	1	1	629	71.3	7.88	0	cellular component movement;defense response;metabolic process;regulation of biological process;response to stimulus;transport	cytoplasm;cytosol;membrane;nucleus	catalytic activity;nucleotide binding;protein binding;signal transducer activity	Syk	100.2	88.9	97	118.4	91.4	88.6	103.4	105.2	97.7	109.2	0.0749206	0.239274
High	Q8K2I1	Protein farnesyltransferase subunit beta OS=Mus musculus GN=Fntb PE=1 SV=1	23	8	15	8	437	48.8	5.8	326	metabolic process;regulation of biological process;response to stimulus		catalytic activity;metal ion binding;protein binding	Fntb	93.7	98.5	99.6	105.6	104	102.1	98.1	97.9	98	102.5	0.0749026	1.06004
High	E9Q401	Ryanodine receptor 2 OS=Mus musculus GN=Ryr2 PE=1 SV=1	1	4	6	4	4966	564.5	6.09	27	cell communication;cell death;cellular homeostasis;development;regulation of biological process;response to stimulus;transport	cytoplasm;endoplasmic reticulum;membrane	metal ion binding;protein binding;transporter activity	Ryr2	100.1	94.7	93.6	96.1	100	110.9	98	103.7	102.2	100.8	0.0748132	0.546552
Medium	Q9JL15	Galectin-8 OS=Mus musculus GN=Lgals8 PE=1 SV=1	3	1	1	1	316	36.1	8.95	40	cell differentiation;metabolic process;regulation of biological process;response to stimulus	cytoplasm;cytosol;membrane		Lgals8	94.4	93.1	105.6	104.3	89.7	121.1	96.5	98.9	102.2	94.2	0.0748125	0.240795
High	P35831	Tyrosine-protein phosphatase non-receptor type 12 OS=Mus musculus GN=Ptpn12 PE=1 SV=3	22	14	18	14	775	86.5	5.99	417	metabolic process;regulation of biological process;response to stimulus	cytoplasm;cytosol	catalytic activity;DNA binding;protein binding	Ptpn12	99.1	100.8	95.2	102.5	101.5	101	109.4	97.2	94.7	98.7	0.0747826	0.957185
High	Q8R146	Acylamino-acid-releasing enzyme OS=Mus musculus GN=Apeh PE=1 SV=3	34	19	34	19	732	81.5	5.59	700	metabolic process	cytoplasm;cytosol;membrane	catalytic activity;protein binding;RNA binding	Apeh	98.5	98.4	98	104.3	105.9	104.1	99.8	97.5	96.6	96.8	0.0747159	1.70204	+
High	Q7TS75	APC membrane recruitment protein 1 OS=Mus musculus GN=Amer1 PE=2 SV=3	2	2	2	2	1132	124.1	4.68	84	cell differentiation;regulation of biological process;response to stimulus	cytoplasm;membrane;nucleus	protein binding	Amer1; Fam123b	96.6	93.2	103.2	99.8	89.3	115	107.3	111.4	92.6	91.7	0.0746036	0.311269
High	Q8R2Y0	Monoacylglycerol lipase ABHD6 OS=Mus musculus GN=Abhd6 PE=1 SV=1	40	11	17	11	336	38.2	8.47	263	metabolic process;regulation of biological process	membrane;mitochondrion	catalytic activity	Abhd6	93.7	98.4	99.2	102.6	104.2	104.9	97.3	100.4	100.5	98.7	0.0745576	1.02981
High	Q640M6	Glycerophosphodiester phosphodiesterase domain-containing protein 5 OS=Mus musculus GN=Gdpd5 PE=2 SV=1	5	3	3	3	607	68.8	8	65	cell differentiation;cell organization and biogenesis;metabolic process;regulation of biological process	cytoplasm;membrane	catalytic activity	Gdpd5	91.7	103.1	99	102.5	103.3	95.6	111.1	97.7	95.3	100.9	0.0745222	0.498521
High	Q68FF6	ARF GTPase-activating protein GIT1 OS=Mus musculus GN=Git1 PE=1 SV=1	47	28	59	25	770	85.2	6.93	1237	regulation of biological process;response to stimulus	cytoplasm;cytosol;membrane	enzyme regulator activity;metal ion binding;protein binding	Git1	97	98.2	97.4	104.5	103.1	102.9	100.3	98.3	98.8	99.3	0.0744689	2.3098	+
Low	A2AKQ8	Tetratricopeptide repeat protein 30A2 OS=Mus musculus GN=Ttc30a2 PE=1 SV=1	2	1	1	1	664	76.1	5.16	0	cell organization and biogenesis;cellular component movement;transport		protein binding	Ttc30a2	102.7	88.6	105.3	104.3	102.8	118.9	90.4	95.1	97.1	94.9	0.074414	0.26021
High	Q9JI11	Serine/threonine-protein kinase 4 OS=Mus musculus GN=Stk4 PE=1 SV=1	29	12	19	6	487	55.5	5.19	400	cell death;cell differentiation;cell organization and biogenesis;metabolic process;regulation of biological process;response to stimulus	cytoplasm;cytosol;nucleus	catalytic activity;metal ion binding;nucleotide binding;protein binding;signal transducer activity	Stk4	97.6	98.6	98	103.7	103.4	101	104.9	99.5	96.1	97	0.074307	2.46003	+
High	Q60739	BAG family molecular chaperone regulator 1 OS=Mus musculus GN=Bag1 PE=1 SV=3	39	11	17	11	355	39.7	8.46	346	cell death;cell differentiation;metabolic process;regulation of biological process	cytoplasm;cytosol;mitochondrion;nucleus	enzyme regulator activity;nucleotide binding;protein binding	Bag1	97.8	94.7	101.7	101.7	102.9	102.5	105.9	97.1	95.6	100	0.074307	1.30364	+
High	Q9CX80	Cytoglobin OS=Mus musculus GN=Cygb PE=1 SV=1	40	5	7	5	190	21.5	6.8	175	metabolic process;regulation of biological process;response to stimulus;transport	cytoplasm	antioxidant activity;catalytic activity;metal ion binding;transporter activity	Cygb	100.6	95.2	97.7	90.1	99.9	96	126	95.8	100.2	98.6	0.0742463	0.215536
High	Q6PB70	Anoctamin-8 OS=Mus musculus GN=Ano8 PE=1 SV=3	16	8	8	8	1060	119	5.74	222	transport	membrane	transporter activity	Ano8	100.1	96.3	96.4	107.5	96.6	118.5	88.4	101.5	96.3	98.3	0.0741853	0.268305
High	Q08274	Dystrophia myotonica WD repeat-containing protein OS=Mus musculus GN=Dmwd PE=1 SV=3	18	6	7	6	665	69.8	7.24	166	metabolic process		protein binding	Dmwd	95.6	101.6	92.4	98.7	96.1	96.5	115.2	100.8	102.1	101	0.0741563	0.372792
High	Q3UDK1	TRAF-type zinc finger domain-containing protein 1 OS=Mus musculus GN=Trafd1 PE=1 SV=1	15	7	12	7	580	64.2	5.48	240	regulation of biological process		metal ion binding;protein binding	Trafd1	100.3	95.8	99.2	105	104.6	103.8	101.1	96.9	97.2	96.2	0.0741532	1.70485	+
High	Q8BU33	Acetolactate synthase-like protein OS=Mus musculus GN=Ilvbl PE=1 SV=1	14	5	7	5	632	68.1	8.69	170		membrane	catalytic activity;metal ion binding	Ilvbl	97.5	95.4	97.5	106.1	112.2	102.9	86.4	101.9	101.1	99	0.0740751	0.326492
High	Q8CBE3	WD repeat-containing protein 37 OS=Mus musculus GN=Wdr37 PE=1 SV=1	52	17	59	17	496	55	7.23	1633	metabolic process		protein binding	Wdr37	97.2	97	98.2	101.9	105	101	102.5	97.8	98.9	100.4	0.0740499	2.32607	+
High	Q9QUJ7	Long-chain-fatty-acid--CoA ligase 4 OS=Mus musculus GN=Acsl4 PE=1 SV=2	33	17	25	16	711	79	8.28	564	cell differentiation;metabolic process;regulation of biological process;response to stimulus;transport	cytoplasm;endoplasmic reticulum;membrane;mitochondrion	catalytic activity;nucleotide binding	Acsl4	93.5	98.5	97.7	104.6	107.2	102.7	92.1	101.6	101.6	100.4	0.074013	0.563561
High	Q9ET30	Transmembrane 9 superfamily member 3 OS=Mus musculus GN=Tm9sf3 PE=1 SV=1	19	11	34	11	587	67.5	7.21	432		membrane		Tm9sf3	97.5	100.3	96.4	102.5	106.4	104.6	99.4	98.4	99.5	95	0.0739577	1.2875
High	Q9R0A5	Serine/threonine-protein kinase Nek3 OS=Mus musculus GN=Nek3 PE=1 SV=2	14	5	7	5	511	57.4	6.87	184	cell division;cell organization and biogenesis;metabolic process;regulation of biological process	cytoplasm	catalytic activity;metal ion binding;nucleotide binding	Nek3	99.7	85.8	106.5	112.6	101.2	104.9	91.1	103.9	97.7	96.6	0.0739141	0.286566
High	Q8VHK1	Caskin-2 OS=Mus musculus GN=Caskin2 PE=1 SV=3	4	4	4	2	1201	126.7	7.39	70		cytoplasm;membrane	protein binding	Caskin2	93.6	94.5	104.9	93.2	90.2	112.8	115	107.3	98.3	90.1	0.0739021	0.252182
High	Q9DBY1	E3 ubiquitin-protein ligase synoviolin OS=Mus musculus GN=Syvn1 PE=1 SV=3	6	2	4	2	612	67.3	6.95	150	development;metabolic process;regulation of biological process;response to stimulus;transport	endoplasmic reticulum;membrane	catalytic activity;metal ion binding;protein binding	Syvn1	92	104.8	107.2	122.7	102.8	117.1	84	94.6	91.8	83.1	0.0737751	0.188497
High	Q5SWU9	Acetyl-CoA carboxylase 1 OS=Mus musculus GN=Acaca PE=1 SV=1	45	81	137	79	2345	265.1	6.39	3144	cell organization and biogenesis;metabolic process;response to stimulus	cytoplasm;cytoskeleton;cytosol;mitochondrion	catalytic activity;metal ion binding;nucleotide binding;protein binding	Acaca	96.5	97.9	97.7	104.2	104.3	103.5	97.9	98.7	99.1	100.3	0.0737721	1.39801	+
High	Q9CZ28	Vacuolar-sorting protein SNF8 OS=Mus musculus GN=Snf8 PE=1 SV=1	39	6	10	6	258	28.9	6.65	224	cell organization and biogenesis;metabolic process;regulation of biological process;transport	cytoplasm;cytosol;endosome;membrane;nucleus	protein binding	Snf8	99.4	97.2	97.3	100.7	98.5	101	112.2	97.1	98.2	98.4	0.0736815	0.650169
High	Q9D6Y9	1,4-alpha-glucan-branching enzyme OS=Mus musculus GN=Gbe1 PE=1 SV=1	15	7	13	7	702	80.3	6.43	238	metabolic process		catalytic activity	Gbe1	96.6	102	95.1	101.1	100.2	99.3	111.5	96.6	97.3	100.4	0.0736137	0.628506
High	O08529	Calpain-2 catalytic subunit OS=Mus musculus GN=Capn2 PE=1 SV=4	65	38	98	38	700	79.8	4.96	2732	metabolic process;regulation of biological process;response to stimulus	chromosome;cytoplasm;cytosol;endoplasmic reticulum;Golgi;membrane;nucleus;vacuole	catalytic activity;metal ion binding;protein binding	Capn2	96.3	94.2	101.5	101.8	104.4	102.7	100.8	101.1	100.2	97	0.073562	1.26932
High	Q8C0I1	Alkyldihydroxyacetonephosphate synthase, peroxisomal OS=Mus musculus GN=Agps PE=1 SV=1	38	18	24	18	645	71.6	7.5	550	metabolic process	membrane;mitochondrion	catalytic activity;nucleotide binding	Agps	99.5	99.3	99.2	100.4	102.4	105.8	109.5	94.9	95	94	0.0734982	1.09908
High	Q8JZP2	Synapsin-3 OS=Mus musculus GN=Syn3 PE=1 SV=2	51	21	63	19	579	63.3	9.38	1353	transport	membrane	catalytic activity;nucleotide binding	Syn3	96.2	99.4	99.7	108	108.7	106.4	91.2	96	98.7	95.8	0.073457	0.454497
High	P58321	Ubiquitin carboxyl-terminal hydrolase isozyme L4 OS=Mus musculus GN=Uchl4 PE=2 SV=1	47	7	33	1	233	26.4	5.1	720	metabolic process	cytoplasm	catalytic activity	Uchl4	93.4	114.1	92.6	80	118.1	108.9	114	109.7	74.6	94.6	0.0733394	0.169787
Low	Q60953	Protein PML OS=Mus musculus GN=Pml PE=1 SV=3	1	1	1	1	885	98.2	5.63	29	cell death;cell differentiation;cell organization and biogenesis;cellular component movement;cellular homeostasis;defense response;metabolic process;regulation of biological process;response to stimulus;transport	cytoplasm;cytosol;endoplasmic reticulum;endosome;membrane;nucleus	DNA binding;metal ion binding;protein binding	Pml	91.6	108.3	97.8	98.1	106.3	91.8	121.4	100.1	97.6	87.1	0.073225	0.241029
High	P50518	V-type proton ATPase subunit E 1 OS=Mus musculus GN=Atp6v1e1 PE=1 SV=2	73	18	133	18	226	26.1	8.43	2657	transport	cytoplasm;cytosol;endosome;membrane;mitochondrion	catalytic activity;protein binding;transporter activity	Atp6v1e1	97.5	98.1	97.9	101.4	104	100.5	105.8	97.9	100.5	96.4	0.0731954	1.77711	+
High	P47199	Quinone oxidoreductase OS=Mus musculus GN=Cryz PE=1 SV=1	49	11	15	11	331	35.2	8.07	290	cell organization and biogenesis;metabolic process	cytoplasm;cytosol	catalytic activity;metal ion binding;nucleotide binding;RNA binding	Cryz	94.6	95.9	101	103.2	102.4	95	108.2	101.6	95.2	103	0.0728618	0.653388
High	P47226	Testin OS=Mus musculus GN=Tes PE=1 SV=1	37	13	23	13	423	48	8.31	377	regulation of biological process	cytoplasm;cytosol;membrane;nucleus	metal ion binding;protein binding;RNA binding	Tes	94.6	96.1	100.1	99.4	98.8	96.6	113	99.3	103.2	99.1	0.072797	0.484746
High	Q8BYJ6	TBC1 domain family member 4 OS=Mus musculus GN=Tbc1d4 PE=1 SV=2	8	6	7	5	1307	147.4	7.33	135	cell organization and biogenesis;regulation of biological process;response to stimulus;transport	cytoplasm;cytosol;membrane	enzyme regulator activity;protein binding	Tbc1d4	101.6	96.8	91.2	102.3	100.8	104.7	98.3	103.9	100.9	99.4	0.0727359	0.812299
High	P31938	Dual specificity mitogen-activated protein kinase kinase 1 OS=Mus musculus GN=Map2k1 PE=1 SV=2	50	18	53	14	393	43.4	6.7	1298	cell differentiation;cell organization and biogenesis;cell proliferation;cellular component movement;metabolic process;regulation of biological process;response to stimulus;transport	cytoplasm;cytoskeleton;cytosol;endoplasmic reticulum;endosome;Golgi;membrane;mitochondrion;nucleus	catalytic activity;enzyme regulator activity;nucleotide binding;protein binding;signal transducer activity	Map2k1	93.8	97.4	99.4	98.2	104.1	96.9	108.3	97.9	101.5	102.5	0.0727279	0.691211
High	A2A6A1	G patch domain-containing protein 8 OS=Mus musculus GN=Gpatch8 PE=1 SV=1	11	12	13	12	1505	164.9	7.64	235			metal ion binding;protein binding;RNA binding	Gpatch8	99.3	98.8	94.4	94.4	100.4	100.8	114.5	105	94.1	98.2	0.0725016	0.42257
High	P49070	Calcium signal-modulating cyclophilin ligand OS=Mus musculus GN=Camlg PE=1 SV=2	52	12	17	12	294	32.5	7.74	437	metabolic process;regulation of biological process;response to stimulus	endoplasmic reticulum;membrane	protein binding	Caml	97.3	96.9	98.8	104.9	102.9	103.5	99.5	98.2	98.7	99.3	0.072498	1.76052	+
High	O54692	Centromere/kinetochore protein zw10 homolog OS=Mus musculus GN=Zw10 PE=1 SV=3	21	12	17	12	779	88	5.92	401	cell division;cell organization and biogenesis;regulation of biological process;transport	chromosome;cytoplasm;cytoskeleton;cytosol;endoplasmic reticulum;membrane;nucleus		Zw10	98.4	99.7	94.7	103.1	101.4	105.2	100.8	97.4	96.5	102.7	0.0724292	1.48821	+
High	P26638	Serine--tRNA ligase, cytoplasmic OS=Mus musculus GN=Sars PE=1 SV=3	62	30	148	30	512	58.4	6.3	4123	metabolic process	cytoplasm;cytosol;mitochondrion	catalytic activity;nucleotide binding	Sars	98.2	96.8	99.1	102.1	101.7	103.8	104.7	97.1	98.6	97.9	0.0723502	2.38893	+
High	Q60605	Myosin light polypeptide 6 OS=Mus musculus GN=Myl6 PE=1 SV=3	68	10	29	10	151	16.9	4.65	881	cellular component movement	membrane	catalytic activity;metal ion binding;motor activity;protein binding;structural molecule activity	Myl6	102.5	98.8	96.3	104.3	103.9	99.2	109.8	97.1	93.3	94.8	0.0723271	0.832153
High	P62196	26S proteasome regulatory subunit 8 OS=Mus musculus GN=Psmc5 PE=1 SV=1	75	31	153	29	406	45.6	7.55	3753	metabolic process;regulation of biological process;response to stimulus	cytoplasm;membrane;nucleus;proteasome	catalytic activity;nucleotide binding;protein binding;RNA binding	Psmc5	98.3	98.2	96.9	100.7	101.6	103.3	105.7	97.4	98.8	99.2	0.0722847	1.85824	+
High	Q99LB2	Dehydrogenase/reductase SDR family member 4 OS=Mus musculus GN=Dhrs4 PE=1 SV=3	23	6	9	6	279	29.9	9.38	200	cell organization and biogenesis;metabolic process	membrane;mitochondrion;nucleus	catalytic activity;protein binding	Dhrs4	96.5	101.9	98	105.5	98.9	100.4	110.7	94.8	95.4	97.8	0.0722655	0.698005
High	P24549	Retinal dehydrogenase 1 OS=Mus musculus GN=Aldh1a1 PE=1 SV=5	40	14	25	12	501	54.4	7.8	506	cell organization and biogenesis;metabolic process;regulation of biological process;response to stimulus	cytoplasm;cytosol;nucleus	catalytic activity;nucleotide binding;protein binding	Aldh1a1	99.1	97.9	93.3	105.2	102.3	95.4	104	107.4	101.7	93.8	0.0720922	0.802715
High	Q8K2C9	Very-long-chain (3R)-3-hydroxyacyl-CoA dehydratase 3 OS=Mus musculus GN=Hacd3 PE=1 SV=2	43	14	42	14	362	43.1	9.13	1029	metabolic process;regulation of biological process;response to stimulus	cytosol;endoplasmic reticulum;membrane;mitochondrion	catalytic activity;protein binding	Ptplad1; Hacd3	97.7	100.8	96.3	107.6	109.1	109.7	86.8	97.9	98.4	95.6	0.0720662	0.317379
High	P25233	Necdin OS=Mus musculus GN=Ndn PE=1 SV=1	20	6	10	6	325	36.8	8.51	226	cell growth;cell organization and biogenesis;cellular component movement;metabolic process;regulation of biological process;response to stimulus	cytoplasm;cytosol;nucleus	DNA binding;protein binding	Ndn	98.1	98.5	98.7	106.6	101.5	104.5	101.3	96.5	95.1	99.2	0.0720634	1.68292	+
High	O35083	1-acyl-sn-glycerol-3-phosphate acyltransferase alpha OS=Mus musculus GN=Agpat1 PE=1 SV=1	36	7	13	7	285	31.7	9.14	418	metabolic process;regulation of biological process	endoplasmic reticulum;membrane	catalytic activity	Agpat1	95.5	99.9	101	102.8	104.7	104.8	103.1	97.3	95	95.9	0.0719183	1.66191	+
High	Q6P8I4	PEST proteolytic signal-containing nuclear protein OS=Mus musculus GN=Pcnp PE=1 SV=1	31	4	5	4	178	19	7.49	122	metabolic process	nucleus		Pcnp	99.5	94.1	98.6	100.4	104.1	92	113	103.4	98.3	96.5	0.0718698	0.404461
High	Q9DAK9	14 kDa phosphohistidine phosphatase OS=Mus musculus GN=Phpt1 PE=1 SV=1	69	8	50	8	124	14	5.53	1233	metabolic process;regulation of biological process	cytoplasm;cytosol	catalytic activity;protein binding	Phpt1	95.7	99.6	98.9	101.1	100.2	101.6	109.4	98.9	99.2	95.5	0.0718597	0.906731
High	E9Q634	Unconventional myosin-Ie OS=Mus musculus GN=Myo1e PE=1 SV=1	2	2	3	1	1107	126.7	9.07	107	cell differentiation;cell organization and biogenesis;metabolic process;regulation of biological process;response to stimulus;transport	cytoplasm;cytoskeleton	catalytic activity;motor activity;nucleotide binding;protein binding	Myo1e	113.3	72.6	109.3	112.2	93.3	129.7	78.5	108.6	100.7	81.8	0.0718547	0.107738
High	Q921I2	Kelch domain-containing protein 4 OS=Mus musculus GN=Klhdc4 PE=2 SV=2	20	9	10	9	584	64.8	5.73	255			protein binding	Klhdc4	93.2	96.8	96.3	104.3	102.1	102.6	92.2	105.6	106.9	100	0.0717564	0.679632
High	Q3TIU4	2',5'-phosphodiesterase 12 OS=Mus musculus GN=Pde12 PE=1 SV=2	19	9	10	9	608	67.5	6.92	233	metabolic process	mitochondrion;organelle lumen	catalytic activity;metal ion binding	Pde12	95.9	99.9	94.1	95.5	99.5	101.3	109.9	99.6	104	100.4	0.0715974	0.585741
High	Q922U2	Keratin, type II cytoskeletal 5 OS=Mus musculus GN=Krt5 PE=1 SV=1	21	19	84	7	580	61.7	7.75	943	metabolic process	cytoplasm;membrane;mitochondrion;nucleus	catalytic activity;motor activity;protein binding;structural molecule activity	Krt5	137.7	79.3	74.9	93.6	90.7	144.4	80.3	114.6	66.6	117.9	0.0715891	0.0733817
High	Q925E7	Serine/threonine-protein phosphatase 2A 55 kDa regulatory subunit B delta isoform OS=Mus musculus GN=Ppp2r2d PE=1 SV=1	59	21	47	9	453	51.9	6.49	844	cell division;cell organization and biogenesis;metabolic process;regulation of biological process	cytoplasm;cytosol	catalytic activity;enzyme regulator activity;protein binding	Ppp2r2d	98.5	96.6	97.6	99.6	103.4	101.5	105.6	99.2	99.9	98.1	0.0715155	1.58132	+
High	Q91YV9	Transmembrane protein 246 OS=Mus musculus GN=Tmem246 PE=2 SV=1	8	2	4	2	403	46.6	7.39	141		membrane		Tmem246	95.3	99.7	98.5	109.3	107.2	105.8	88.9	95.6	100.4	99.1	0.0714423	0.376713
High	Q61510	E3 ubiquitin/ISG15 ligase TRIM25 OS=Mus musculus GN=Trim25 PE=1 SV=2	6	3	3	3	634	71.7	8.28	34	defense response;metabolic process;regulation of biological process;response to stimulus	cytoplasm;cytosol	catalytic activity;metal ion binding;protein binding;RNA binding	Trim25	99.1	97.8	96.9	104.1	102.2	105.5	99.8	96.1	95.2	103.3	0.0713711	1.61619	+
High	Q9JJF3	Ribosomal oxygenase 1 OS=Mus musculus GN=Riox1 PE=1 SV=2	25	8	9	8	603	67.5	8.66	150	cell organization and biogenesis;metabolic process;regulation of biological process	nucleus	catalytic activity;metal ion binding;protein binding;RNA binding	2410016O06Rik; Riox1	99.9	95.5	97.2	104.5	98.3	104.6	102.5	97.7	100.3	99.6	0.0713047	1.21823
High	Q9ERE7	LDLR chaperone MESD OS=Mus musculus GN=Mesdc2 PE=1 SV=1	31	5	10	5	224	25.2	6.34	102	metabolic process;regulation of biological process;response to stimulus	endoplasmic reticulum;membrane	protein binding	Mesdc2; Mesd	102.1	97.2	99.3	111.1	106.9	104.4	95.9	95	94	94.2	0.0712863	0.584362
High	P56818	Beta-secretase 1 OS=Mus musculus GN=Bace1 PE=1 SV=2	11	4	5	4	501	55.7	5.6	96	metabolic process;regulation of biological process;response to stimulus	cell surface;endoplasmic reticulum;endosome;Golgi;membrane	catalytic activity;protein binding	Bace1	93.8	92.2	104.4	106.8	106.7	103.8	89.5	99.1	101.7	101.8	0.0712407	0.356949
High	Q9D1G1	Ras-related protein Rab-1B OS=Mus musculus GN=Rab1b PE=1 SV=1	83	16	161	9	201	22.2	5.73	3603	cell organization and biogenesis;metabolic process;regulation of biological process;response to stimulus;transport	cytoplasm;Golgi;membrane;mitochondrion	catalytic activity;nucleotide binding	Rab1b	102.8	99.9	92.7	103.8	107.4	102.1	100.5	98.6	99.9	92.2	0.0712263	0.783821
High	Q61576	Peptidyl-prolyl cis-trans isomerase FKBP10 OS=Mus musculus GN=Fkbp10 PE=1 SV=2	7	3	4	3	581	64.7	5.64	39	cell organization and biogenesis;metabolic process	cytoplasm;endoplasmic reticulum;organelle lumen	catalytic activity;metal ion binding;protein binding	Fkbp10	95.7	93.9	100.1	100.1	103.5	102.6	99.6	100.1	104	100.3	0.0711717	1.29703
High	O08582	GTP-binding protein 1 OS=Mus musculus GN=Gtpbp1 PE=1 SV=2	37	18	40	18	668	72.3	8.29	1114	regulation of biological process	cytoplasm;cytosol;membrane	catalytic activity;nucleotide binding;RNA binding	Gtpbp1	95.9	97.4	99.2	99.1	102.1	100.9	107.6	97.7	100.3	99.9	0.0710938	1.06472
High	Q99J45	Nuclear receptor-binding protein OS=Mus musculus GN=Nrbp1 PE=1 SV=1	37	11	24	11	535	59.8	5.08	782	metabolic process;regulation of biological process;response to stimulus;transport	cytoplasm;cytosol;membrane;nucleus	catalytic activity;nucleotide binding;protein binding	Nrbp1	98.5	98.7	96.3	101.9	103.8	102.8	102.6	98	98.9	98.5	0.0710914	2.8069	+
High	Q8R0S2	IQ motif and SEC7 domain-containing protein 1 OS=Mus musculus GN=Iqsec1 PE=1 SV=2	32	23	36	19	961	107.9	7.14	834	cell organization and biogenesis;regulation of biological process	cytoplasm;membrane;nucleus	protein binding	Iqsec1	96.7	95.6	98	102.5	104.6	100.6	98.9	100.1	103.3	99.7	0.0710281	1.58161	+
High	Q61823	Programmed cell death protein 4 OS=Mus musculus GN=Pdcd4 PE=1 SV=1	44	11	16	11	469	51.7	5.16	374	cell death;cell organization and biogenesis;regulation of biological process;response to stimulus	cytoplasm;cytosol;nucleus	protein binding;RNA binding	Pdcd4	101	97.7	100.2	103	100.4	111.9	103.3	95.9	94.6	92	0.0708719	0.785607
High	O09000	Nuclear receptor coactivator 3 OS=Mus musculus GN=Ncoa3 PE=1 SV=2	4	3	8	2	1398	151.5	7.77	47	cell organization and biogenesis;metabolic process;regulation of biological process;response to stimulus	cytoplasm;cytosol;Golgi;nucleus	catalytic activity;DNA binding;protein binding	Ncoa3	105.8	92.8	88.7	94	107	109.3	92	89.1	116	105.5	0.0706762	0.292712
Medium	Q3UHG7	Protein LCHN OS=Mus musculus GN=Lchn PE=2 SV=1	4	1	1	1	455	51.4	5.25	45		cytoplasm		E330009J07Rik	87.9	108.1	93.8	95.9	95.7	110.2	104	104.4	96	103.9	0.0706738	0.310273
High	Q9QXV0	ProSAAS OS=Mus musculus GN=Pcsk1n PE=1 SV=2	12	2	2	2	258	27.3	5.85	35	metabolic process;regulation of biological process;response to stimulus	extracellular;Golgi	enzyme regulator activity	Pcsk1n	93.9	100.6	102.8	109.2	104.2	108.9	94	90.7	100	95.7	0.0706666	0.4639
Medium	Q9QZ49	UBX domain-containing protein 8 OS=Mus musculus GN=Ubxn8 PE=1 SV=1	3	1	1	1	277	31.5	8.37	37	metabolic process	endoplasmic reticulum;membrane	protein binding	Ubxn8	97.8	111.4	81	108.4	108.8	108	81.1	92.3	105.1	106.2	0.0704603	0.169949
High	Q8BXJ9	Transmembrane protein 62 OS=Mus musculus GN=Tmem62 PE=2 SV=1	5	3	3	3	643	72.8	8.78	26		membrane	catalytic activity	Tmem62	92.3	100.2	98.2	99.5	106.6	98.4	102.5	97.5	104.3	100.5	0.0704602	0.795944
High	P27808	Alpha-1,3-mannosyl-glycoprotein 2-beta-N-acetylglucosaminyltransferase OS=Mus musculus GN=Mgat1 PE=1 SV=1	5	2	4	2	447	51.7	8.9	128	metabolic process	Golgi;membrane	catalytic activity;metal ion binding	Mgat1	93.6	93.9	92	97.1	92	111.5	90.7	110.3	104.4	114.5	0.0703893	0.348976
High	Q6ZWQ7	Signal peptidase complex subunit 3 OS=Mus musculus GN=Spcs3 PE=1 SV=1	12	2	6	2	180	20.3	8.62	78	metabolic process	endoplasmic reticulum;membrane	catalytic activity	Spcs3	99.9	95.4	99.5	103.6	105.1	107.2	96.8	99.1	96.5	96.9	0.0703194	0.813265
High	Q8BFZ9	Erlin-2 OS=Mus musculus GN=Erlin2 PE=1 SV=1	61	19	81	16	340	37.8	5.5	2181	metabolic process;regulation of biological process;response to stimulus	cytosol;endoplasmic reticulum;membrane	protein binding	Erlin2	98	97.5	97.8	102.3	106.6	104.5	97.2	99.8	97.9	98.2	0.0703191	1.01542
High	P40124	Adenylyl cyclase-associated protein 1 OS=Mus musculus GN=Cap1 PE=1 SV=4	63	24	157	23	474	51.5	7.52	4176	cell organization and biogenesis;cellular component movement;regulation of biological process;response to stimulus;transport	cytoplasm;cytoskeleton;cytosol;extracellular;membrane	protein binding	Cap1	97.4	97	99.3	104.7	105.4	105.4	95.6	98.3	97.7	99.2	0.0701086	0.814289
High	P70398	Probable ubiquitin carboxyl-terminal hydrolase FAF-X OS=Mus musculus GN=Usp9x PE=1 SV=2	52	98	242	96	2559	290.5	5.87	5238	cell division;cell growth;cell organization and biogenesis;cellular component movement;metabolic process;regulation of biological process;response to stimulus	cytoplasm;membrane	catalytic activity;protein binding	Usp9x	98.2	97.8	97.2	104	104.3	104.1	98	98.6	99.6	98.2	0.0701081	1.3461	+
Medium	Q9JM62	Receptor expression-enhancing protein 6 OS=Mus musculus GN=Reep6 PE=1 SV=1	6	1	1	1	201	22.2	7.33	62	regulation of biological process;response to stimulus	endoplasmic reticulum;membrane;nucleus	protein binding	Reep6	92.9	98	100.3	120.3	99.6	93.7	94	96	105	100.1	0.0701062	0.255329
High	Q8VBV7	COP9 signalosome complex subunit 8 OS=Mus musculus GN=Cops8 PE=1 SV=1	90	10	33	10	209	23.2	5.2	975	cell organization and biogenesis;metabolic process;regulation of biological process	cytoplasm;cytosol;nucleus	protein binding	Cops8	96.2	96.5	97.8	92.5	105.2	100	108.9	100.2	99.5	103.2	0.0700346	0.51429
High	Q9JM76	Actin-related protein 2/3 complex subunit 3 OS=Mus musculus GN=Arpc3 PE=1 SV=3	38	8	12	8	178	20.5	8.59	169	cell organization and biogenesis;regulation of biological process;response to stimulus	cytoplasm;cytoskeleton;membrane	protein binding;structural molecule activity	Arpc3	95.1	96	96.4	99.2	104.6	101.4	97.2	102.3	106.6	101.1	0.0700308	1.26611
High	Q99K85	Phosphoserine aminotransferase OS=Mus musculus GN=Psat1 PE=1 SV=1	76	21	82	21	370	40.4	8.03	2049	metabolic process	cytoplasm;cytosol	catalytic activity	Psat1	104.4	97.7	93	102.1	102	101.4	107.5	96.6	98.2	97.2	0.0699004	0.716257
High	P99026	Proteasome subunit beta type-4 OS=Mus musculus GN=Psmb4 PE=1 SV=1	48	8	60	8	264	29.1	5.64	2043	metabolic process;regulation of biological process	cytoplasm;cytosol;nucleus;proteasome	catalytic activity	Psmb4	96.7	97.4	98.8	101.4	103.2	104.4	100.9	98.6	98.9	99.7	0.0698263	2.17311	+
High	Q60902	Epidermal growth factor receptor substrate 15-like 1 OS=Mus musculus GN=Eps15l1 PE=1 SV=3	63	35	95	35	907	99.2	5.02	2286	cell differentiation;cell organization and biogenesis;cellular component movement;metabolic process;regulation of biological process;transport	cytoplasm;cytoskeleton;Golgi;membrane;nucleus	catalytic activity;metal ion binding;motor activity;nucleotide binding;protein binding;structural molecule activity;transporter activity	Eps15l1	97.8	96.9	99	103.1	103.1	101.8	103	100	97	98.3	0.0697576	3.22087	+
High	O70405	Serine/threonine-protein kinase ULK1 OS=Mus musculus GN=Ulk1 PE=1 SV=1	5	3	3	3	1051	112.4	8.66	77	cell communication;cell differentiation;cell growth;cell organization and biogenesis;cellular component movement;metabolic process;regulation of biological process;response to stimulus;transport	cytoplasm;cytosol;membrane;vacuole	catalytic activity;nucleotide binding;protein binding	Ulk1	97.7	105.4	95.2	102.3	104.8	110.9	99.4	87.5	100.6	96.1	0.0696291	0.585415
High	Q9DCL9	Multifunctional protein ADE2 OS=Mus musculus GN=Paics PE=1 SV=4	72	26	111	25	425	47	7.23	3131	metabolic process	cytoplasm;membrane	catalytic activity;nucleotide binding;protein binding	Paics	98.1	98.5	97.7	106	102	103.4	100.4	96.3	98.6	99	0.0696188	1.72533	+
High	Q812A2	SLIT-ROBO Rho GTPase-activating protein 3 OS=Mus musculus GN=Srgap3 PE=1 SV=1	42	40	102	37	1099	124.3	6.67	2634	regulation of biological process;response to stimulus	cytoplasm	enzyme regulator activity;protein binding	Srgap3	96.3	98.2	98.8	103.5	103.5	103.1	100.3	99.3	98.7	98.3	0.0696162	2.13446	+
High	P21956	Lactadherin OS=Mus musculus GN=Mfge8 PE=1 SV=3	28	10	16	10	463	51.2	6.52	477	cell organization and biogenesis;regulation of biological process	extracellular;membrane	protein binding	Mfge8	94.4	93.5	99.4	97.5	104.8	100.8	98.9	97.2	115.4	98.1	0.0696	0.965573
High	P48722	Heat shock 70 kDa protein 4L OS=Mus musculus GN=Hspa4l PE=1 SV=2	65	43	120	41	838	94.3	5.74	2899	metabolic process;response to stimulus	cytoplasm;cytosol;nucleus	nucleotide binding;protein binding	Hspa4l	98.5	95.2	99.9	103.1	102.9	102	102.8	98.9	98.5	98.2	0.0695467	1.99786	+
High	Q8VDR9	Dedicator of cytokinesis protein 6 OS=Mus musculus GN=Dock6 PE=1 SV=4	3	7	10	3	2080	233.1	6.8	209	regulation of biological process;response to stimulus	cytoplasm;cytosol		Dock6	97.7	93.9	99.3	106.8	98.5	106.6	95.1	105.9	100.3	96	0.069468	0.592033
High	Q8BNY6	Neuronal calcium sensor 1 OS=Mus musculus GN=Ncs1 PE=1 SV=3	76	11	17	11	190	21.9	4.83	348	regulation of biological process;response to stimulus;transport	cytoplasm;cytosol;Golgi;membrane	metal ion binding;protein binding;transporter activity	Ncs1	96.7	92.6	96.6	96.1	103.8	93.9	106.2	102	109.9	102.2	0.0694519	0.58851
High	Q9R0M4	Podocalyxin OS=Mus musculus GN=Podxl PE=1 SV=2	9	3	6	3	503	53.4	4.97	100	cellular component movement;regulation of biological process	cytoplasm;membrane		Podxl	95.9	104	92.1	99.8	98.6	100.2	109.9	99.3	101.4	98.9	0.0693302	0.505566
High	Q8VCG3	WD repeat-containing protein 74 OS=Mus musculus GN=Wdr74 PE=2 SV=1	9	1	6	1	384	42.6	7.78	25	metabolic process	nucleus	protein binding	Wdr74	86.2	103.9	94.2	118.3	92	89.5	97.9	101.5	97.7	118.8	0.069229	0.207163
High	P50396	Rab GDP dissociation inhibitor alpha OS=Mus musculus GN=Gdi1 PE=1 SV=3	88	34	509	27	447	50.5	5.08	13349	metabolic process;regulation of biological process;response to stimulus;transport	cytoplasm;Golgi	catalytic activity;enzyme regulator activity;protein binding	Gdi1	95.4	97.6	98.6	103.4	102.1	100.2	102.2	98.9	102	99.6	0.0691873	2.10948	+
High	Q9CVD2	Ataxin-3 OS=Mus musculus GN=Atxn3 PE=1 SV=2	11	4	5	4	355	40.5	4.83	54	cell organization and biogenesis;metabolic process;regulation of biological process;response to stimulus	cytoplasm;cytosol;membrane;nucleus;organelle lumen	catalytic activity;DNA binding;protein binding	Atxn3	92.1	98.6	100.9	103.1	97	102.1	105.7	96	104.3	100.2	0.0691873	0.739153
Low	P11369	LINE-1 retrotransposable element ORF2 protein OS=Mus musculus GN=Pol PE=1 SV=2	1	1	1	1	1281	149.5	9.7	0	metabolic process		catalytic activity;metal ion binding		88.9	95.7	97.5	105.1	94.1	83.8	111.6	100.8	98.2	124.3	0.0691468	0.245049
Medium	Q8BWL5	RNA-binding motif, single-stranded-interacting protein 3 OS=Mus musculus GN=Rbms3 PE=2 SV=2	2	1	1	1	431	46.9	7.99	42	regulation of biological process	cytoplasm	nucleotide binding;RNA binding	Rbms3	104.4	82.8	106.5	98	87.1	98.4	127.3	94.3	113.7	87.5	0.0690554	0.151463
High	P47759	Neuron-specific protein family member 2 OS=Mus musculus GN=Nsg2 PE=1 SV=1	29	4	12	4	171	19	9.39	207	cell organization and biogenesis;regulation of biological process;response to stimulus;transport	endosome;Golgi;membrane	protein binding	Nsg2	95.4	103.2	92.4	102.5	102.7	98.3	103.5	100.8	102.3	98.9	0.0689721	0.750775
High	P59016	Vacuolar protein sorting-associated protein 33B OS=Mus musculus GN=Vps33b PE=1 SV=1	31	20	24	20	617	70.5	6.86	484	cell organization and biogenesis;regulation of biological process;transport	cytoplasm;endosome;membrane;vacuole	protein binding	Vps33b	97.2	98.7	97.7	107.5	104.2	103.8	95.1	98	99.5	98.4	0.0688442	0.720926
High	Q8BP00	IQ calmodulin-binding motif-containing protein 1 OS=Mus musculus GN=Iqcb1 PE=1 SV=2	12	6	7	6	598	68.7	9.31	187	cell organization and biogenesis;regulation of biological process	cytoplasm;cytoskeleton	protein binding	Iqcb1	95.4	97.5	98.2	100.1	104.3	95.8	106.9	98.2	102.4	101.3	0.0688309	0.767605
Low	Q8CAK3	Repressor of yield of DENV protein homolog OS=Mus musculus GN=Ryden PE=2 SV=1	4	1	1	1	290	33	7.28	19	defense response;regulation of biological process;response to stimulus	cytoplasm;nucleus	RNA binding	A230050P20Rik	93	97.8	95.3	102.5	108.6	103.3	85.7	105.3	109.2	99.3	0.0688036	0.326392
High	P60710	Actin, cytoplasmic 1 OS=Mus musculus GN=Actb PE=1 SV=1	95	35	4795	2	375	41.7	5.48	160179	cell organization and biogenesis;response to stimulus	cytoplasm;cytoskeleton;cytosol;membrane	DNA binding;nucleotide binding;protein binding	Actb	96.6	98.5	98.1	100.8	101.1	101.3	106.8	98.6	98.8	99.5	0.0687013	1.36684	+
High	O88456	Calpain small subunit 1 OS=Mus musculus GN=Capns1 PE=1 SV=1	49	10	24	10	269	28.4	5.63	709	metabolic process	cytoplasm;cytosol;membrane	catalytic activity;metal ion binding;protein binding	Capns1	98.4	96	99.9	100.7	107.1	105.1	98.6	100.4	98	95.8	0.0685674	0.941864
High	Q76MZ3	Serine/threonine-protein phosphatase 2A 65 kDa regulatory subunit A alpha isoform OS=Mus musculus GN=Ppp2r1a PE=1 SV=3	74	37	209	28	589	65.3	5.11	5424	cell organization and biogenesis;metabolic process;regulation of biological process	chromosome;cytoplasm;cytosol;membrane	catalytic activity;enzyme regulator activity;protein binding	Ppp2r1a	97.5	97.8	98.6	101.5	103.5	100.5	105.4	97.7	99.6	98	0.0684245	1.81512	+
High	P80314	T-complex protein 1 subunit beta OS=Mus musculus GN=Cct2 PE=1 SV=4	81	37	297	37	535	57.4	6.4	10588	cell organization and biogenesis;metabolic process;regulation of biological process;transport	cytoplasm;cytosol	nucleotide binding;protein binding	Cct2	98.3	97.6	98.8	101	102.9	102.4	105.7	98.3	97.7	97.3	0.0683598	1.97113	+
High	Q64737	Trifunctional purine biosynthetic protein adenosine-3 OS=Mus musculus GN=Gart PE=1 SV=3	51	37	74	37	1010	107.4	6.68	2101	metabolic process;response to stimulus	cytoplasm	catalytic activity;metal ion binding;nucleotide binding	Gart	97.1	97.2	98.4	102.5	101.6	100.9	104.2	97.8	101	99.5	0.0683459	2.45415	+
High	A3KMP2	Tetratricopeptide repeat protein 38 OS=Mus musculus GN=Ttc38 PE=1 SV=2	17	7	8	7	465	52.2	6.3	152			protein binding	Ttc38	92.7	101.1	98.4	99.5	109.1	96.7	103.2	99.3	99.6	100.5	0.0683424	0.572901
High	Q5SVR0	TBC1 domain family member 9B OS=Mus musculus GN=Tbc1d9b PE=1 SV=1	12	11	17	10	1263	141.7	5.29	442	regulation of biological process;transport	membrane	enzyme regulator activity;metal ion binding;protein binding	Tbc1d9b	100.8	95.4	100.8	108.1	105.6	105.7	95.8	95.8	94.9	97.1	0.068306	0.627659
High	Q8BV13	COP9 signalosome complex subunit 7b OS=Mus musculus GN=Cops7b PE=1 SV=1	50	10	31	10	264	29.7	6.32	1094	metabolic process	cytoplasm;nucleus	protein binding	Cops7b	99.4	97.1	98	99.8	103.7	105.7	102.5	98.5	97	98.3	0.0682883	1.54371	+
High	O35098	Dihydropyrimidinase-related protein 4 OS=Mus musculus GN=Dpysl4 PE=1 SV=1	79	33	314	30	572	61.9	6.98	8436	cell death;cellular component movement	cytoplasm	catalytic activity;protein binding	Dpysl4	95.3	98	97.7	98.9	100.2	101.2	106.5	99.1	101.1	102.1	0.068263	1.12331
High	Q9Z0U1	Tight junction protein ZO-2 OS=Mus musculus GN=Tjp2 PE=1 SV=2	26	24	31	23	1167	131.2	6.79	675	regulation of biological process;response to stimulus;transport	cell surface;cytosol;membrane;nucleus	protein binding	Tjp2	98.5	96.8	97.5	103.8	99.8	104.7	101	97.4	100.9	99.7	0.0682056	1.6755	+
High	Q9D0J4	ADP-ribosylation factor-like protein 2 OS=Mus musculus GN=Arl2 PE=1 SV=1	73	9	21	9	184	20.9	5.96	694	cell organization and biogenesis;regulation of biological process;response to stimulus;transport	cytoplasm;cytoskeleton;cytosol;Golgi;mitochondrion;nucleus	catalytic activity;nucleotide binding;protein binding;signal transducer activity	Arl2	97.4	99.1	96.9	108.1	106.8	101.4	93.8	98.3	99.2	98.9	0.0680694	0.555578
Medium	P53668	LIM domain kinase 1 OS=Mus musculus GN=Limk1 PE=1 SV=1	2	2	3	1	647	72.7	6.9	37	metabolic process;regulation of biological process;response to stimulus	cytoplasm;cytosol;Golgi;membrane;nucleus	catalytic activity;metal ion binding;nucleotide binding;protein binding;signal transducer activity	Limk1	92.7	102.2	93.8	102.8	102.8	104.2	93.7	99.7	104.6	103.6	0.0679601	0.558056
High	Q8R574	Phosphoribosyl pyrophosphate synthase-associated protein 2 OS=Mus musculus GN=Prpsap2 PE=1 SV=1	51	15	36	13	369	40.9	7.17	940	metabolic process		catalytic activity;metal ion binding	Prpsap2	98.7	96.9	98.4	102.8	103.1	104.3	100.7	99.9	97.4	97.9	0.0679337	2.28067	+
High	Q8VDF2	E3 ubiquitin-protein ligase UHRF1 OS=Mus musculus GN=Uhrf1 PE=1 SV=2	5	3	3	2	782	88.2	8.31	57	cell organization and biogenesis;cell proliferation;metabolic process;regulation of biological process;response to stimulus	membrane;nucleus	catalytic activity;DNA binding;metal ion binding;nucleotide binding;protein binding	Uhrf1	101.9	104.2	94	110	104.6	113.8	91	95.2	90.9	94.5	0.067846	0.311293
High	Q9CPY7	Cytosol aminopeptidase OS=Mus musculus GN=Lap3 PE=1 SV=3	77	27	44	27	519	56.1	7.72	1147	metabolic process	cytoplasm;cytosol;mitochondrion;nucleus	catalytic activity;metal ion binding	Lap3	97.2	97.1	98.4	100.5	101.2	100.5	106.8	99.8	99.8	98.8	0.0676406	1.28867
Low	Q9D009	Putative lipoyltransferase 2, mitochondrial OS=Mus musculus GN=Lipt2 PE=1 SV=2	4	1	1	1	231	24.9	8.6	28	metabolic process	cytoplasm;mitochondrion	catalytic activity;protein binding	Lipt2	96.5	96.2	104.3	94.3	98.8	91.8	130.1	105.2	80.6	102.2	0.0676109	0.169133
High	Q5SS00	DBF4-type zinc finger-containing protein 2 homolog OS=Mus musculus GN=Zdbf2 PE=2 SV=1	3	6	7	6	2493	273.6	5.22	144				Zdbf2	102.7	105	87.6	107.4	94.1	104.6	106.5	105.4	85.2	101.5	0.067525	0.3413
High	Q99JP7	Gamma-glutamyltransferase 7 OS=Mus musculus GN=Ggt7 PE=1 SV=2	20	10	20	10	662	70.2	5.06	560	metabolic process	membrane	catalytic activity	Ggt7	97.9	95.2	101.7	109.5	97.2	100.4	104.8	92.6	98.5	102.3	0.0675201	0.618764
High	Q80UJ7	Rab3 GTPase-activating protein catalytic subunit OS=Mus musculus GN=Rab3gap1 PE=1 SV=4	25	17	22	17	981	110.1	5.73	447	cell organization and biogenesis;regulation of biological process;response to stimulus;transport	cytoplasm;Golgi	enzyme regulator activity;protein binding	Rab3gap1	99.4	94.1	102.6	106.8	103.7	110.4	92.8	97	98.4	94.6	0.067463	0.416253
High	Q9CR16	Peptidyl-prolyl cis-trans isomerase D OS=Mus musculus GN=Ppid PE=1 SV=3	81	27	149	25	370	40.7	7.43	2895	cell death;cell organization and biogenesis;metabolic process;regulation of biological process;response to stimulus;transport	cytoplasm;cytosol;mitochondrion;nucleus	catalytic activity;protein binding	Ppid	96.4	96.8	101.9	103.2	103.5	101.7	103.9	96.7	98.6	97.3	0.067453	1.50531	+
High	Q76LS9	Ubiquitin carboxyl-terminal hydrolase MINDY-1 OS=Mus musculus GN=Mindy1 PE=1 SV=1	26	8	11	8	468	51.2	4.73	341	metabolic process		catalytic activity;protein binding	Fam63a; Mindy1	101.1	97.2	99.9	105.9	103.4	113.8	93.5	96.3	94.9	94	0.0673451	0.409321
High	Q91V81	RNA-binding protein 42 OS=Mus musculus GN=Rbm42 PE=1 SV=1	14	5	12	5	474	49.8	9.63	463	regulation of biological process	cytoplasm;nucleus	nucleotide binding;RNA binding	Rbm42	103.5	90.8	101.4	93.5	94.7	100.4	124.5	99.6	95.3	96.1	0.0673193	0.201032
High	Q62086	Serum paraoxonase/arylesterase 2 OS=Mus musculus GN=Pon2 PE=1 SV=2	19	4	5	4	354	39.6	5.83	179	metabolic process;response to stimulus	extracellular;membrane;mitochondrion;nucleus;vacuole	catalytic activity;metal ion binding;protein binding	Pon2	101.5	95.2	98	97.7	111.8	104.9	97.3	95.7	101.1	96.8	0.0673089	0.482591
High	Q8BFZ3	Beta-actin-like protein 2 OS=Mus musculus GN=Actbl2 PE=1 SV=1	44	15	1523	2	376	42	5.49	38543		cytoplasm;cytoskeleton	nucleotide binding	Actbl2	99.3	99.2	102.3	88.4	90.8	109.3	131.7	104.8	100.9	73.1	0.0672341	0.152162
High	Q80ZI6	E3 ubiquitin-protein ligase LRSAM1 OS=Mus musculus GN=Lrsam1 PE=1 SV=1	25	14	19	14	727	83.9	6.14	432	cell organization and biogenesis;metabolic process;regulation of biological process;response to stimulus;transport	cytoplasm;cytosol;membrane	catalytic activity;metal ion binding;protein binding;transporter activity	Lrsam1	95	99	98	102.2	102.3	101.6	101.8	98.5	100	101.5	0.0672096	2.20633	+
High	Q91YJ2	Sorting nexin-4 OS=Mus musculus GN=Snx4 PE=1 SV=1	45	14	29	14	450	51.7	5.8	621	cell organization and biogenesis;transport	cytoplasm;endosome;membrane	protein binding	Snx4	97.1	96.5	98.2	105	102.9	103.9	95.8	100.7	99.5	100.2	0.0671367	0.912589
High	Q3UBX0	Transmembrane protein 109 OS=Mus musculus GN=Tmem109 PE=1 SV=2	10	3	14	3	243	26.3	9.89	95	regulation of biological process;response to stimulus;transport	endoplasmic reticulum;membrane;nucleus	protein binding;transporter activity	Tmem109	97	101.6	97	95.2	102.3	102.1	113.3	95.9	100.8	94.8	0.0671086	0.449196
Medium	Q03147	Cyclin-dependent kinase 7 OS=Mus musculus GN=Cdk7 PE=1 SV=2	7	2	2	2	346	38.9	8.47	0	cell division;metabolic process;regulation of biological process;response to stimulus	cytoplasm;cytoskeleton;cytosol;membrane;nucleus	catalytic activity;nucleotide binding;protein binding	Cdk7	97.4	92.1	99.9	99.7	93.5	111.1	99.9	102.9	102.3	101.1	0.0669669	0.422142
High	Q8CI95	Oxysterol-binding protein-related protein 11 OS=Mus musculus GN=Osbpl11 PE=1 SV=2	23	12	17	10	751	83.6	7.01	396	cell differentiation;regulation of biological process;transport	endosome;Golgi;membrane		Osbpl11	104	95	96.2	105.4	100.7	105.4	100.8	94.3	96.6	101.6	0.0669642	0.792417
Low	Q9CTN4	Rho-related BTB domain-containing protein 3 OS=Mus musculus GN=Rhobtb3 PE=2 SV=3	2	1	1	1	611	69.2	7.06	29	regulation of biological process;response to stimulus;transport	cytoplasm;cytosol;Golgi	catalytic activity;nucleotide binding;protein binding	Rhobtb3	99	101.3	94.9	110	95.3	127.8	79.2	109.4	91.1	91.9	0.0669642	0.142117
High	Q8BG21	Calcium channel flower homolog OS=Mus musculus GN=Cacfd1 PE=1 SV=1	14	3	8	3	171	18.3	5.44	214	transport	membrane		Cacfd1	102.1	103.7	97.5	103.7	104.9	121	94	90.2	91.1	91.8	0.0669196	0.290985
High	Q91Y86	Mitogen-activated protein kinase 8 OS=Mus musculus GN=Mapk8 PE=1 SV=1	46	16	43	6	384	44.2	7.69	729	cell communication;cell death;cell organization and biogenesis;cellular component movement;defense response;metabolic process;regulation of biological process;response to stimulus	cytoplasm;cytosol;mitochondrion;nucleus	catalytic activity;enzyme regulator activity;nucleotide binding;protein binding;signal transducer activity	Mapk8	97.3	98.3	99.2	101.6	106.1	102.2	101.8	98.3	98.1	97	0.0668194	1.74907	+
High	P30285	Cyclin-dependent kinase 4 OS=Mus musculus GN=Cdk4 PE=1 SV=1	24	6	10	5	303	33.7	6.62	181	cell division;cell organization and biogenesis;metabolic process;regulation of biological process;response to stimulus	chromosome;cytoplasm;cytosol;membrane;nucleus	catalytic activity;nucleotide binding;protein binding	Cdk4	96.4	98.8	98.6	105.3	94.2	100.7	110.1	97.4	98.3	100.3	0.0668073	0.516207
High	P35991	Tyrosine-protein kinase BTK OS=Mus musculus GN=Btk PE=1 SV=4	3	2	2	1	659	76.4	7.9	64	cell death;defense response;metabolic process;regulation of biological process;response to stimulus;transport	cytoplasm;cytosol;membrane;nucleus;vacuole	catalytic activity;metal ion binding;nucleotide binding;protein binding	Btk	107.2	95.8	83.5	108.5	101	100.5	90.1	99.5	117.8	96.2	0.066788	0.251252
High	O70340	Neuronal pentraxin-2 OS=Mus musculus GN=Nptx2 PE=2 SV=1	9	2	3	2	429	47.1	5.81	53	response to stimulus	extracellular	metal ion binding	Nptx2	97.3	102.7	91.3	104.9	103.3	107.7	90.9	97.3	100.2	104.3	0.0667765	0.381266
High	Q9JHP7	KDEL motif-containing protein 1 OS=Mus musculus GN=Kdelc1 PE=1 SV=1	5	2	2	2	502	57.9	7.9	46	metabolic process	endoplasmic reticulum;organelle lumen	catalytic activity;protein binding	Kdelc1	100.2	100.7	93.7	104.6	90.1	109.5	107.2	100.7	92.1	101.2	0.0667469	0.360093
High	Q3B7Z2	Oxysterol-binding protein 1 OS=Mus musculus GN=Osbp PE=1 SV=3	46	27	50	24	805	88.7	7.2	1300	regulation of biological process;transport	cytoplasm;cytosol;endoplasmic reticulum;Golgi;membrane;nucleus	protein binding;transporter activity	Osbp	98.7	97.4	97	102.7	103.2	102.2	101.2	100.9	99.4	97.3	0.0667282	3.03091	+
Medium	Q80VA0	N-acetylgalactosaminyltransferase 7 OS=Mus musculus GN=Galnt7 PE=1 SV=2	2	1	1	1	657	75.4	7.93	27	metabolic process	Golgi;membrane	catalytic activity;metal ion binding	Galnt7	96.8	104.4	101.3	108.1	107.8	98	108.5	93.6	88.4	93.1	0.0666372	0.630477
Medium	Q8VIG1	RE1-silencing transcription factor OS=Mus musculus GN=Rest PE=1 SV=2	1	2	9	1	1082	117.7	6.65	68	cell differentiation;cell organization and biogenesis;metabolic process;regulation of biological process;response to stimulus;transport	chromosome;cytosol;nucleus	DNA binding;metal ion binding;protein binding;transporter activity	Rest	93.9	98.5	98.6	98.7	96.7	100.9	110	96.4	99	107.3	0.0664887	0.565166
High	Q8BW70	Ubiquitin carboxyl-terminal hydrolase 38 OS=Mus musculus GN=Usp38 PE=1 SV=2	3	3	3	3	1042	116	5.6	56	metabolic process		catalytic activity	Usp38	100.3	97.6	95.4	98	105.3	103.5	102.7	98.1	98.8	100.3	0.0664489	1.04923
High	P97372	Proteasome activator complex subunit 2 OS=Mus musculus GN=Psme2 PE=1 SV=4	72	14	43	14	239	27	5.76	915	regulation of biological process	cytoplasm;membrane;proteasome	enzyme regulator activity;protein binding	Psme2; Psme2b; Psme2b-ps	99	97.6	96.2	103.7	102.3	103.7	99.1	99.2	99.6	99.5	0.0664421	1.60567	+
High	Q811S7	Upstream-binding protein 1 OS=Mus musculus GN=Ubp1 PE=1 SV=1	27	10	19	9	540	60.2	6.27	413	metabolic process;regulation of biological process	cytosol;nucleus	DNA binding	Ubp1	102.7	96.6	96.8	100.6	97.3	102.1	113.4	102.4	93.3	94.8	0.0664164	0.461905
Medium	Q64687	Alpha-N-acetylneuraminide alpha-2,8-sialyltransferase OS=Mus musculus GN=St8sia1 PE=1 SV=2	3	1	1	1	355	40.3	9.13	31	metabolic process;regulation of biological process;response to stimulus	Golgi;membrane	catalytic activity	St8sia1	91.8	93.8	110.5	111.7	101.9	104.5	95.3	94.7	95.8	99.9	0.0664164	0.302124
High	Q9EQJ9	Membrane-associated guanylate kinase, WW and PDZ domain-containing protein 3 OS=Mus musculus GN=Magi3 PE=1 SV=2	9	11	12	10	1476	161.6	8.05	195	regulation of biological process;response to stimulus	membrane;nucleus	nucleotide binding;protein binding;structural molecule activity	Magi3	101.4	95.2	98	96.8	98.1	105.1	111.3	98.3	101.3	94.5	0.0663961	0.486432
High	Q9CWU9	Nucleoporin Nup37 OS=Mus musculus GN=Nup37 PE=1 SV=2	23	6	18	6	326	36.7	6.09	144	cell division;cell organization and biogenesis;transport	chromosome;nucleus	protein binding	Nup37	93.2	97.3	98.3	97.5	101.4	98	106.3	98.9	102.9	106.2	0.0663874	0.801714
High	Q9EQH3	Vacuolar protein sorting-associated protein 35 OS=Mus musculus GN=Vps35 PE=1 SV=1	63	39	141	39	796	91.7	5.44	3422	cell organization and biogenesis;metabolic process;regulation of biological process;transport	cytoplasm;cytosol;endosome;membrane;mitochondrion;vacuole	protein binding;transporter activity	Vps35	96.7	98	97.9	103.5	103.1	102.6	99.3	99.9	99.6	99.4	0.0663688	1.92762	+
High	Q8R1T1	Charged multivesicular body protein 7 OS=Mus musculus GN=Chmp7 PE=1 SV=1	36	14	28	14	451	50.6	5.22	897	cell organization and biogenesis;transport	chromosome;cytoplasm;cytosol;nucleus	transporter activity	Chmp7	100.8	98.2	97.4	105.7	104.2	105.3	98.6	98.2	96.8	94.7	0.0663507	1.09257
Medium	Q9D1L9	Ragulator complex protein LAMTOR5 OS=Mus musculus GN=Lamtor5 PE=1 SV=1	11	1	1	1	91	9.6	4.87	37	cell organization and biogenesis;regulation of biological process;response to stimulus	cytoplasm;cytosol;vacuole	protein binding;structural molecule activity	Hbxip; Lamtor5	89.5	101.9	105	99.2	120.5	102.2	91.9	93	107.9	88.9	0.0663507	0.224921
High	Q8BM65	Neuronal tyrosine-phosphorylated phosphoinositide-3-kinase adapter 2 OS=Mus musculus GN=Nyap2 PE=1 SV=1	2	1	4	1	682	73.9	8.72	55	cell organization and biogenesis;regulation of biological process;response to stimulus		protein binding	Nyap2	97.6	97.6	95.4	96.5	104.6	102.9	101.7	102.4	95.4	105.9	0.0663411	1.05522
High	P24270	Catalase OS=Mus musculus GN=Cat PE=1 SV=4	65	30	84	30	527	59.8	7.88	1692	cell differentiation;cell organization and biogenesis;metabolic process;regulation of biological process;response to stimulus	cytosol;endoplasmic reticulum;Golgi;membrane;mitochondrion;vacuole	antioxidant activity;catalytic activity;metal ion binding;nucleotide binding;protein binding	Cat	97.6	100.7	96.6	101.4	103	100.5	106.8	96.9	99.1	97.4	0.0663301	1.19954
High	Q9CQ22	Ragulator complex protein LAMTOR1 OS=Mus musculus GN=Lamtor1 PE=1 SV=1	41	4	10	4	161	17.7	5.15	469	cell growth;cell organization and biogenesis;regulation of biological process;response to stimulus	endosome;membrane;vacuole	protein binding;structural molecule activity	Lamtor1	96.2	99	96.7	102.9	105.7	103.5	95.4	101.2	98.9	100.6	0.0662883	0.804726
High	Q8K2C8	Glycerol-3-phosphate acyltransferase 4 OS=Mus musculus GN=Gpat4 PE=1 SV=1	17	7	12	7	456	52.1	9.35	160	metabolic process;regulation of biological process;transport	endoplasmic reticulum;membrane	catalytic activity	Agpat6; Gpat4	104.3	96.2	95.4	99.9	101.4	104.1	107.6	100.8	97.9	92.4	0.0659946	0.704383
High	Q8BGD9	Eukaryotic translation initiation factor 4B OS=Mus musculus GN=Eif4b PE=1 SV=1	53	28	88	28	611	68.8	5.67	2608	cell organization and biogenesis;metabolic process		nucleotide binding;RNA binding	Eif4b	98	98.2	99.7	98.5	101.4	98.9	114.2	97.8	96.5	96.8	0.0659946	0.464839
High	Q8K0F1	TBC1 domain family member 23 OS=Mus musculus GN=Tbc1d23 PE=1 SV=1	15	8	13	8	684	76.4	5.36	343	regulation of biological process	Golgi		Tbc1d23	102.6	92.4	91.3	108.6	105.3	94.2	91.5	103.9	116	94.2	0.0659914	0.324234
High	Q91W89	Alpha-mannosidase 2C1 OS=Mus musculus GN=Man2c1 PE=1 SV=1	18	13	14	13	1039	115.6	6.51	249	metabolic process	vacuole	catalytic activity;metal ion binding	Man2c1	92.8	96.6	101.5	105.5	105.5	103.9	91.1	98.8	97.7	106.7	0.0659189	0.428581
High	Q8BH79	Anoctamin-10 OS=Mus musculus GN=Ano10 PE=1 SV=1	9	6	9	5	659	76.1	6.7	153	transport	membrane	transporter activity	Ano10	114.1	92.3	93.1	105.2	103.3	107.8	101.7	91	96.6	94.9	0.0659094	0.315584
High	Q6ZPY2	Protein SMG5 OS=Mus musculus GN=Smg5 PE=1 SV=2	7	4	4	4	1017	114	6	66	cell organization and biogenesis;metabolic process;regulation of biological process;transport	cytoplasm;nucleus	catalytic activity;DNA binding;protein binding;RNA binding	Smg5	95.3	95.4	103.5	113.7	94.1	106.4	96.4	102.2	93.5	99.4	0.0658989	0.329475
High	Q9Z2L6	Multiple inositol polyphosphate phosphatase 1 OS=Mus musculus GN=Minpp1 PE=1 SV=3	14	5	6	5	481	54.5	7.49	131	metabolic process	endoplasmic reticulum;membrane;organelle lumen	catalytic activity	Minpp1	98.3	95	102.7	99.5	98.6	113.3	101.7	97.3	99.3	94.3	0.0658564	0.459892
High	Q9R1P3	Proteasome subunit beta type-2 OS=Mus musculus GN=Psmb2 PE=1 SV=1	90	17	77	16	201	22.9	7.02	1513	metabolic process;response to stimulus	cytoplasm;cytosol;membrane;nucleus;proteasome	catalytic activity	Psmb2	98.7	97.6	99.2	102	103	101	106.4	96.6	99	96.5	0.0658487	1.61342	+
High	P21981	Protein-glutamine gamma-glutamyltransferase 2 OS=Mus musculus GN=Tgm2 PE=1 SV=4	28	15	24	15	686	77	5.1	590	cell organization and biogenesis;cellular homeostasis;metabolic process;regulation of biological process;response to stimulus;transport	cytoplasm;cytosol;endoplasmic reticulum;membrane;mitochondrion	catalytic activity;metal ion binding;nucleotide binding;protein binding	Tgm2	101.8	93.4	98.1	107.5	101.3	105.2	95.3	99	100	98.4	0.0657441	0.55433
High	O35344	Importin subunit alpha-4 OS=Mus musculus GN=Kpna3 PE=1 SV=1	64	21	65	15	521	57.7	4.94	2258	transport	cytoplasm;cytosol;nucleus	protein binding;transporter activity	Kpna3	98.1	98.6	97.4	103.5	103.6	101.5	101.8	99	98.4	98	0.0656864	2.8549	+
High	Q11136	Xaa-Pro dipeptidase OS=Mus musculus GN=Pepd PE=1 SV=3	39	14	35	14	493	55	5.78	870	metabolic process		catalytic activity;metal ion binding	Pepd	98.6	97.9	97.6	101.1	102.3	102	105	99.6	97.8	98.1	0.0656864	2.17777	+
Medium	Q8C0S1	DIS3-like exonuclease 1 OS=Mus musculus GN=Dis3l PE=1 SV=2	1	1	1	1	1053	120.2	6.81	40	metabolic process	cytoplasm;cytosol;membrane	catalytic activity;protein binding;RNA binding	Dis3l	98	100.2	95.7	114.7	108.9	93.6	92.9	106	92.4	97.6	0.0656129	0.284487
High	Q68EF0	Rab-3A-interacting protein OS=Mus musculus GN=Rab3ip PE=1 SV=1	5	2	2	2	428	47.1	6.71	49	cell organization and biogenesis;regulation of biological process;transport	cytoplasm;cytoskeleton;cytosol;Golgi;nucleus	protein binding	Rab3ip	101.5	97.7	93.6	102.3	107.5	100.5	98.2	101.1	97	100.6	0.065383	0.711423
High	Q8VHI6	Wiskott-Aldrich syndrome protein family member 3 OS=Mus musculus GN=Wasf3 PE=1 SV=1	31	10	15	8	501	55.2	6.37	395	cell organization and biogenesis;regulation of biological process	cytoplasm;cytoskeleton	protein binding	Wasf3	94.7	98.5	98.7	97	104.4	102.7	103.1	97.8	103.8	99.3	0.0652259	1.00377
Low	Q7TMY4	THO complex subunit 7 homolog OS=Mus musculus GN=Thoc7 PE=1 SV=2	5	1	1	1	204	23.7	5.67	0	metabolic process;transport	cytoplasm;cytosol;nucleus	protein binding;RNA binding	Thoc7	102.5	98.3	99	117.7	98.7	101.6	100.2	95.3	94.5	92.1	0.0651552	0.369336
High	P20029	78 kDa glucose-regulated protein OS=Mus musculus GN=Hspa5 PE=1 SV=3	70	41	488	38	655	72.4	5.16	11904	cell communication;cell death;cell differentiation;cell organization and biogenesis;metabolic process;regulation of biological process;response to stimulus;transport	cell surface;cytoplasm;endoplasmic reticulum;extracellular;membrane;mitochondrion;nucleus;organelle lumen	catalytic activity;nucleotide binding;protein binding	Hspa5	98.6	96.6	98.8	101.5	101.7	101.5	105.4	98.8	98.2	98.9	0.0651221	1.78073	+
High	Q9DC22	DDB1- and CUL4-associated factor 6 OS=Mus musculus GN=Dcaf6 PE=1 SV=1	10	4	6	4	876	97.5	5.22	55	metabolic process;regulation of biological process	cytosol;nucleus	protein binding	Dcaf6	95.7	101.6	96.5	99.6	92.4	106.5	111.3	94.3	107.2	94.8	0.0650481	0.379106
High	Q61151	Serine/threonine-protein phosphatase 2A 56 kDa regulatory subunit epsilon isoform OS=Mus musculus GN=Ppp2r5e PE=1 SV=3	56	21	45	15	467	54.7	6.95	1421	regulation of biological process;response to stimulus	cytoplasm;cytosol	enzyme regulator activity	Ppp2r5e	97.5	98.5	97.3	102.3	104.3	101.6	100.9	98.2	101.3	98.1	0.065039	2.34694	+
High	Q8R5L3	Vam6/Vps39-like protein OS=Mus musculus GN=Vps39 PE=1 SV=1	14	10	13	10	886	101.6	6.99	229	cell organization and biogenesis;metabolic process;transport	cytoplasm;endosome;membrane;vacuole	protein binding	Vps39	96.5	98	100.4	107.1	103.4	111.7	89.1	98.1	97.7	98.1	0.0649278	0.323951
High	Q9CZV8	F-box/LRR-repeat protein 20 OS=Mus musculus GN=Fbxl20 PE=1 SV=3	17	5	7	5	436	48.4	7.49	286	defense response;metabolic process;response to stimulus	cytoplasm	catalytic activity;protein binding	Fbxl20	97.1	98.5	95.3	103.6	106.7	109.2	86.2	105.4	99.9	98	0.0648525	0.297077
High	Q64727	Vinculin OS=Mus musculus GN=Vcl PE=1 SV=4	68	63	145	63	1066	116.6	6	3130	cell growth;cell organization and biogenesis;regulation of biological process	cytoplasm;cytoskeleton;membrane	protein binding;structural molecule activity	Vcl	97.4	97.6	97.2	102.4	103.9	100.3	100.9	100.3	99.2	100.9	0.0648064	2.25906	+
High	O35127	Protein C10 OS=Mus musculus GN=Grcc10 PE=1 SV=1	20	2	2	2	126	13.2	5.14	46		cytoplasm		Grcc10	94.9	105	91.6	94.4	103.5	102.4	106.2	96.7	107.6	97.7	0.064722	0.433243
High	P62192	26S proteasome regulatory subunit 4 OS=Mus musculus GN=Psmc1 PE=1 SV=1	67	29	134	27	440	49.2	6.21	3284	metabolic process;regulation of biological process;response to stimulus	cytoplasm;cytosol;membrane;nucleus;proteasome	catalytic activity;nucleotide binding;protein binding;RNA binding	Psmc1	100.2	98.2	97.7	101.2	103	102.7	106	97.3	97.7	96	0.0646704	1.69246	+
High	Q63932	Dual specificity mitogen-activated protein kinase kinase 2 OS=Mus musculus GN=Map2k2 PE=1 SV=2	48	16	47	12	401	44.4	7.05	1343	cell proliferation;metabolic process;regulation of biological process;response to stimulus	cytoplasm;cytosol;endoplasmic reticulum;endosome;Golgi;membrane;mitochondrion;nucleus	catalytic activity;enzyme regulator activity;metal ion binding;nucleotide binding;protein binding;signal transducer activity;structural molecule activity	Map2k2	98.5	98.3	99.1	104.1	102.2	103.6	102.7	98.7	97.3	95.6	0.0645966	3.37497	+
High	P57746	V-type proton ATPase subunit D OS=Mus musculus GN=Atp6v1d PE=1 SV=1	66	15	58	15	247	28.4	9.45	1230	cell organization and biogenesis;transport	membrane	catalytic activity;transporter activity	Atp6v1d	98.2	97.9	97.3	101.9	104.5	102	100.7	97.2	99.8	100.4	0.0645472	2.23854	+
High	Q7M732	Retrotransposon-like protein 1 OS=Mus musculus GN=Rtl1 PE=2 SV=1	3	2	2	2	1744	198.9	4.26	0	development	membrane		Rtl1	99.8	106.7	90.2	114.7	102.1	101	95.9	98.7	88.2	102.6	0.0645425	0.30298
High	Q60996	Serine/threonine-protein phosphatase 2A 56 kDa regulatory subunit gamma isoform OS=Mus musculus GN=Ppp2r5c PE=1 SV=2	46	15	29	13	524	60.8	6.64	746	metabolic process;regulation of biological process;response to stimulus	chromosome;cytosol;Golgi;nucleus	enzyme regulator activity;protein binding	Ppp2r5c	96.3	101.6	96.3	100.9	104.5	100.3	104.5	98.7	99	98	0.0644927	1.12763
High	Q920B0	FERM domain-containing protein 4B OS=Mus musculus GN=Frmd4b PE=1 SV=2	8	7	10	3	1035	117.9	8.6	231		cytoplasm;cytoskeleton	protein binding	Frmd4b	104.8	89.5	106	116.5	101.3	104.3	96.6	95.2	95.6	90.3	0.0644749	0.279344
High	Q99K01	Pyridoxal-dependent decarboxylase domain-containing protein 1 OS=Mus musculus GN=Pdxdc1 PE=1 SV=2	30	21	39	21	787	87.3	5.48	818	metabolic process	Golgi	catalytic activity;protein binding	Pdxdc1	99.9	96.6	99	105.4	101	102.9	102.7	97.2	98.8	96.6	0.0644487	1.681	+
High	Q3TMV7	Pyridine nucleotide-disulfide oxidoreductase domain-containing protein 1 OS=Mus musculus GN=Pyroxd1 PE=2 SV=1	7	3	4	3	498	55.6	5.33	83	metabolic process;response to stimulus	cytoplasm;nucleus	catalytic activity	Pyroxd1	107.4	96.1	91.5	111.2	98.1	111.8	90.2	93.3	94.7	105.5	0.0644386	0.244779
High	Q8BFW7	Lipoma-preferred partner homolog OS=Mus musculus GN=Lpp PE=1 SV=1	13	5	8	5	613	65.8	7.37	112		cytoplasm;cytosol;nucleus	metal ion binding;protein binding	Lpp	103.9	93.7	96.4	103	102.7	97.8	106.4	97.3	99.7	99.1	0.0644183	0.63203
[truncated: 6,045 more rows]
