# Supplementary material for: YIPF3 and YIPF4 regulate autophagic turnover of the Golgi apparatus
Source: EMBO J. 2024 May 31;43(14):8. doi: 10.1038/s44318-024-00131-3 (PMC11250848; doi:10.1038/s44318-024-00131-3)
Supplement: Supplementary file 4 — Source data Fig. 1 [file 44318_2024_131_MOESM4_ESM.zip]

Archive with 3 entries (2 files):
- Figure 1/.DS_Store
- Figure 1/1C/
- Figure 1/1C/western_Figure1C.tif
