# Supplementary material for: YIPF3 and YIPF4 regulate autophagic turnover of the Golgi apparatus
Source: EMBO J. 2024 May 31;43(14):8. doi: 10.1038/s44318-024-00131-3 (PMC11250848; doi:10.1038/s44318-024-00131-3)
Supplement: Supplementary file 5 — Source data Fig. 2 [file 44318_2024_131_MOESM5_ESM.zip]

Archive with 39 entries (34 files):
- Figure 2/.DS_Store
- Figure 2/2A/
- Figure 2/2A/Figure2A_Growing_EGFP-YIPF3.tif
- Figure 2/2A/Figure2A_Growing_EGFP-YIPF4.tif
- Figure 2/2A/Figure2A_GrowingBafA1_EGFP-YIPF3.tif
- Figure 2/2A/Figure2A_GrowingBafA1_EGFP-YIPF4.tif
- Figure 2/2A/Figure2A_Starvation_EGFP-YIPF3.tif
- Figure 2/2A/Figure2A_Starvation_EGFP-YIPF4.tif
- Figure 2/2A/Figure2A_StarvationBafA1_EGFP-YIPF3.tif
- Figure 2/2A/Figure2A_StarvationBafA1_EGFP-YIPF4.tif
- Figure 2/2B/
- Figure 2/2B/Figure2B_quantification.xlsx
- Figure 2/2C/
- Figure 2/2C/Figure2C_EGFP-YIPF3_EGFP.tif
- Figure 2/2C/Figure2C_EGFP-YIPF3_LC3.tif
- Figure 2/2C/Figure2C_EGFP-YIPF3_merge.tif
- Figure 2/2C/Figure2C_EGFP-YIPF4_EGFP.tif
- Figure 2/2C/Figure2C_EGFP-YIPF4_LC3.tif
- Figure 2/2C/Figure2C_EGFP-YIPF4_merge.tif
- Figure 2/2C/Figure2C_quantification.xlsx
- Figure 2/2D/
- Figure 2/2D/.DS_Store
- Figure 2/2D/Figure2D_EGFP-YIPF4_EGFP.tif
- Figure 2/2D/Figure2D_EGFP-YIPF4_merge.tif
- Figure 2/2D/Figure2D_EGFP-YIPF4_YIPF3.tif
- Figure 2/2E/
- Figure 2/2E/Figure2E__quantification.xlsx
- Figure 2/2E/Figure2E_GM130_EGFP.tif
- Figure 2/2E/Figure2E_GM130_GM130.tif
- Figure 2/2E/Figure2E_GM130_LC3.tif
- Figure 2/2E/Figure2E_GM130_merge.tif
- Figure 2/2E/Figure2E_MAN2A1-mCherry_EGFP.tif
- Figure 2/2E/Figure2E_MAN2A1-mCherry_LC3.tif
- Figure 2/2E/Figure2E_MAN2A1-mCherry_mCherry.tif
- Figure 2/2E/Figure2E_MAN2A1-mCherry_merge.tif
- Figure 2/2E/Figure2E_TMEM165_EGFP.tif
- Figure 2/2E/Figure2E_TMEM165_LC3.tif
- Figure 2/2E/Figure2E_TMEM165_merge.tif
- Figure 2/2E/Figure2E_TMEM165_TMEM165.tif
