# Supplementary material for: YIPF3 and YIPF4 regulate autophagic turnover of the Golgi apparatus
Source: EMBO J. 2024 May 31;43(14):8. doi: 10.1038/s44318-024-00131-3 (PMC11250848; doi:10.1038/s44318-024-00131-3)
Supplement: Supplementary file 5 — Source data Fig. 2 [file 44318_2024_131_MOESM5_ESM.zip › Figure 2/2B/Figure2B_quantification.xlsx]

## Sheet: EGFP-YIPF3
YIPF3 dots	Growing			Grow. + BafA1			Starvation			Starv. + BafA1
independent experiments	1	2	3	1	2	3	1	2	3	1	2	3
cell count	77	86	88	70	83	86	87	69	88	97	80	92
mean of YIPF3 dots in each experiments	1.51948	0.662791	1.19318	3.74286	2.13253	2.46512	2.58621	0.797101	1.95455	9.58763	5.8125	9.44565
mean of each experiments	1.12515			2.78017			1.77928			8.28193
number of cells	Growing			Grow. + BafA1			Starvation			Starv. + BafA1
1	0	0	0	4	0	0	5	2	5	11	22	1
2	0	3	0	0	0	0	0	0	11	17	7	9
3	0	0	3	1	3	0	1	9	4	9	0	0
4	1	0	3	1	13	2	1	0	5	10	8	27
5	0	0	3	1	3	0	2	1	1	5	6	8
6	2	0	0	4	2	1	2	0	2	3	23	4
7	0	0	2	0	0	7	0	2	2	11	0	8
8	2	0	2	7	0	4	0	3	15	9	0	6
9	0	0	3	3	14	1	3	0	2	12	5	3
10	0	0	0	0	1	5	1	0	2	10	4	16
11	4	2	0	2	0	0	0	1	0	8	0	28
12	1	0	0	3	0	17	6	0	0	6	5	13
13	4	0	0	0	0	0	0	0	1	0	20	14
14	0	0	0	10	1	2	0	2	3	1	3	17
15	0	0	3	5	1	0	0	0	0	2	8	11
16	3	1	2	2	1	1	1	0	4	4	11	5
17	0	0	0	2	0	2	4	1	0	7	6	20
18	2	0	1	2	2	1	4	6	3	7	18	11
19	2	1	1	9	0	2	0	0	6	0	8	1
20	0	0	0	1	0	2	3	0	0	2	7	2
21	2	0	1	4	2	1	2	3	2	14	4	1
22	0	1	1	1	11	0	4	1	2	5	25	1
23	3	0	2	9	6	2	3	1	1	3	0	1
24	1	1	0	4	0	1	1	1	0	9	5	6
25	4	1	0	16	1	4	1	2	5	12	2	8
26	1	0	0	2	1	14	0	2	4	60	1	11
27	3	4	3	4	0	1	3	0	0	10	0	0
28	4	0	0	0	0	0	0	0	1	16	1	0
29	2	1	1	0	0	1	0	1	6	1	5	13
30	1	0	1	17	8	7	6	1	2	3	0	5
31	2	0	0	0	0	2	2	0	0	37	3	1
32	1	2	2	3	0	0	1	0	3	22	9	1
33	0	1	1	4	1	0	3	0	1	9	0	10
34	2	0	0	0	0	0	3	0	1	2	7	14
35	5	0	2	12	0	0	3	0	0	2	1	1
36	0	0	2	2	0	5	0	1	0	2	9	9
37	2	0	0	1	0	0	5	1	1	4	1	4
38	1	0	0	3	0	5	6	1	5	9	7	24
39	0	0	2	4	1	1	8	1	1	9	1	5
40	2	0	3	1	2	0	1	0	1	0	8	0
41	0	0	1	0	0	8	3	2	4	16	6	2
42	2	1	1	0	0	0	3	1	3	0	0	1
43	0	1	2	0	0	1	3	1	1	0	3	1
44	1	1	0	13	2	3	7	2	2	0	16	11
45	0	3	1	7	0	0	0	0	0	4	3	3
46	0	0	5	9	0	1	3	0	0	16	1	15
47	0	0	1	0	1	9	9	0	0	2	9	11
48	0	0	0	1	4	0	7	0	5	1	10	11
49	2	0	2	1	0	1	3	0	0	4	14	24
50	2	1	0	0	0	0	0	0	2	5	3	23
51	2	0	0	14	0	5	1	1	0	19	1	4
52	0	0	1	4	0	22	9	1	0	17	2	27
53	17	0	1	22	0	2	5	0	1	7	11	4
54	3	0	2	6	0	8	2	0	3	8	7	10
55	0	1	0	5	0	6	2	0	2	0	0	9
56	2	1	3	0	3	1	0	1	0	1	4	5
57	1	0	3	1	1	1	2	0	2	8	15	19
58	0	2	0	10	6	0	1	1	1	15	11	46
59	0	0	2	4	10	0	2	0	2	6	0	14
60	1	0	1	6	1	1	2	0	0	15	0	13
61	0	0	3	0	18	8	1	0	0	9	8	10
62	0	0	3	2	0	1	2	0	2	30	3	7
63	6	0	0	2	0	0	0	0	1	11	5	0
64	5	0	2	4	4	0	0	0	2	5	4	8
65	4	0	0	2	1	1	2	1	2	2	7	2
66	1	3	0	0	0	0	4	0	1	16	1	31
67	0	0	3	1	0	2	3	0	0	45	1	21
68	2	1	0	1	0	10	1	0	2	25	11	18
69	0	0	2	3	0	5	4	1	1	1	0	6
70	2	2	7	0	2	3	0		3	2	7	13
71	3	0	2		2	0	6		2	21	5	1
72	2	0	0		14	0	4		1	6	1	20
73	1	0	0		1	1	0		1	3	19	8
74	0	0	2		0	3	1		3	19	1	10
75	0	0	1		0	2	1		0	13	3	3
76	1	1	0		0	3	1		0	8	8	2
77	0	0	1		15	0	0		0	17	5	4
78		0	2		8	0	6		1	1	4	10
79		0	0		8	3	0		0	10	0	6
80		0	4		2	4	0		3	7	6	8
81		4	1		0	1	3		1	28		2
82		2	0		0	1	8		0	22		3
83		1	1		0	0	4		0	0		18
84		10	1			3	5		6	3		8
85		1	0			0	4		1	17		7
86		3	0			1	4		1	15		1
87			0				12		3	10		14
88			0						5	7		16
89										10		22
90										0		4
91										7		8
92										7		6
93										12
94										3
95										27
96										2
97										2

## Sheet: EGFP-YIPF4
YIPF4 dots	Growing			Grow. + BafA1			Starvation			Starv. + BafA1
independent experiments	1	2	3	1	2	3	1	2	3	1	2	3
cell count	63	69	81	67	82	94	75	84	92	79	90	115
mean of YIPF4 dots in each experiments	1.98413	0.942029	1.16049	4.64179	5.14634	12.3404	2.32	1.42857	1.83696	20.5949	19.0778	26.1217
mean of each experiments	1.36222			7.37619			1.86184			21.9315
number of cells	Growing			Grow. + BafA1			Starvation			Starv. + BafA1
1	4	1	0	1	11	1	8	0	2	13	19	78
2	0	0	4	12	21	16	4	2	0	42	15	26
3	1	1	1	5	1	77	5	5	3	25	26	28
4	4	0	0	1	0	50	1	0	8	13	17	20
5	0	0	3	10	1	5	2	2	1	8	4	24
6	3	0	3	5	18	16	3	2	0	8	9	15
7	4	2	1	5	9	7	0	1	0	13	5	21
8	6	1	5	7	1	17	0	0	1	26	18	26
9	0	3	1	3	0	49	1	0	3	19	10	21
10	1	1	1	6	0	12	0	0	1	15	15	17
11	3	0	5	2	2	8	3	1	2	21	49	20
12	1	2	0	1	0	38	4	0	0	24	18	50
13	1	0	2	11	3	0	5	0	0	15	20	40
14	2	0	0	2	0	2	5	1	2	32	9	11
15	4	0	2	2	0	8	2	0	0	12	13	31
16	1	0	0	6	1	0	1	3	0	44	12	58
17	5	1	3	10	10	8	1	1	2	17	18	25
18	2	0	1	18	0	3	6	1	9	9	21	21
19	1	0	1	2	4	4	4	0	2	27	21	26
20	3	1	0	1	27	19	1	0	1	14	15	44
21	15	0	2	0	0	1	7	0	2	18	21	8
22	1	0	1	0	2	16	0	0	2	37	12	13
23	0	1	1	18	1	9	2	0	1	56	21	21
24	2	1	0	1	1	2	2	11	1	12	26	38
25	0	0	0	1	2	7	1	1	2	6	5	35
26	0	0	1	16	14	3	3	2	0	9	10	14
27	0	0	0	11	24	8	0	2	3	27	25	19
28	0	2	2	0	14	7	7	1	1	20	17	11
29	0	1	1	2	2	9	2	1	4	38	22	36
30	0	0	0	9	1	17	0	0	1	18	19	22
31	3	0	2	1	14	21	0	4	0	15	12	10
32	1	5	2	12	2	1	1	5	4	11	6	25
33	1	2	0	8	1	0	0	0	0	14	8	31
34	0	4	3	2	9	0	0	0	1	37	14	29
35	0	0	3	17	4	0	1	1	1	16	17	23
36	4	1	1	0	2	34	0	12	3	17	38	26
37	1	0	3	0	1	1	0	15	1	8	16	5
38	0	3	2	3	17	2	6	0	0	27	6	16
39	4	1	0	1	3	4	2	2	1	6	19	18
40	0	0	1	0	2	18	1	5	2	12	23	20
41	4	1	0	0	8	4	0	2	7	8	41	22
42	0	4	0	5	6	25	0	0	0	27	18	8
43	0	1	0	5	1	0	2	0	0	20	17	9
44	2	0	2	4	2	45	3	1	1	37	34	59
45	7	0	2	10	3	20	0	0	2	16	20	2
46	2	2	0	0	11	1	3	2	3	18	28	28
47	0	0	0	3	22	3	3	1	2	21	11	17
48	1	1	0	0	0	14	1	0	5	14	32	25
49	1	0	1	0	13	4	1	1	0	12	11	10
50	4	0	2	8	0	25	2	0	1	20	26	4
51	0	2	0	6	1	6	3	2	4	5	37	18
52	1	1	0	16	1	14	1	2	2	15	12	28
53	3	0	0	6	6	13	2	1	1	22	26	9
54	0	0	3	0	17	12	3	1	0	32	10	24
55	3	3	2	3	2	5	2	1	0	12	38	44
56	2	0	1	4	1	26	3	1	0	31	9	34
57	0	0	0	0	2	6	2	0	2	22	23	10
58	3	1	0	12	2	4	1	0	0	45	23	31
59	4	0	0	4	1	21	6	4	4	3	28	20
60	4	0	1	4	9	1	4	1	3	19	28	5
61	2	1	0	1	2	17	3	0	8	10	17	22
62	0	2	0	2	24	2	7	0	1	22	9	51
63	4	2	2	0	6	0	2	0	1	32	15	27
64		0	0	0	1	7	1	2	0	29	23	23
65		1	3	5	6	10	7	0	1	14	6	5
66		2	1	0	3	2	6	0	5	27	19	11
67		0	1	1	0	24	0	3	0	39	12	18
68		5	4		1	3	0	1	0	23	19	24
69		2	0		3	33	2	0	4	21	16	50
70			1		13	10	0	2	4	25	37	18
71			2		1	6	9	2	1	28	16	20
72			2		2	24	0	3	1	26	34	49
73			0		10	10	0	1	0	21	55	33
74			0		2	14	2	0	2	7	13	16
75			0		0	25	2	0	0	45	15	15
76			0		0	0		1	0	7	17	23
77			1		4	0		0	2	9	29	30
78			1		0	25		0	6	21	30	20
79			0		3	7		0	3	21	20	27
80			4		1	9		1	5		13	17
81			0		2	2		0	1		40	33
82					5	31		1	1		9	21
83						36		2	4		23	27
84						32		0	4		8	12
85						0			0		6	20
86						3			0		8	6
87						12			0		22	22
88						0			7		17	51
89						22			0		13	25
90						3			3		13	14
91						28			1			9
92						4			0			29
93						8						18
94						2						9
95												39
96												50
97												38
98												29
99												40
100												21
101												16
102												29
103												43
104												29
105												32
106												96
107												26
108												33
109												30
110												14
111												33
112												74
113												50
114												40
115												18
