# Supplementary material for: YIPF3 and YIPF4 regulate autophagic turnover of the Golgi apparatus
Source: EMBO J. 2024 May 31;43(14):8. doi: 10.1038/s44318-024-00131-3 (PMC11250848; doi:10.1038/s44318-024-00131-3)
Supplement: Supplementary file 5 — Source data Fig. 2 [file 44318_2024_131_MOESM5_ESM.zip › Figure 2/2C/Figure2C_quantification.xlsx]

## Sheet: Fig2C
Colcolazation rate	LC3/EGFP-YIPF3			LC3/EGFP-YIPF4
independent experiments	1	2	3	1	2	3
cell count	10	10	10	10	10	10
mean of colcolazation rate in each experiments	0.727671	0.569755	0.616462	0.748449	0.578384	0.548972
mean of each experiments (%)	63.7963			62.5269
standard deviation (%)	8.11241			10.7687
number of cells	LC3/EGFP-YIPF3			LC3/EGFP-YIPF4
1	0.8	0.758621	0.775	0.943396	0.653846	0.5
2	0.7	0.5	0.654545	0.869565	0.444444	0.636364
3	0.769231	0.619048	0.421053	0.625	0.614035	0.357143
4	0.652174	0.634146	0.666667	0.681818	0.733333	0.6875
5	0.702703	0.333333	0.803279	0.730769	0.454545	0.615385
6	0.534884	0.52381	0.653846	0.65	0.586207	0.8
7	0.857143	0.636364	0.605263	0.73913	0.642857	0.5
8	0.84	0.625	0.529412	0.75	0.612903	0.566667
9	0.833333	0.714286	0.555556	0.68	0.583333	0.466667
10	0.659574	0.352941	0.5	0.814815	0.458333	0.36
