# Supplementary material for: YIPF3 and YIPF4 regulate autophagic turnover of the Golgi apparatus
Source: EMBO J. 2024 May 31;43(14):8. doi: 10.1038/s44318-024-00131-3 (PMC11250848; doi:10.1038/s44318-024-00131-3)
Supplement: Supplementary file 5 — Source data Fig. 2 [file 44318_2024_131_MOESM5_ESM.zip › Figure 2/2E/Figure2E__quantification.xlsx]

## Sheet: Fig2E
Colcolazation rate	GM130/EGFP-YIPF4			MAN2A1-mCherry/EGFP-YIPF4			TMEM165/EGFP-YIPF4
independent experiments	1	2	3	1	2	3	1	2	3
cell count	10	10	10	10	10	10	10	10	10
mean of colcolazation rate in each experiments	0.386378	0.41127	0.439609	0.691259	0.558503	0.65064	0.60163	0.674033	0.495361
mean of each experiments (%)	41.2419			63.3467			59.0341
standard deviation (%)	2.66342			6.80233			8.98694
number of cells	GM130/EGFP-YIPF4			MAN2A1-mCherry/EGFP-YIPF4			TMEM165/EGFP-YIPF4
1	0.5	0.4	0.461538	0.565217	0.304348	0.666667	0.653846	0.594595	0.424242
2	0.421053	0.307692	0.366667	0.809524	0.583333	0.633333	0.6	0.434783	0.266667
3	0.225806	0.538462	0.354839	0.8	0.769231	0.675676	0.714286	0.833333	0.727273
4	0.454545	0.241379	0.444444	0.705882	0.0650407	0.481481	0.53125	0.777778	0.647059
5	0.369565	0.571429	0.361111	0.666667	0.8	0.909091	0.735294	0.64	0.4375
6	0.607843	0.583333	0.55	0.666667	0.5	0.813953	0.625	0.95	0.555556
7	0.375	0.536585	0.342105	0.666667	0.533333	0.673913	0.518519	0.714286	0.592593
8	0.227273	0.159091	0.5	0.689655	0.6875	0.291667	0.475	0.684211	0.716981
9	0.307692	0.428571	0.615385	0.692308	0.636364	0.478261	0.617647	0.647059	0.40625
10	0.375	0.346154	0.4	0.65	0.705882	0.882353	0.545455	0.464286	0.179487
