# Supplementary material for: YIPF3 and YIPF4 regulate autophagic turnover of the Golgi apparatus
Source: EMBO J. 2024 May 31;43(14):8. doi: 10.1038/s44318-024-00131-3 (PMC11250848; doi:10.1038/s44318-024-00131-3)
Supplement: Supplementary file 6 — Source data Fig. 3 [file 44318_2024_131_MOESM6_ESM.zip]

Archive with 11 entries (6 files):
- Figure 3/.DS_Store
- Figure 3/3A/
- Figure 3/3A/western_Figure3A.tif
- Figure 3/3B/
- Figure 3/3B/Figure3B_quantification.xlsx
- Figure 3/3D/
- Figure 3/3D/western_Figure3D.tif
- Figure 3/3E,G/
- Figure 3/3E,G/Figure3E,G_quantification.xlsx
- Figure 3/3F/
- Figure 3/3F/western_Figure3F.tif
