# Supplementary material for: YIPF3 and YIPF4 regulate autophagic turnover of the Golgi apparatus
Source: EMBO J. 2024 May 31;43(14):8. doi: 10.1038/s44318-024-00131-3 (PMC11250848; doi:10.1038/s44318-024-00131-3)
Supplement: Supplementary file 6 — Source data Fig. 3 [file 44318_2024_131_MOESM6_ESM.zip › Figure 3/3B/Figure3B_quantification.xlsx]

## Sheet: Summary
Summary
Normalized	WT															FIP200 KO
	YIPF3			YIPF4			CALCOCO1			GM130			TMEM165			YIPF3			YIPF4			CALCOCO1			GM130			TMEM165
independent experiments	1	2	3	1	2	3	1	2	3	1	2	3	1	2	3	1	2	3	1	2	3	1	2	3	1	2	3	1	2	3
0h	1	1	1	1	1	1	1	1	1	1	1	1	1	1	1	2.18706	1.26359	1.81099	1.83026	1.09671	3.28884	2.62398	2.90253	3.69566	1.28191	1.93954	1.08513	1.36413	1.12277	1.45256
6h	0.88499	0.651281	0.931563	0.914049	0.419994	1.04667	0.546318	0.506334	0.637232	0.971679	0.641392	0.703998	1.04253	0.696623	1.15134	2.19998	1.04788	1.65027	1.69055	0.869883	2.76547	2.3419	2.45627	2.4134	1.47829	1.76629	1.13498	1.36541	0.983003	1.43963
12h	0.677557	0.522098	0.787196	0.806592	0.477703	1.0434	0.30968	0.252886	0.372664	0.854357	0.565239	0.796408	0.828322	0.686692	0.898606	1.71417	1.15382	1.50312	1.5281	1.09403	2.41238	1.71155	1.94916	1.89932	0.790067	1.49381	0.883805	0.977082	1.11646	1.15743
18h	0.659151	0.439199	0.628243	0.83288	0.365742	0.815533	0.156485	0.12609	0.252551	0.903292	0.371526	0.63579	1.00208	0.687557	0.696276	1.9471	0.917471	1.49862	1.82897	0.944022	2.28978	1.60056	1.5085	1.86971	0.60275	1.2261	0.907007	1.10462	1.04245	1.28522
24h	0.61708	0.497815	0.729407	0.6357	0.430738	0.933955	0.137216	0.0919567	0.265336	0.88419	0.598497	0.684963	0.996331	0.798405	0.792908	1.86936	1.03224	2.16718	1.87617	1.49681	2.81553	1.27874	1.29606	1.70594	0.443835	1.17672	0.806485	1.31427	1.60355	2.14585
mean (normalized)	WT					FIP200 KO
	YIPF3	YIPF4	CALCOCO1	GM130	TMEM165	YIPF3	YIPF4	CALCOCO1	GM130	TMEM165
0h	1	1	1	1	1	1.75388	2.07194	3.07406	1.43553	1.31315
6h	0.822611	0.793571	0.563295	0.772357	0.963499	1.63271	1.7753	2.40386	1.45985	1.26268
12h	0.662284	0.775898	0.311743	0.738668	0.80454	1.45704	1.67817	1.85334	1.05589	1.08366
18h	0.575531	0.671385	0.178375	0.636869	0.795305	1.4544	1.68759	1.65959	0.911953	1.1441
24h	0.614768	0.666798	0.164836	0.72255	0.862548	1.68959	2.06284	1.42691	0.809012	1.68789

## Sheet: experiment 1
experiment 1
raw data	WT					FIP200 KO
Starvation	0	6	12	18	24	0	6	12	18	24
GM130	1.16081e+07	1.19794e+07	1.09343e+07	1.03291e+07	1.02233e+07	1.42472e+07	2.06453e+07	1.47877e+07	1.09118e+07	7.74647e+06
TMEM165	1.49535e+07	1.65571e+07	1.36563e+07	1.47612e+07	1.48398e+07	1.95303e+07	2.45643e+07	2.35585e+07	2.57606e+07	2.95492e+07
YIPF3 ll	6.2007e+06	4.09553e+06	2.54877e+06	2.31298e+06	2.83643e+06	7.3516e+06	8.17737e+06	7.37163e+06	6.62829e+06	6.31324e+06
YIPF3 lll	4.98644e+06	6.41942e+06	5.80832e+06	4.95106e+06	4.03967e+06	1.60739e+07	2.14325e+07	2.35489e+07	2.73425e+07	2.51303e+07
YIPF3 ll + lll	1.11871e+07	1.05149e+07	8.35709e+06	7.26404e+06	6.8761e+06	2.34255e+07	2.96099e+07	3.09205e+07	3.39708e+07	3.14435e+07
YIPF4	1.07208e+07	1.04075e+07	9.53393e+06	8.79598e+06	6.78831e+06	1.87866e+07	2.18049e+07	2.64151e+07	3.05797e+07	3.02427e+07
CALCOCO1	6.18347e+06	3.58779e+06	2.11123e+06	953187	845117	1.55346e+07	1.7422e+07	1.70646e+07	1.54348e+07	1.18887e+07
α-tubulin	9.67949e+06	1.02802e+07	1.06719e+07	9.53512e+06	9.64126e+06	9.26748e+06	1.16453e+07	1.56072e+07	1.50956e+07	1.45537e+07
Normalized to α-tubulin	WT					FIP200 KO
Starvation	0	6	12	18	24	0	6	12	18	24
GM130/α-tubulin	1.19925	1.16529	1.02459	1.08327	1.06036	1.53734	1.77284	0.947489	0.722848	0.53227
TMEM165/α-tubulin	1.54487	1.61058	1.27965	1.54808	1.5392	2.1074	2.10937	1.50946	1.7065	2.03036
YIPF3/α-tubulin	1.15576	1.02283	0.783092	0.761819	0.713195	2.52772	2.54265	1.98117	2.25038	2.16052
YIPF4/α-tubulin	1.10758	1.01238	0.893366	0.922482	0.70409	2.02716	1.87242	1.69249	2.02574	2.07801
CALCOCO1/α-tubulin	0.638822	0.349	0.197831	0.0999659	0.0876563	1.67625	1.49606	1.09338	1.02247	0.816885
Normalized to WT under Growing	WT					FIP200 KO
Starvation	0	6	12	18	24	0	6	12	18	24
GM130/α-tubulin	1	0.971679	0.854357	0.903292	0.88419	1.28191	1.47829	0.790067	0.60275	0.443835
TMEM165/α-tubulin	1	1.04253	0.828322	1.00208	0.996331	1.36413	1.36541	0.977082	1.10462	1.31427
YIPF3/α-tubulin	1	0.88499	0.677557	0.659151	0.61708	2.18706	2.19998	1.71417	1.9471	1.86936
YIPF4/α-tubulin	1	0.914049	0.806592	0.83288	0.6357	1.83026	1.69055	1.5281	1.82897	1.87617
CALCOCO1/α-tubulin	1	0.546318	0.30968	0.156485	0.137216	2.62398	2.3419	1.71155	1.60056	1.27874

## Sheet: experiment 2
experiment 2
raw data	WT					FIP200 KO
Starvation	0	6	12	18	24	0	6	12	18	24
GM130	9.67739e+06	7.12843e+06	6.45543e+06	4.64314e+06	6.57109e+06	1.63709e+07	1.83692e+07	1.68097e+07	1.4345e+07	1.5866e+07
TMEM165	1.32221e+07	1.05782e+07	1.07151e+07	1.17402e+07	1.19768e+07	1.29481e+07	1.39677e+07	1.71653e+07	1.66638e+07	2.95408e+07
YIPF3 ll	1.21544e+07	7.64758e+06	5.46487e+06	5.239e+06	5.9983e+06	1.08621e+07	9.26144e+06	9.52729e+06	6.80967e+06	1.05487e+07
YIPF3 lll	1.01493e+07	9.03478e+06	8.27757e+06	7.41135e+06	6.59856e+06	1.37189e+07	1.5855e+07	2.0397e+07	1.79295e+07	2.15285e+07
YIPF3 ll + lll	2.23037e+07	1.66824e+07	1.37424e+07	1.26503e+07	1.25969e+07	2.4581e+07	2.51165e+07	2.99243e+07	2.47392e+07	3.20772e+07
YIPF4	1.44008e+07	6.94612e+06	8.1186e+06	6.80185e+06	7.0375e+06	1.37752e+07	1.34623e+07	1.83199e+07	1.64356e+07	3.00326e+07
CALCOCO1	6.09581e+06	3.54471e+06	1.81925e+06	992608	635963	1.54321e+07	1.60908e+07	1.38161e+07	1.11172e+07	1.10076e+07
α-tubulin	1.59199e+07	1.82832e+07	1.87878e+07	2.05591e+07	1.80617e+07	1.38853e+07	1.71084e+07	1.85117e+07	1.92467e+07	2.21808e+07
Normalized to α-tubulin	WT					FIP200 KO
Starvation	0	6	12	18	24	0	6	12	18	24
GM130/α-tubulin	0.60788	0.38989	0.343597	0.225843	0.363814	1.17901	1.07369	0.908056	0.745324	0.715303
TMEM165/α-tubulin	0.83054	0.578573	0.570325	0.571043	0.663107	0.932502	0.816423	0.927266	0.865799	1.33181
YIPF3/α-tubulin	1.40099	0.912442	0.731456	0.615315	0.697437	1.77028	1.46807	1.6165	1.28537	1.44617
YIPF4/α-tubulin	0.904581	0.379918	0.432121	0.330843	0.389638	0.992065	0.78688	0.989636	0.853944	1.35399
CALCOCO1/α-tubulin	0.382905	0.193878	0.0968315	0.0482806	0.0352107	1.11139	0.940518	0.746341	0.577613	0.496268
Normalized to WT under Growing	WT					FIP200 KO
Starvation	0	6	12	18	24	0	6	12	18	24
GM130/α-tubulin	1	0.641392	0.565239	0.371526	0.598497	1.93954	1.76629	1.49381	1.2261	1.17672
TMEM165/α-tubulin	1	0.696623	0.686692	0.687557	0.798405	1.12277	0.983003	1.11646	1.04245	1.60355
YIPF3/α-tubulin	1	0.651281	0.522098	0.439199	0.497815	1.26359	1.04788	1.15382	0.917471	1.03224
YIPF4/α-tubulin	1	0.419994	0.477703	0.365742	0.430738	1.09671	0.869883	1.09403	0.944022	1.49681
CALCOCO1/α-tubulin	1	0.506334	0.252886	0.12609	0.0919567	2.90253	2.45627	1.94916	1.5085	1.29606

## Sheet: experiment 3
experiment 3
raw data	WT					FIP200 KO
Starvation	0	6	12	18	24	0	6	12	18	24
GM130	1.71198e+07	1.0495e+07	1.07287e+07	8.4192e+06	6.89129e+06	9.88509e+06	1.12696e+07	1.14657e+07	1.07419e+07	8.36596e+06
TMEM165	2.86171e+07	2.86908e+07	2.02352e+07	1.54122e+07	1.33347e+07	2.21186e+07	2.38946e+07	2.50996e+07	2.54434e+07	3.72088e+07
YIPF3 ll	1.18006e+07	9.9226e+06	6.77064e+06	5.39615e+06	5.17602e+06	1.0068e+07	7.01729e+06	8.18043e+06	6.49705e+06	8.08923e+06
YIPF3 lll	7.10679e+06	5.41492e+06	4.94122e+06	3.79175e+06	2.92864e+06	8.15189e+06	1.10798e+07	1.33558e+07	1.31047e+07	1.6739e+07
YIPF3 ll + lll	1.89073e+07	1.53375e+07	1.17119e+07	9.1879e+06	8.10466e+06	1.82198e+07	1.80971e+07	2.15362e+07	1.96017e+07	2.48282e+07
YIPF4	8.97958e+06	8.02433e+06	8.94059e+06	7.65652e+06	6.0753e+06	1.42888e+07	1.75924e+07	1.76208e+07	1.52504e+07	1.7845e+07
CALCOCO1	1.58646e+07	8.63114e+06	5.64164e+06	4.18901e+06	3.04936e+06	2.83672e+07	2.71242e+07	2.45104e+07	2.20005e+07	1.91026e+07
α-tubulin	1.69177e+07	1.47317e+07	1.33123e+07	1.30858e+07	9.94202e+06	9.00199e+06	9.81214e+06	1.28199e+07	1.17034e+07	1.02509e+07
α-tubulin (2nd)	1.73159e+07	1.47839e+07	1.65236e+07	1.81042e+07	1.25439e+07	8.37802e+06	1.22672e+07	1.40854e+07	1.28433e+07	1.22221e+07
Normalized to α-tubulin	WT					FIP200 KO
Starvation	0	6	12	18	24	0	6	12	18	24
GM130/α-tubulin	1.01195	0.71241	0.805924	0.643387	0.693147	1.0981	1.14854	0.894366	0.917844	0.816122
TMEM165/α-tubulin	1.69155	1.94755	1.52004	1.17779	1.34125	2.45708	2.43521	1.95786	2.17402	3.62982
YIPF3/α-tubulin	1.11761	1.04112	0.879778	0.70213	0.815193	2.02398	1.84435	1.6799	1.67488	2.42206
YIPF4/α-tubulin (2nd)	0.518574	0.542776	0.541079	0.422914	0.484325	1.70551	1.4341	1.251	1.18742	1.46006
CALCOCO1/α-tubulin (2nd)	0.916183	0.583821	0.341428	0.231383	0.243096	3.3859	2.21112	1.74012	1.71299	1.56295
Normalized to WT under Growing	WT					FIP200 KO
Starvation	0	6	12	18	24	0	6	12	18	24
GM130/α-tubulin	1	0.703998	0.796408	0.63579	0.684963	1.08513	1.13498	0.883805	0.907007	0.806485
TMEM165/α-tubulin	1	1.15134	0.898606	0.696276	0.792908	1.45256	1.43963	1.15743	1.28522	2.14585
YIPF3/α-tubulin	1	0.931563	0.787196	0.628243	0.729407	1.81099	1.65027	1.50312	1.49862	2.16718
YIPF4/α-tubulin	1	1.04667	1.0434	0.815533	0.933955	3.28884	2.76547	2.41238	2.28978	2.81553
CALCOCO1/α-tubulin	1	0.637232	0.372664	0.252551	0.265336	3.69566	2.4134	1.89932	1.86971	1.70594
