# Supplementary material for: YIPF3 and YIPF4 regulate autophagic turnover of the Golgi apparatus
Source: EMBO J. 2024 May 31;43(14):8. doi: 10.1038/s44318-024-00131-3 (PMC11250848; doi:10.1038/s44318-024-00131-3)
Supplement: Supplementary file 6 — Source data Fig. 3 [file 44318_2024_131_MOESM6_ESM.zip › Figure 3/3E,G/Figure3E,G_quantification.xlsx]

## Sheet: Growing
Growing
Halo/(Halo +Halo-GFP-YIPF) (normalized)	Halo-mGFP-YIPF3						Halo-mGFP-YIPF4
	WT			FIP200 KO			WT			FIP200 KO
independent experiments	1	2	3	1	2	3	1	2	3	1	2	3
Halo-mGFP-YIPF	11783553	3.8849e+07	4.9776e+07	21230828	4.81095e+07	8.09364e+07	7.90081e+06	1.72289e+07	2.15357e+07	1.11825e+07	2.11415e+07	2.85311e+07
free Halo	685854	1.753e+06	2.90815e+06	383708	877940	1.69977e+06	1.04483e+06	2.18515e+06	3.15446e+06	667173	1.43623e+06	2.52955e+06
Halo/(Halo +Halo-mGFP-YIPF)	0.0550029	0.0431751	0.0551997	0.0177523	0.0179217	0.0205694	0.116797	0.112555	0.127762	0.056303	0.0636129	0.081439
Normalized	1	1	1	0.322752	0.415094	0.372636	1	1	1	0.482058	0.565169	0.637427
mean	1			0.37016			1			0.561551

## Sheet: Starvation
Starvation
Halo/(Halo +Halo-GFP-YIPF) (normalized)	Halo-mGFP-YIPF3						Halo-mGFP-YIPF4
	WT			FIP200 KO			WT			FIP200 KO
independent experiments	1	2	3	1	2	3	1	2	3	1	2	3
Halo-mGFP-YIPF	13741229	3.73663e+07	4.96816e+07	2.64013e+07	5.36991e+07	8.92446e+07	8.68127e+06	2.17718e+07	2.39464e+07	1.29128e+07	2.46909e+07	3.34711e+07
free Halo	1.74325e+06	4.29017e+06	6.28974e+06	526143	1.06368e+06	2.12226e+06	1.90749e+06	4.7605e+06	6.64649e+06	575504	1.47847e+06	2.23337e+06
Halo/(Halo +Halo-mGFP-YIPF)	0.11258	0.102989	0.112374	0.0195393	0.0194234	0.0232278	0.180143	0.179423	0.217256	0.0426668	0.0564962	0.0625516
Normalized	2.04681	2.38538	2.03578	0.355241	0.449874	0.420796	1.54236	1.59408	1.70048	0.365307	0.501942	0.489594
mean	2.15599			0.408637			1.61231			0.452281
