# Supplementary material for: YIPF3 and YIPF4 regulate autophagic turnover of the Golgi apparatus
Source: EMBO J. 2024 May 31;43(14):8. doi: 10.1038/s44318-024-00131-3 (PMC11250848; doi:10.1038/s44318-024-00131-3)
Supplement: Supplementary file 7 — Source data Fig. 4 [file 44318_2024_131_MOESM7_ESM.zip]

Archive with 7 entries (4 files):
- Figure 4/.DS_Store
- Figure 4/4B/
- Figure 4/4B/western_Figure4B.tif
- Figure 4/4C/
- Figure 4/4C/western_Figure4C.tif
- Figure 4/4D/
- Figure 4/4D/western_Figure4D.tif
