# Supplementary material for: YIPF3 and YIPF4 regulate autophagic turnover of the Golgi apparatus
Source: EMBO J. 2024 May 31;43(14):8. doi: 10.1038/s44318-024-00131-3 (PMC11250848; doi:10.1038/s44318-024-00131-3)
Supplement: Supplementary file 8 — Source data Fig. 5 [file 44318_2024_131_MOESM8_ESM.zip]

Archive with 20 entries (17 files):
- Figure 5/.DS_Store
- Figure 5/5B/
- Figure 5/5B/.DS_Store
- Figure 5/5B/Figure5B_GM130_EGFP.tif
- Figure 5/5B/Figure5B_GM130_GM130.tif
- Figure 5/5B/Figure5B_GM130_merge.tif
- Figure 5/5B/Figure5B_p230_EGFP.tif
- Figure 5/5B/Figure5B_p230_merge.tif
- Figure 5/5B/Figure5B_p230_p230tif.tif
- Figure 5/5C/
- Figure 5/5C/Figure5C_Growing_FIP200KO.tif
- Figure 5/5C/Figure5C_Growing_WT.tif
- Figure 5/5C/Figure5C_Growing_YIPF3KO.tif
- Figure 5/5C/Figure5C_Growing_YIPF4KO.tif
- Figure 5/5C/Figure5C_Starvation_FIP200KO.tif
- Figure 5/5C/Figure5C_Starvation_WT.tif
- Figure 5/5C/Figure5C_Starvation_YIPF3KO.tif
- Figure 5/5C/Figure5C_Starvation_YIPF4KO.tif
- Figure 5/5D/
- Figure 5/5D/Figure5D__quantification.xlsx
