# Supplementary material for: YIPF3 and YIPF4 regulate autophagic turnover of the Golgi apparatus
Source: EMBO J. 2024 May 31;43(14):8. doi: 10.1038/s44318-024-00131-3 (PMC11250848; doi:10.1038/s44318-024-00131-3)
Supplement: Supplementary file 8 — Source data Fig. 5 [file 44318_2024_131_MOESM8_ESM.zip › Figure 5/5D/Figure5D__quantification.xlsx]

## Sheet: Growing
Growing
mRFP+ dots	WT			YIPF3 KO			YIPF4 KO			FIP200 KO
independent experiments	1	2	3	1	2	3	1	2	3	1	2	3
cell count	188	124	147	176	121	142	158	149	131	160	116	122
mean of mRFP+ dots in each experiments	6.07447	6.00806	9.21088	4.58523	4.8595	6.16197	4.62025	2.65101	2.87786	1.35625	0.922414	0.737705
mean of each experiments	7.09781			5.20223			3.38304			1.00546
number of cells	WT			YIPF3 KO			YIPF4 KO			FIP200 KO
1	12	3	3	2	2	1	0	5	15	3	3	0
2	9	4	1	3	0	8	0	6	2	3	1	0
3	17	12	1	25	0	5	0	2	15	1	0	1
4	13	5	1	1	1	7	0	4	5	0	1	3
5	9	1	0	3	0	5	0	4	1	0	4	2
6	4	2	3	5	0	1	0	14	0	0	2	0
7	6	3	5	2	1	6	0	0	2	1	0	0
8	12	10	1	5	1	11	0	1	2	0	1	0
9	6	10	0	2	0	17	0	0	2	0	0	2
10	2	0	0	2	0	19	0	1	2	0	0	0
11	3	0	13	3	1	5	9	2	2	0	0	0
12	7	1	3	6	0	7	2	3	0	1	0	7
13	4	10	15	5	0	10	3	1	0	0	0	5
14	11	9	15	26	4	8	3	14	0	0	0	9
15	27	5	5	5	2	7	3	2	2	0	0	0
16	2	15	20	2	3	8	2	8	0	0	0	0
17	3	7	4	6	4	5	4	4	9	0	1	2
18	1	7	1	2	1	19	6	3	1	0	0	0
19	1	3	9	2	3	18	6	5	0	3	2	3
20	7	5	4	1	2	16	17	4	0	4	0	2
21	16	7	6	5	0	14	10	16	0	0	0	0
22	4	14	15	7	21	35	6	6	8	8	1	2
23	3	9	3	0	1	7	3	5	31	5	0	0
24	9	18	6	5	3	10	1	0	20	1	0	0
25	10	5	12	7	1	17	1	4	18	0	0	0
26	26	0	1	2	28	29	0	0	11	0	0	0
27	20	13	15	0	14	1	3	3	7	5	0	0
28	10	19	8	5	9	2	3	15	5	0	0	1
29	9	5	3	2	5	4	10	14	7	1	0	0
30	17	6	13	2	2	21	3	0	2	1	2	0
31	15	2	3	8	10	16	0	0	2	1	1	0
32	5	1	3	3	6	16	2	1	2	4	0	0
33	15	7	2	1	2	20	3	1	0	3	0	1
34	0	1	2	6	5	30	9	2	1	0	0	0
35	3	9	0	3	0	13	10	5	1	0	0	0
36	13	12	6	5	4	9	1	3	1	0	0	0
37	5	5	1	2	1	7	0	7	5	2	4	2
38	4	31	5	6	4	10	0	10	3	0	0	0
39	7	13	3	6	3	0	15	4	1	0	1	1
40	3	4	9	4	3	1	28	5	2	0	0	0
41	0	3	1	7	8	2	6	1	2	0	0	1
42	2	2	0	9	4	8	13	11	3	0	0	1
43	6	8	2	13	6	2	6	2	2	0	0	0
44	4	29	3	7	5	6	11	6	4	1	0	0
45	7	21	19	5	0	5	1	1	0	1	0	0
46	10	8	12	10	1	3	0	4	1	0	1	0
47	6	5	2	14	1	0	7	0	0	1	0	0
48	0	11	11	7	4	2	2	1	0	7	1	0
49	5	7	1	11	6	1	5	11	0	2	1	1
50	0	2	4	7	4	10	0	4	0	2	0	3
51	7	8	4	3	0	4	3	18	0	7	2	1
52	1	15	4	2	0	1	1	10	1	3	0	0
53	24	11	4	12	12	1	2	3	1	6	0	0
54	3	4	24	13	4	1	7	0	0	3	0	0
55	16	4	1	21	4	1	0	2	2	4	0	0
56	6	8	2	9	6	1	3	2	0	5	0	1
57	4	0	7	8	11	8	0	0	3	0	0	0
58	0	2	8	10	11	12	0	2	0	1	0	0
59	5	4	3	6	3	11	2	1	2	0	0	0
60	7	7	22	17	3	4	5	0	0	2	0	0
61	0	2	10	8	6	2	1	0	2	0	0	0
62	5	7	2	12	10	7	2	1	1	0	0	0
63	7	9	35	16	11	1	1	0	0	0	0	0
64	2	4	13	12	22	1	3	0	2	0	4	0
65	0	1	1	17	4	0	0	2	0	0	1	0
66	4	1	1	4	10	1	3	0	6	0	1	0
67	0	2	0	8	2	5	1	2	0	0	0	1
68	2	1	0	8	10	1	10	3	3	2	1	0
69	3	6	3	6	0	0	11	1	0	0	5	4
70	9	4	17	3	2	3	3	0	1	2	2	0
71	9	6	16	9	11	0	3	0	0	0	1	3
72	19	6	3	1	15	2	3	0	4	0	0	0
73	9	11	3	9	19	3	1	1	4	0	1	0
74	8	0	20	3	6	3	1	0	1	0	0	0
75	10	2	11	5	5	0	0	1	0	0	1	2
76	7	7	3	0	14	0	4	0	0	2	6	0
77	11	0	23	0	6	0	3	1	0	1	3	0
78	4	2	23	0	9	3	4	0	2	1	0	0
79	3	2	14	2	5	9	2	1	0	4	0	0
80	7	1	3	3	1	3	7	1	0	1	5	1
81	0	3	0	5	6	1	5	3	1	0	6	1
82	7	12	17	2	7	1	3	1	0	0	3	1
83	0	2	27	4	8	0	4	0	0	0	2	0
84	13	1	0	1	1	0	2	3	2	0	2	0
85	0	12	4	8	1	0	0	1	0	3	3	0
86	0	12	1	3	8	3	4	1	1	3	4	0
87	0	0	4	7	3	0	8	0	0	0	5	0
88	1	8	8	5	6	2	3	1	0	1	0	0
89	0	3	2	2	7	1	3	11	0	1	2	0
90	4	0	2	9	5	1	2	3	0	0	7	1
91	5	0	0	2	1	0	11	4	2	0	1	0
92	11	1	1	0	2	4	1	1	1	2	0	0
93	5	8	1	6	9	0	14	1	3	0	3	0
94	3	0	8	0	1	9	5	2	8	0	0	0
95	7	2	19	10	0	11	11	3	5	0	0	0
96	6	1	6	5	7	17	17	3	21	5	0	0
97	3	3	6	6	6	10	2	0	3	0	0	0
98	4	0	4	26	0	7	7	0	1	0	0	1
99	6	2	32	2	1	11	6	0	0	2	0	0
100	1	0	6	0	0	1	3	0	3	1	0	1
101	0	0	27	2	4	0	5	0	3	2	0	0
102	1	2	15	3	2	4	4	1	1	3	0	2
103	2	1	21	1	3	3	1	4	0	0	1	0
104	1	1	14	4	14	11	3	0	4	0	0	2
105	3	0	23	1	2	2	10	2	6	0	2	7
106	1	0	6	3	3	9	18	0	9	0	1	1
107	3	3	34	1	3	2	4	0	0	0	0	6
108	0	1	29	16	7	5	20	2	6	0	0	0
109	5	21	27	6	11	3	12	2	0	2	2	0
110	2	13	34	8	2	8	16	3	0	0	1	0
111	1	1	13	13	17	2	4	2	7	1	0	0
112	11	0	9	0	2	2	26	0	11	0	1	2
113	4	9	17	2	0	4	13	2	10	2	0	1
114	1	8	18	2	6	4	19	0	5	0	1	0
115	1	16	2	5	3	9	21	0	2	0	0	0
116	7	5	3	2	0	2	21	1	0	0	0	0
117	7	7	14	1	1	4	6	2	0	0		1
118	3	8	18	3	10	4	4	0	4	1		0
119	4	4	18	3	0	3	6	3	3	0		0
120	1	7	4	1	0	3	2	0	1	0		0
121	9	13	4	3	11	13	0	0	0	0		0
122	2	8	14	2		4	0	3	3	0		1
123	3	18	23	0		8	4	4	1	8
124	4	3	6	4		0	3	3	1	10
125	2		4	4		4	1	1	0	1
126	3		2	8		27	4	0	4	1
127	4		12	0		6	3	1	0	0
128	10		17	3		6	2	2	1	4
129	3		16	0		20	3	7	3	1
130	1		30	1		4	5	0	0	3
131	4		34	0		0	1	2	7	1
132	6		35	6		0	3	0		3
133	1		20	1		4	6	1		1
134	3		22	2		5	1	1		12
135	3		8	1		4	6	0		1
136	2		8	1		14	1	0		3
137	0		4	2		2	2	1		0
138	1		9	8		2	0	0		2
139	1		0	0		5	3	7		0
140	4		1	1		6	5	2		8
141	3		0	2		4	0	10		2
142	1		12	7		2	2	1		8
143	11		10	0			1	0		3
144	16		4	0			4	2		0
145	1		2	1			1	1		0
146	7		4	4			1	0		1
147	12		4	0			1	3		0
148	1			1			2	0		1
149	7			2			2	4		0
150	12			6			3			0
151	9			1			7			0
152	6			9			4			1
153	6			2			2			2
154	10			11			3			0
155	9			2			3			4
156	13			0			9			0
157	8			1			5			0
158	6			3			1			0
159	3			1						2
160	4			0						0
161	5			0
162	10			0
163	5			4
164	14			0
165	9			6
166	10			1
167	1			1
168	0			2
169	11			0
170	3			2
171	6			1
172	4			0
173	4			0
174	6			1
175	2			3
176	12			2
177	8
178	1
179	5
180	26
181	9
182	7
183	3
184	5
185	11
186	14
187	12
188	12

## Sheet: Starvation
Starvation
mRFP+ dots	WT			YIPF3 KO			YIPF4 KO			FIP200 KO
independent experiments	1	2	3	1	2	3	1	2	3	1	2	3
cell count	240	170	190	182	138	176	197	195	145	137	114	131
mean of mRFP+ dots in each experiments	43.3167	36.3588	30.1789	29.3022	15.3261	15.7216	13.3299	12.3949	9.65517	0.912409	0.508772	0.427481
mean of each experiments	36.6181			20.1166			11.7933			0.616221
number of cells	WT			YIPF3 KO			YIPF4 KO			FIP200 KO
1	44	78	16	34	7	7	19	7	15	1	0	0
2	25	100	6	20	6	11	16	8	4	0	0	0
3	42	70	29	49	15	19	28	10	12	0	0	1
4	36	99	26	37	3	18	13	6	3	0	0	0
5	29	74	25	49	7	17	7	3	8	0	0	0
6	22	62	20	40	15	15	23	5	8	0	0	0
7	28	84	4	38	12	6	15	3	7	0	1	0
8	31	139	25	34	7	2	8	3	4	0	0	0
9	32	66	28	23	20	15	13	5	3	0	0	0
10	43	91	30	22	8	16	4	12	9	0	0	0
11	31	64	10	35	10	19	13	10	2	1	0	0
12	20	76	5	22	26	2	13	6	3	0	0	2
13	31	0	28	21	1	1	29	6	11	0	0	1
14	17	42	8	19	9	16	6	15	2	6	0	0
15	43	51	10	39	20	10	24	4	6	2	0	0
16	35	22	11	17	0	0	21	6	12	1	0	0
17	50	35	5	20	1	22	6	11	1	1	0	0
18	26	42	38	17	4	17	6	16	2	1	0	0
19	86	38	12	12	3	24	12	0	9	1	0	0
20	91	51	58	14	19	28	11	3	0	0	0	0
21	76	39	32	8	14	22	7	15	3	1	0	0
22	95	51	54	20	9	10	11	8	2	0	1	0
23	40	15	37	15	3	12	12	6	3	0	1	0
24	52	47	21	11	7	6	11	1	2	0	2	2
25	58	54	25	20	33	10	14	3	11	0	2	0
26	65	61	6	23	37	38	12	0	11	0	1	0
27	45	36	6	25	36	3	16	1	5	0	0	0
28	50	17	10	23	36	16	16	3	15	0	2	0
29	40	34	7	34	20	42	15	17	9	0	1	0
30	49	33	25	47	32	34	9	25	8	2	0	0
31	35	70	30	27	42	11	4	37	16	1	0	1
32	59	36	11	23	29	27	15	34	5	1	1	2
33	25	61	20	32	17	13	12	37	0	2	0	1
34	144	57	28	27	7	15	34	22	8	4	2	0
35	42	30	23	15	52	6	25	16	8	0	0	1
36	30	19	20	11	46	21	19	22	17	3	0	0
37	30	35	11	38	29	17	29	24	12	5	2	0
38	19	37	12	54	18	13	20	37	16	1	1	2
39	28	36	13	34	4	18	18	25	6	0	0	0
40	24	80	10	25	8	34	7	44	9	0	1	0
41	38	52	22	63	7	7	18	31	11	5	0	0
42	31	39	26	52	14	5	23	3	2	0	2	0
43	78	26	38	67	15	27	7	8	25	0	0	0
44	85	28	19	42	9	5	13	10	28	0	0	0
45	23	63	12	23	34	19	27	10	12	2	0	0
46	49	68	12	52	26	10	28	4	13	0	0	0
47	34	49	31	64	40	8	20	7	13	0	0	0
48	27	58	21	58	31	11	13	2	22	0	0	0
49	26	60	34	25	22	7	18	5	10	4	1	0
50	48	36	13	25	5	8	12	3	5	2	0	1
51	38	58	14	10	0	6	17	6	0	0	0	0
52	32	7	29	28	14	22	5	6	5	0	0	0
53	43	17	26	23	9	21	12	2	6	0	0	1
54	33	27	34	37	7	20	1	0	15	0	0	0
55	35	11	30	9	5	16	4	4	6	0	0	0
56	24	7	26	12	2	5	3	4	2	0	0	0
57	36	12	16	21	1	15	13	2	6	0	0	0
58	28	3	39	47	2	18	9	5	3	0	0	0
59	22	48	84	50	3	12	4	11	3	0	0	0
60	29	45	20	18	21	8	1	19	5	0	0	1
61	35	49	17	34	13	6	7	11	4	2	0	1
62	36	39	31	41	3	36	16	15	5	1	0	3
63	37	39	28	14	6	20	10	7	4	0	0	0
64	15	59	23	20	0	0	10	26	6	2	0	1
65	26	23	44	7	4	28	5	12	2	0	0	0
66	30	84	22	17	4	16	3	12	5	0	0	0
67	24	50	20	29	12	43	5	19	3	1	0	0
68	37	32	53	62	6	15	8	9	10	1	0	0
69	23	24	49	21	5	2	15	18	4	0	1	0
70	18	23	42	36	19	31	21	16	9	0	5	0
71	83	28	41	21	7	4	10	13	6	0	0	0
72	70	32	32	22	5	1	13	8	22	0	1	1
73	27	33	35	19	10	27	8	13	4	0	1	2
74	18	43	26	34	7	6	19	17	14	0	0	0
75	25	34	32	7	9	3	10	7	15	0	1	1
76	29	29	51	37	7	10	27	9	11	0	2	0
77	22	36	25	19	14	4	6	7	19	0	1	0
78	16	29	40	14	10	12	9	9	9	1	0	0
79	14	6	18	42	15	22	14	5	13	0	0	0
80	18	39	28	25	33	13	23	7	5	2	0	0
81	47	28	7	7	34	17	14	25	20	0	2	0
82	19	58	16	14	52	20	13	15	15	1	2	5
83	27	56	17	20	11	18	19	10	17	1	2	0
84	14	34	8	38	9	14	22	14	9	1	2	1
85	17	41	8	25	23	15	26	11	1	0	1	0
86	27	30	14	21	11	37	22	15	1	0	1	0
87	35	7	25	30	17	42	37	7	36	2	2	1
88	51	12	24	29	15	23	38	16	9	7	2	0
89	33	42	43	32	18	7	27	10	15	2	2	0
90	34	44	13	87	22	10	22	10	18	3	0	3
91	26	10	14	78	13	31	14	31	34	4	1	0
92	63	21	15	29	5	19	8	24	16	0	1	0
93	64	39	24	31	6	18	20	10	9	0	0	0
94	58	25	25	44	5	33	35	66	15	1	1	0
95	60	17	28	62	14	19	11	16	9	3	2	0
96	69	22	41	28	9	23	42	14	15	6	1	4
97	84	30	34	29	12	28	6	27	16	3	0	7
98	22	39	12	26	8	8	18	7	9	4	0	0
99	58	23	35	79	7	40	18	12	8	2	0	3
100	70	30	59	44	9	19	25	4	3	0	1	1
101	36	27	32	44	10	22	25	13	4	2	0	1
102	30	44	56	56	4	64	23	9	7	0	0	0
103	38	22	47	76	7	46	48	21	8	1	0	2
104	46	17	11	12	11	34	12	26	0	1	1	0
105	34	25	23	16	21	28	9	4	3	2	0	0
106	29	22	13	54	20	19	5	18	5	1	0	0
107	28	27	42	48	31	22	12	9	18	0	0	0
108	40	42	59	37	2	13	10	25	19	1	0	0
109	37	39	78	45	4	10	5	14	9	0	0	0
110	33	36	62	23	18	11	3	23	5	0	1	0
111	43	17	42	28	10	18	21	5	0	4	0	0
112	53	52	44	9	20	8	17	8	7	2	0	1
113	30	22	29	41	26	2	2	13	17	0	0	1
114	26	25	24	35	56	17	12	5	11	0	0	1
115	33	32	16	13	17	1	6	4	10	1		0
116	53	9	24	24	15	28	12	3	5	0		0
117	47	11	42	35	11	19	1	24	15	1		0
118	37	20	27	33	8	24	12	17	6	0		0
119	46	29	33	13	8	6	19	13	18	2		0
120	37	9	24	32	23	9	2	15	10	1		0
121	55	14	39	22	28	5	4	9	15	0		0
122	31	39	41	33	16	5	4	3	4	0		0
123	56	49	15	36	6	2	4	11	4	1		0
124	29	24	42	34	9	11	2	3	12	1		0
125	31	29	48	24	9	14	34	1	4	1		0
126	34	20	63	12	21	18	18	8	14	0		0
127	46	9	29	28	35	19	10	3	18	0		0
128	38	5	24	29	38	7	2	8	17	0		0
129	23	16	37	22	9	14	19	6	22	0		0
130	100	5	47	26	16	11	17	4	12	0		0
131	55	21	43	11	20	6	15	0	8	0		0
132	28	0	21	13	22	3	18	12	10	1
133	66	17	69	24	28	32	21	14	4	0
134	28	12	37	24	30	9	17	4	11	2
135	66	3	29	21	22	11	23	2	16	1
136	71	6	19	19	25	8	11	7	6	0
137	51	43	37	29	22	15	18	11	25	2
138	41	34	20	26	9	13	28	2	25
139	43	15	18	13		9	10	4	10
140	101	55	31	8		5	10	21	19
141	90	45	34	19		3	25	10	15
142	64	25	27	26		7	15	17	3
143	63	18	30	13		8	20	2	6
144	55	12	45	27		11	17	11	11
145	42	30	43	35		5	7	3	8
146	44	19	41	48		12	28	14
147	65	27	25	38		16	25	9
148	61	40	29	31		13	18	21
149	51	25	43	37		13	20	18
150	34	30	46	15		11	10	8
151	28	39	65	16		25	23	1
152	40	43	41	16		5	28	3
153	78	48	64	28		23	40	16
154	43	14	55	34		3	17	10
155	66	22	37	13		13	14	34
156	71	47	36	22		14	9	1
157	45	43	17	33		25	16	3
158	55	42	25	47		18	18	24
159	52	40	41	26		33	18	8
160	41	48	29	32		9	15	18
161	44	46	33	14		12	25	44
162	58	13	32	28		18	12	13
163	43	58	26	9		16	1	13
164	40	21	33	25		17	1	20
165	32	42	28	17		18	7	18
166	34	55	63	31		19	1	35
167	43	33	31	58		10	2	12
168	13	57	19	38		9	6	9
169	33	29	55	41		26	2	11
170	28	42	25	16		16	0	24
171	30		15	21		24	0	22
172	61		11	19		27	0	3
173	82		40	32		14	2	23
174	51		36	8		11	0	14
175	63		37	10		10	0	17
176	44		52	58		12	4	20
177	51		36	37			6	26
178	23		27	26			0	42
179	35		24	17			7	43
180	47		9	27			7	16
181	16		12	18			6	21
182	46		12	25			9	6
183	40		54				4	7
184	40		59				5	9
185	19		58				16	10
186	48		85				6	2
187	49		55				8	8
188	43		54				5	18
189	37		33				1	3
190	29		10				3	5
191	57						2	2
192	46						10	5
193	23						12	4
194	27						3	9
195	41						4	8
196	40						1
197	48						7
198	62
199	67
200	41
201	44
202	60
203	49
204	64
205	53
206	57
207	10
208	23
209	28
210	65
211	21
212	70
213	25
214	25
215	18
216	59
217	18
218	41
219	82
220	47
221	32
222	45
223	44
224	82
225	63
226	61
227	36
228	42
229	71
230	27
231	35
232	36
233	56
234	57
235	58
236	66
237	44
238	72
239	29
240	62
