# Supplementary material for: YIPF3 and YIPF4 regulate autophagic turnover of the Golgi apparatus
Source: EMBO J. 2024 May 31;43(14):8. doi: 10.1038/s44318-024-00131-3 (PMC11250848; doi:10.1038/s44318-024-00131-3)
Supplement: Supplementary file 9 — Source data Fig. 6 [file 44318_2024_131_MOESM9_ESM.zip]

Archive with 9 entries (5 files):
- Figure 6/.DS_Store
- Figure 6/6B/
- Figure 6/6B/western_Figure6B.tif
- Figure 6/6C/
- Figure 6/6C/Figure6C__quantification.xlsx
- Figure 6/6D/
- Figure 6/6D/western_Figure6D.tif
- Figure 6/6E/
- Figure 6/6E/Figure6E__quantification.xlsx
