# Supplementary material for: YIPF3 and YIPF4 regulate autophagic turnover of the Golgi apparatus
Source: EMBO J. 2024 May 31;43(14):8. doi: 10.1038/s44318-024-00131-3 (PMC11250848; doi:10.1038/s44318-024-00131-3)
Supplement: Supplementary file 9 — Source data Fig. 6 [file 44318_2024_131_MOESM9_ESM.zip › Figure 6/6C/Figure6C__quantification.xlsx]

## Sheet: Growing
Growing
Halo/(Halo +Halo-mGFP-Golgi) (normalized)	WT					YIPF3 KO					YIPF4 KO					FIP200 KO
independent experiments	1	2	3	4	5	1	2	3	4	5	1	2	3	4	5	1	2	3	4	5
Halo-mGFP-Golgi	1.74647e+07	7.15613e+06	2.8095e+06	7.08012e+06	7.69437e+06	1.87684e+07	7.30141e+06	2.68863e+06	7.057e+06	6.73551e+06	1.85646e+07	7.05674e+06	2.60272e+06	6.00447e+06	8.26127e+06	1.98974e+07	8.37585e+06	3.30291e+06	8.49215e+06	9.40166e+06
free Halo	1.47458e+06	280892	108875	306889	373532	808775	194967	78267.5	194834	177565	788579	139669	60088.8	106201	216470	451087	58587.9	20443.9	59704.4	75952.3
Halo/(Halo +Halo-mGFP-Golgi)	0.0778585	0.0377695	0.0373066	0.0415445	0.0462985	0.0413121	0.0260081	0.0282871	0.0268669	0.0256853	0.0407467	0.0194081	0.022566	0.0173797	0.0255339	0.0221681	0.00694627	0.0061516	0.00698146	0.00801387
Normalized	1	1	1	1	1	0.530605	0.688602	0.758232	0.646702	0.554777	0.523343	0.513858	0.604879	0.418339	0.551505	0.284722	0.183912	0.164893	0.168048	0.173091
mean	1					0.635783					0.522385					0.194933

## Sheet: Starvation
Starvation
Halo/(Halo +Halo-mGFP-Golgi) (normalized)	WT					YIPF3 KO					YIPF4 KO					FIP200 KO
independent experiments	1	2	3	4	5	1	2	3	4	5	1	2	3	4	5	1	2	3	4	5
Halo-mGFP-Golgi	2.13628e+07	9.56838e+06	2.9358e+06	1.00414e+07	9.87403e+06	2.14252e+07	9.40897e+06	3.12495e+06	9.99491e+06	8.43191e+06	2.52406e+07	9.23252e+06	3.1884e+06	9.00743e+06	1.01273e+07	2.70877e+07	1.27267e+07	4.5527e+06	1.25101e+07	1.21166e+07
free Halo	3.53326e+06	1.28668e+06	434426	1.26337e+06	1.46011e+06	2.07055e+06	763671	280554	759518	795842	2.93651e+06	662458	280754	615011	995159	424584	67372.8	24446.9	60709.8	72391.4
Halo/(Halo +Halo-mGFP-Golgi)	0.14192	0.118533	0.128901	0.111755	0.128824	0.0881245	0.075071	0.0823824	0.0706238	0.0862444	0.104216	0.066949	0.0809287	0.0639143	0.0894733	0.0154325	0.00526594	0.00534109	0.00482943	0.00593907
Normalized	1.82279	3.13832	3.45518	2.69001	2.78246	1.13185	1.98761	2.20825	1.69996	1.86279	1.33853	1.77257	2.16928	1.53845	1.93253	0.198212	0.139423	0.143167	0.116247	0.128278
mean	2.77775					1.77809					1.75027					0.145065
