# Supplementary material for: YIPF3 and YIPF4 regulate autophagic turnover of the Golgi apparatus
Source: EMBO J. 2024 May 31;43(14):8. doi: 10.1038/s44318-024-00131-3 (PMC11250848; doi:10.1038/s44318-024-00131-3)
Supplement: Supplementary file 9 — Source data Fig. 6 [file 44318_2024_131_MOESM9_ESM.zip › Figure 6/6E/Figure6E__quantification.xlsx]

## Sheet: Growing
Growing
Halo/(Halo +Halo-mGFP-Golgi) (normalized)	siControl				siYIPF3/4				siCALCOCO1				siYIPF3/4 + siCALCOCO1				siFIP200
independent experiments	1	2	3	4	1	2	3	4	1	2	3	4	1	2	3	4	1	2	3	4
Halo-mGFP-Golgi	8.64681e+06	8.11169e+06	7.54693e+06	9.20491e+06	8.94035e+06	7.71363e+06	7.17559e+06	8.93916e+06	8.76976e+06	8.46726e+06	6.46973e+06	8.5713e+06	7.91672e+06	8.09768e+06	7.94751e+06	8.29921e+06	1.35089e+07	1.08626e+07	9.06053e+06	1.22385e+07
free Halo	375585	1.09196e+06	950745	484523	217441	655432	647659	314781	335230	884318	805508	375031	129450	521801	520405	273788	85439.4	362751	349199	186706
Halo/(Halo +Halo-mGFP-Golgi)	0.0416281	0.118645	0.111883	0.0500053	0.0237438	0.078316	0.0827865	0.0340159	0.0368183	0.0945635	0.110719	0.0419201	0.0160884	0.0605374	0.0614561	0.0319361	0.00628492	0.0323153	0.0371104	0.0150264
Normalized	1	1	1	1	0.57038	0.660089	0.739939	0.680246	0.884457	0.797031	0.989598	0.838313	0.386478	0.510242	0.549289	0.638655	0.150978	0.27237	0.33169	0.300495
mean	1				0.662663				0.87735				0.521166				0.263883

## Sheet: Starvation
Starvation
Halo/(Halo +Halo-mGFP-Golgi) (normalized)	siControl				siYIPF3/4				siCALCOCO1				siYIPF3/4 + siCALCOCO1				siFIP200
independent experiments	1	2	3	4	1	2	3	4	1	2	3	4	1	2	3	4	1	2	3	4
Halo-mGFP-Golgi	1.05533e+07	8.41031e+06	7.98941e+06	1.13119e+07	1.04268e+07	1.02865e+07	7.91841e+06	1.05323e+07	9.38287e+06	8.85939e+06	6.6939e+06	1.02223e+07	9.97569e+06	6.8282e+06	7.3339e+06	9.41829e+06	1.87677e+07	1.36729e+07	1.07482e+07	1.52999e+07
free Halo	1.05531e+06	3.33179e+06	3.4178e+06	1.61549e+06	812301	2.45955e+06	2.60902e+06	1.26845e+06	1.26311e+06	3.20388e+06	3.17143e+06	1.56969e+06	850045	1.93942e+06	2.3188e+06	1.00812e+06	182318	627957	737893	355061
Halo/(Halo +Halo-mGFP-Golgi)	0.0909075	0.283747	0.299618	0.124966	0.0722747	0.192966	0.247831	0.107489	0.118647	0.26559	0.321472	0.133114	0.0785208	0.221203	0.240223	0.0966889	0.009621	0.0439106	0.0642423	0.0226804
Normalized	2.1838	2.39157	2.67796	2.49906	1.7362	1.62642	2.21509	2.14956	2.85016	2.23853	2.87329	2.662	1.88624	1.86441	2.1471	1.93357	0.231118	0.370101	0.574192	0.45356
mean	2.4381				1.93182				2.656				1.95783				0.407243
