# Supplementary material for: YIPF3 and YIPF4 regulate autophagic turnover of the Golgi apparatus
Source: EMBO J. 2024 May 31;43(14):8. doi: 10.1038/s44318-024-00131-3 (PMC11250848; doi:10.1038/s44318-024-00131-3)
Supplement: Supplementary file 10 — Source data Fig. 7 [file 44318_2024_131_MOESM10_ESM.zip]

Archive with 5 entries (3 files):
- Figure 7/.DS_Store
- Figure 7/7A/
- Figure 7/7A/western_Figure7A.tif
- Figure 7/7B,C/
- Figure 7/7B,C/Figure7B,C__quantification.xlsx
