# Supplementary material for: YIPF3 and YIPF4 regulate autophagic turnover of the Golgi apparatus
Source: EMBO J. 2024 May 31;43(14):8. doi: 10.1038/s44318-024-00131-3 (PMC11250848; doi:10.1038/s44318-024-00131-3)
Supplement: Supplementary file 10 — Source data Fig. 7 [file 44318_2024_131_MOESM10_ESM.zip › Figure 7/7B,C/Figure7B,C__quantification.xlsx]

## Sheet: Fig7B
Growing
Basal YIPF3 and YIPF4 (normalized)		ー						HA-YIPF3 OE						FLAG-YIPF4 OE						HA-YIPF3 OE + FLAG-YIPF4 OE
independent experiments		1	2	3	4	5	6	1	2	3	4	5	6	1	2	3	4	5	6	1	2	3	4	5	6
raw data	YIPF3	2.93386e+07	4.3634e+07	4.29719e+07	2.39064e+07	1.68893e+07	1.77961e+07	1.96068e+07	4.43952e+07	3.56506e+07	3.12834e+07	1.06882e+07	7.4924e+06	2.61664e+07	3.53775e+07	3.01124e+07	1.65519e+07	1.18588e+07	9.73815e+06	8.35916e+07	7.97048e+07	7.61037e+07	7.79518e+07	1.54744e+07	2.05273e+07
	YIPF4	7.89554e+06	1.74947e+07	1.9106e+07	1.60463e+07	1.22821e+07	9.77271e+06	4.35991e+06	2.85308e+07	1.58741e+07	1.18099e+07	1.37071e+07	8.66841e+06	1.54086e+07	2.98785e+07	2.06575e+07	1.75918e+07	1.18958e+07	1.92184e+07	4.36594e+07	4.13797e+07	3.65914e+07	3.71098e+07	2.29389e+07	2.81579e+07
	α-tubulin	2.01674e+07	2.20546e+07	1.01029e+07	1.19656e+07	1.65662e+07	1.19764e+07	1.9486e+07	1.7407e+07	1.36153e+07	1.26154e+07	1.06389e+07	1.21289e+07	1.89686e+07	1.72296e+07	1.25816e+07	9.865e+06	1.20279e+07	1.2567e+07	1.37015e+07	8.26834e+06	1.35695e+07	1.20743e+07	1.74337e+07	1.39911e+07
Normalized to α-tubulin	YIPF3	1.45475	1.97845	4.25342	1.99793	1.01951	1.48593	1.0062	2.55042	2.61843	2.47978	1.00464	0.617732	1.37946	2.0533	2.39336	1.67784	0.985934	0.774899	6.1009	9.63976	5.60846	6.45602	0.887614	1.46716
	YIPF4	0.3915	0.793248	1.89113	1.34103	0.741398	0.815998	0.223745	1.63904	1.16591	0.936147	1.2884	0.714691	0.812318	1.73414	1.64188	1.78326	0.989017	1.52927	3.18646	5.0046	2.6966	3.07346	1.31578	2.01255
Normalized to WT under Growing	YIPF3	1	1	1	1	1	1	0.691662	1.2891	0.615607	1.24117	0.985414	0.415721	0.94824	1.03783	0.562691	0.839792	0.96707	0.521491	4.19377	4.87237	1.31858	3.23136	0.870631	0.98737
	YIPF4	1	1	1	1	1	1	0.571509	2.06624	0.616513	0.698078	1.73779	0.875848	2.07489	2.18612	0.868197	1.32976	1.33399	1.87411	8.13912	6.30899	1.42592	2.29186	1.77473	2.46637
mean		1						1.09433						1.61118						3.7345

## Sheet: Fig7C Growing
Growing
Halo/(Halo +Halo-mGFP-Golgi) (normalized)		ー						HA-YIPF3 OE						FLAG-YIPF4 OE						HA-YIPF3 OE + FLAG-YIPF4 OE
independent experiments		1	2	3	4	5	6	1	2	3	4	5	6	1	2	3	4	5	6	1	2	3	4	5	6
Halo-mGFP-Golgi		1.45399e+07	1.38435e+07	2.42759e+07	1.28121e+07	1.24524e+07	1.07655e+07	1.39672e+07	1.26138e+07	1.93635e+07	1.08165e+07	1.13165e+07	1.02172e+07	1.22652e+07	1.28552e+07	2.35246e+07	1.37527e+07	1.05018e+07	1.01372e+07	1.2035e+07	9.08361e+06	1.90632e+07	9.76024e+06	8.9977e+06	9.25012e+06
free Halo		566884	533435	742517	402675	415429	353004	539074	455439	692777	371366	460148	375104	364442	412898	868627	401635	418866	331204	591573	414811	936418	389205	395221	353922
Halo/(Halo +Halo-mGFP-Golgi)		0.0375252	0.0371036	0.0296788	0.0304716	0.0322844	0.0317491	0.0371613	0.0348482	0.0345416	0.0331936	0.039073	0.0354128	0.0288562	0.0311196	0.0356094	0.0283754	0.0383553	0.0316384	0.0468516	0.0436716	0.0468219	0.0383474	0.0420764	0.0368514
Normalized		1	1	1	1	1	1	0.990304	0.939213	1.16385	1.08933	1.21027	1.11539	0.768982	0.838722	1.19983	0.931206	1.18804	0.996513	1.24854	1.17702	1.57762	1.25846	1.30331	1.16071
mean		1						1.08473						0.987215						1.28761

## Sheet: Fig7C Starvation
Starvation
Halo/(Halo +Halo-mGFP-Golgi) (normalized)		ー						HA-YIPF3 OE						FLAG-YIPF4 OE						HA-YIPF3 OE + FLAG-YIPF4 OE
independent experiments		1	2	3	4	5	6	1	2	3	4	5	6	1	2	3	4	5	6	1	2	3	4	5	6
Halo-mGFP-Golgi		1.63222e+07	1.41676e+07	3.05795e+07	1.50173e+07	1.83463e+07	1.27986e+07	1.66331e+07	1.78505e+07	2.32793e+07	1.21396e+07	1.41088e+07	1.22939e+07	1.2583e+07	2.02473e+07	3.00472e+07	1.62777e+07	1.40918e+07	1.30322e+07	1.41934e+07	1.52572e+07	2.50355e+07	1.18644e+07	1.22356e+07	1.1704e+07
free Halo		1.77113e+06	1.42856e+06	3.13989e+06	1.55663e+06	1.93866e+06	1.46118e+06	2.07514e+06	1.89864e+06	2.55194e+06	1.44831e+06	1.93552e+06	1.53674e+06	1.20802e+06	2.1e+06	2.65266e+06	1.45915e+06	1.70209e+06	1.51191e+06	2.39349e+06	2.01585e+06	3.40457e+06	1.65379e+06	1.88694e+06	1.66188e+06
Halo/(Halo +Halo-mGFP-Golgi)		0.0978886	0.0915968	0.0931184	0.0939207	0.095571	0.102468	0.110921	0.0961379	0.0987928	0.106588	0.120636	0.111111	0.0875943	0.093971	0.0811215	0.0822667	0.107769	0.103954	0.144301	0.116705	0.11971	0.122338	0.133612	0.124337
Normalized		2.60861	2.46868	3.13754	3.08223	2.96028	3.22744	2.95592	2.59106	3.32873	3.49794	3.73666	3.49967	2.33428	2.53267	2.73331	2.69978	3.33812	3.27422	3.84543	3.14538	4.03353	4.01482	4.13861	3.91625
mean		2.91413						3.26833						2.81873						3.849
