# Supplementary material for: YIPF3 and YIPF4 regulate autophagic turnover of the Golgi apparatus
Source: EMBO J. 2024 May 31;43(14):8. doi: 10.1038/s44318-024-00131-3 (PMC11250848; doi:10.1038/s44318-024-00131-3)
Supplement: Supplementary file 11 — Source data Fig. 8 [file 44318_2024_131_MOESM11_ESM.zip]

Archive with 5 entries (3 files):
- Figure 8/.DS_Store
- Figure 8/8A/
- Figure 8/8A/western_Figure8A.tif
- Figure 8/8B/
- Figure 8/8B/Figure8B__quantification.xlsx
