# Supplementary material for: YIPF3 and YIPF4 regulate autophagic turnover of the Golgi apparatus
Source: EMBO J. 2024 May 31;43(14):8. doi: 10.1038/s44318-024-00131-3 (PMC11250848; doi:10.1038/s44318-024-00131-3)
Supplement: Supplementary file 11 — Source data Fig. 8 [file 44318_2024_131_MOESM11_ESM.zip › Figure 8/8B/Figure8B__quantification.xlsx]

## Sheet: Growing
Growing
Halo/(Halo +Halo-mGFP-Golgi) (normalized)	WT				YIPF3 KO				YIPF3 KO + HA-YIPF3 WT				YIPF3 KO + HA-YIPF3 LIR2A_1
independent experiments	1	2	3	4	1	2	3	4	1	2	3	4	1	2	3	4
Halo-mGFP-Golgi	8.0131e+06	7.53645e+06	8.07095e+06	8.15777e+06	7.53837e+06	8.67019e+06	8.55412e+06	8.35129e+06	9.47832e+06	9.08163e+06	9.65562e+06	9.05535e+06	8.83714e+06	8.97483e+06	9.04506e+06	9.00372e+06
free Halo	279072	230660	297952	315449	178076	205688	215276	218755	326172	319794	371144	413058	229682	211175	294095	275905
Halo/(Halo +Halo-mGFP-Golgi)	0.0336549	0.0296971	0.0356023	0.0372289	0.0230775	0.0231738	0.0245485	0.0255255	0.0332676	0.0340155	0.0370153	0.0436249	0.0253322	0.0229887	0.0314905	0.0297323
Normalized	1	1	1	1	0.685711	0.780341	0.689521	0.685638	0.988494	1.14542	1.03969	1.1718	0.752704	0.774109	0.88451	0.798635
mean	1				0.710303				1.08635				0.80249

## Sheet: Starvation
Starvation
Halo/(Halo +Halo-mGFP-Golgi) (normalized)	WT				YIPF3 KO				YIPF3 KO + HA-YIPF3 WT				YIPF3 KO + HA-YIPF3 LIR2A_1
independent experiments	1	2	3	4	1	2	3	4	1	2	3	4	1	2	3	4
Halo-mGFP-Golgi	9.62754e+06	9.89171e+06	9.93664e+06	9.52335e+06	1.08463e+07	1.06593e+07	1.07694e+07	1.08213e+07	1.13537e+07	1.0938e+07	1.00317e+07	1.05456e+07	1.1806e+07	1.15207e+07	1.16577e+07	1.13211e+07
free Halo	1.0865e+06	1.16292e+06	1.42312e+06	1.24361e+06	765166	782824	882190	864218	1.30739e+06	1.32264e+06	1.35449e+06	1.41409e+06	840369	862448	1.00305e+06	990606
Halo/(Halo +Halo-mGFP-Golgi)	0.101409	0.105198	0.125277	0.115502	0.0658976	0.0684159	0.0757144	0.0739564	0.10326	0.107877	0.118959	0.118238	0.0664511	0.0696469	0.0792252	0.0804602
Normalized	3.01319	3.54236	3.5188	3.10249	1.95804	2.30379	2.12667	1.98653	3.0682	3.63257	3.34133	3.17597	1.97449	2.34525	2.22529	2.16123
mean	3.29421				2.09376				3.30452				2.17656
