# Supplementary material for: YIPF3 and YIPF4 regulate autophagic turnover of the Golgi apparatus
Source: EMBO J. 2024 May 31;43(14):8. doi: 10.1038/s44318-024-00131-3 (PMC11250848; doi:10.1038/s44318-024-00131-3)
Supplement: Supplementary file 12 — Source data Fig. 9 [file 44318_2024_131_MOESM12_ESM.zip]

Archive with 9 entries (5 files):
- Figure 9/.DS_Store
- Figure 9/9B/
- Figure 9/9B/western_Figure9B.tif
- Figure 9/9D/
- Figure 9/9D/western_Figure9D.tif
- Figure 9/9E/
- Figure 9/9E/western_Figure9E.tif
- Figure 9/9F/
- Figure 9/9F/Figure9F__quantification.xlsx
