# Supplementary material for: YIPF3 and YIPF4 regulate autophagic turnover of the Golgi apparatus
Source: EMBO J. 2024 May 31;43(14):8. doi: 10.1038/s44318-024-00131-3 (PMC11250848; doi:10.1038/s44318-024-00131-3)
Supplement: Supplementary file 12 — Source data Fig. 9 [file 44318_2024_131_MOESM12_ESM.zip › Figure 9/9F/Figure9F__quantification.xlsx]

## Sheet: Growing
Growing
Halo/(Halo +Halo-mGFP-Golgi) (normalized)	WT				YIPF3 KO				YIPF3 KO + HA-YIPF3 WT				YIPF3 KO + HA-YIPF3 2SA
independent experiments	1	2	3	4	1	2	3	4	1	2	3	4	1	2	3	4
Halo-mGFP-Golgi	9.37315e+06	1.02109e+07	1.22246e+07	1.17401e+07	1.68888e+07	1.46846e+07	1.65988e+07	2.13086e+07	1.11024e+07	9.76107e+06	9.91063e+06	1.52605e+07	1.10111e+07	1.04386e+07	1.00877e+07	1.58295e+07
free Halo	415618	379524	509021	443327	641378	324162	387830	362408	454713	293365	307648	353779	277990	212694	205553	316960
Halo/(Halo +Halo-mGFP-Golgi)	0.0424586	0.0358367	0.0399744	0.0363876	0.036587	0.0215982	0.0228315	0.0167232	0.0393448	0.0291776	0.0301076	0.0226574	0.0246245	0.0199688	0.0199697	0.0196303
Normalized	1	1	1	1	0.86171	0.602684	0.571152	0.459585	0.926661	0.814183	0.753171	0.622668	0.579966	0.557217	0.499562	0.539477
mean	1				0.623783				0.779171				0.544055

## Sheet: Starvation
Starvation
Halo/(Halo +Halo-mGFP-Golgi) (normalized)	WT				YIPF3 KO				YIPF3 KO + HA-YIPF3 WT				YIPF3 KO + HA-YIPF3 2SA
independent experiments	1	2	3	4	1	2	3	4	1	2	3	4	1	2	3	4
Halo-mGFP-Golgi	1.20843e+07	1.03343e+07	1.34724e+07	1.51607e+07	1.99575e+07	1.84328e+07	2.27692e+07	2.39588e+07	1.38132e+07	1.41626e+07	1.2386e+07	1.8598e+07	1.36926e+07	1.32831e+07	1.55082e+07	1.99062e+07
free Halo	1.35576e+06	1.00011e+06	1.43163e+06	1.38849e+06	1.36601e+06	971651	1.31632e+06	1.2578e+06	1.3791e+06	1.25338e+06	1.16328e+06	1.64136e+06	820304	686585	846516	1.10975e+06
Halo/(Halo +Halo-mGFP-Golgi)	0.100875	0.0882362	0.0960567	0.0839008	0.064061	0.0500735	0.0546519	0.0498797	0.0907762	0.0813036	0.0858556	0.0810976	0.0565226	0.049148	0.0517597	0.052805
Normalized	2.37584	2.46217	2.40295	2.30575	1.50879	1.39727	1.36717	1.37079	2.13799	2.26872	2.14776	2.22872	1.33124	1.37144	1.29482	1.45118
mean	2.38668				1.411				2.1958				1.36217
