# Supplementary material for: YIPF3 and YIPF4 regulate autophagic turnover of the Golgi apparatus
Source: EMBO J. 2024 May 31;43(14):8. doi: 10.1038/s44318-024-00131-3 (PMC11250848; doi:10.1038/s44318-024-00131-3)
Supplement: Supplementary file 13 — EV and Appendix Figure Source Data [file 44318_2024_131_MOESM13_ESM.zip]

Archive with 116 entries (97 files):
- ExpandedFigure 1/
- ExpandedFigure 1/.DS_Store
- ExpandedFigure 1/EV1A/
- ExpandedFigure 1/EV1A/western_FigureEV1A.tif
- ExpandedFigure 1/EV1B/
- ExpandedFigure 1/EV1B/EV1B_GM130_Growing_YIPF3KO.tif
- ExpandedFigure 1/EV1B/FigureEV1B_GM130_Growing_WT.tif
- ExpandedFigure 1/EV1B/FigureEV1B_GM130_Growing_YIPF4KO.tif
- ExpandedFigure 1/EV1B/FigureEV1B_GM130_Starvation_WT.tif
- ExpandedFigure 1/EV1B/FigureEV1B_GM130_Starvation_YIPF3KO.tif
- ExpandedFigure 1/EV1B/FigureEV1B_GM130_Starvation_YIPF4KO.tif
- ExpandedFigure 1/EV1B/FigureEV1B_p230_Growing_WT.tif
- ExpandedFigure 1/EV1B/FigureEV1B_p230_Growing_YIPF3KO.tif
- ExpandedFigure 1/EV1B/FigureEV1B_p230_Growing_YIPF4KO.tif
- ExpandedFigure 1/EV1B/FigureEV1B_p230_Starvation_WT.tif
- ExpandedFigure 1/EV1B/FigureEV1B_p230_Starvation_YIPF3KO.tif
- ExpandedFigure 1/EV1B/FigureEV1B_p230_Starvation_YIPF4KO.tif
- ExpandedFigure 2/
- ExpandedFigure 2/.DS_Store
- ExpandedFigure 2/EV2A/
- ExpandedFigure 2/EV2A/FigureEV2A_EGFP-YIPF3_EGFP.tif
- ExpandedFigure 2/EV2A/FigureEV2A_EGFP-YIPF3_GM130.tif
- ExpandedFigure 2/EV2A/FigureEV2A_EGFP-YIPF3_merge.tif
- ExpandedFigure 2/EV2A/FigureEV2A_EGFP-YIPF4_EGFP.tif
- ExpandedFigure 2/EV2A/FigureEV2A_EGFP-YIPF4_GM130.tif
- ExpandedFigure 2/EV2A/FigureEV2A_EGFP-YIPF4_merge.tif
- ExpandedFigure 2/EV2B/
- ExpandedFigure 2/EV2B/FigureEV2B_EGFP-YIPF3_EGFP.tif
- ExpandedFigure 2/EV2B/FigureEV2B_EGFP-YIPF3_LAMP1.tif
- ExpandedFigure 2/EV2B/FigureEV2B_EGFP-YIPF3_merge.tif
- ExpandedFigure 2/EV2B/FigureEV2B_EGFP-YIPF4_EGFP.tif
- ExpandedFigure 2/EV2B/FigureEV2B_EGFP-YIPF4_LAMP1.tif
- ExpandedFigure 2/EV2B/FigureEV2B_EGFP-YIPF4_merge.tif
- ExpandedFigure 2/EV2C/
- ExpandedFigure 2/EV2C/FigureEV2C_MAN2A1-mCherry_EGFP.tif
- ExpandedFigure 2/EV2C/FigureEV2C_MAN2A1-mCherry_mCherry.tif
- ExpandedFigure 2/EV2C/FigureEV2C_MAN2A1-mCherry_merge.tif
- ExpandedFigure 2/EV2C/FigureEV2C_TMEM165_EGFP.tif
- ExpandedFigure 2/EV2C/FigureEV2C_TMEM165_TMEM165.tif
- ExpandedFigure 2/EV2C/FigureEV2C_TMEM165_merge.tif
- ExpandedFigure 2/EV2D/
- ExpandedFigure 2/EV2D/FigureEV2D_GM130_Growing_GM130.tif
- ExpandedFigure 2/EV2D/FigureEV2D_GM130_Growing_YIPF3.tif
- ExpandedFigure 2/EV2D/FigureEV2D_GM130_Growing_merge.tif
- ExpandedFigure 2/EV2D/FigureEV2D_GM130_StarvationBafA1_GM130.tif
- ExpandedFigure 2/EV2D/FigureEV2D_GM130_StarvationBafA1_YIPF3.tif
- ExpandedFigure 2/EV2D/FigureEV2D_GM130_StarvationBafA1_merge.tif
- ExpandedFigure 2/EV2D/FigureEV2D_GRASP55_Growing_GRASP55.tif
- ExpandedFigure 2/EV2D/FigureEV2D_GRASP55_Growing_YIPF3.tif
- ExpandedFigure 2/EV2D/FigureEV2D_GRASP55_Growing_merge.tif
- ExpandedFigure 2/EV2D/FigureEV2D_GRASP55_StarvationBafA1_GRASP55.tif
- ExpandedFigure 2/EV2D/FigureEV2D_GRASP55_StarvationBafA1_YIPF3.tif
- ExpandedFigure 2/EV2D/FigureEV2D_GRASP55_StarvationBafA1_merge.tif
- ExpandedFigure 2/EV2D/FigureEV2D__quantification.xlsx
- ExpandedFigure 3/
- ExpandedFigure 3/.DS_Store
- ExpandedFigure 3/EV3A/
- ExpandedFigure 3/EV3A/FigureEV3A_EGFP-YIPF3LIR2A1_GM130_EGFP.tif
- ExpandedFigure 3/EV3A/FigureEV3A_EGFP-YIPF3LIR2A1_GM130_GM130.tif
- ExpandedFigure 3/EV3A/FigureEV3A_EGFP-YIPF3LIR2A1_GM130_merge.tif
- ExpandedFigure 3/EV3A/FigureEV3A_EGFP-YIPF3LIR2A1_TMEM165_EGFP.tif
- ExpandedFigure 3/EV3A/FigureEV3A_EGFP-YIPF3LIR2A1_TMEM165_TMEM165.tif
- ExpandedFigure 3/EV3A/FigureEV3A_EGFP-YIPF3LIR2A1_TMEM165_merge.tif
- ExpandedFigure 3/EV3A/FigureEV3A_EGFP-YIPF3WT_GM130_EGFP.tif
- ExpandedFigure 3/EV3A/FigureEV3A_EGFP-YIPF3WT_GM130_GM130.tif
- ExpandedFigure 3/EV3A/FigureEV3A_EGFP-YIPF3WT_GM130_merge.tif
- ExpandedFigure 3/EV3A/FigureEV3A_EGFP-YIPF3WT_TMEM165_EGFP.tif
- ExpandedFigure 3/EV3A/FigureEV3A_EGFP-YIPF3WT_TMEM165_TMEM165.tif
- ExpandedFigure 3/EV3A/FigureEV3A_EGFP-YIPF3WT_TMEM165_merge.tif
- ExpandedFigure 3/EV3B/
- ExpandedFigure 3/EV3B/FigureEV3B_EGFP-YIPF3LIR2A1_EGFP.tif
- ExpandedFigure 3/EV3B/FigureEV3B_EGFP-YIPF3LIR2A1_mCherry.tif
- ExpandedFigure 3/EV3B/FigureEV3B_EGFP-YIPF3LIR2A1_merge.tif
- ExpandedFigure 3/EV3B/FigureEV3B_EGFP-YIPF3WT_EGFP.tif
- ExpandedFigure 3/EV3B/FigureEV3B_EGFP-YIPF3WT_mCherry.tif
- ExpandedFigure 3/EV3B/FigureEV3B_EGFP-YIPF3WT_merge.tif
- ExpandedFigure 4/
- ExpandedFigure 4/.DS_Store
- ExpandedFigure 4/EV4A/
- ExpandedFigure 4/EV4A/western_FigureEV4A.tif
- ExpandedFigure 4/EV4B/
- ExpandedFigure 4/EV4B/FigureEV4B_quantification.xlsx
- ExpandedFigure 4/EV4C/
- ExpandedFigure 4/EV4C/western_FigureEV4C.tif
- ExpandedFigure 4/EV4D/
- ExpandedFigure 4/EV4D/FigureEV4D_quantification.xlsx
- ExpandedFigure 4/EV4E/
- ExpandedFigure 4/EV4E/FigureEV4E_EGFP-YIPF3_Growing_EGFP.tif
- ExpandedFigure 4/EV4E/FigureEV4E_EGFP-YIPF3_Growing_FIP200.tif
- ExpandedFigure 4/EV4E/FigureEV4E_EGFP-YIPF3_Growing_merge.tif
- ExpandedFigure 4/EV4E/FigureEV4E_EGFP-YIPF3_StarvationBafA1_EGFP.tif
- ExpandedFigure 4/EV4E/FigureEV4E_EGFP-YIPF3_StarvationBafA1_FIP200.tif
- ExpandedFigure 4/EV4E/FigureEV4E_EGFP-YIPF3_StarvationBafA1_merge.tif
- ExpandedFigure 4/EV4E/FigureEV4E_EGFP-YIPF4_Growing_EGFP.tif
- ExpandedFigure 4/EV4E/FigureEV4E_EGFP-YIPF4_Growing_FIP200.tif
- ExpandedFigure 4/EV4E/FigureEV4E_EGFP-YIPF4_Growing_merge.tif
- ExpandedFigure 4/EV4E/FigureEV4E_EGFP-YIPF4_StarvationBafA1_EGFP.tif
- ExpandedFigure 4/EV4E/FigureEV4E_EGFP-YIPF4_StarvationBafA1_FIP200.tif
- ExpandedFigure 4/EV4E/FigureEV4E_EGFP-YIPF4_StarvationBafA1_merge.tif
- ExpandedFigure 5/
- ExpandedFigure 5/.DS_Store
- ExpandedFigure 5/EV5/
- ExpandedFigure 5/EV5/western_FigureEV5.tif
- __MACOSX/ExpandedFigure 1/._.DS_Store
- __MACOSX/ExpandedFigure 1/EV1A/._western_FigureEV1A.tif
- __MACOSX/ExpandedFigure 2/._.DS_Store
- __MACOSX/ExpandedFigure 2/EV2D/._FigureEV2D__quantification.xlsx
- __MACOSX/ExpandedFigure 3/._.DS_Store
- __MACOSX/ExpandedFigure 4/._.DS_Store
- __MACOSX/ExpandedFigure 4/EV4A/._western_FigureEV4A.tif
- __MACOSX/ExpandedFigure 4/EV4B/._FigureEV4B_quantification.xlsx
- __MACOSX/ExpandedFigure 4/EV4C/._western_FigureEV4C.tif
- __MACOSX/ExpandedFigure 4/EV4D/._FigureEV4D_quantification.xlsx
- __MACOSX/ExpandedFigure 5/._.DS_Store
- __MACOSX/ExpandedFigure 5/EV5/._western_FigureEV5.tif
- source_data_for_AppendixFigS1.zip
