# Supplementary material for: YIPF3 and YIPF4 regulate autophagic turnover of the Golgi apparatus
Source: EMBO J. 2024 May 31;43(14):8. doi: 10.1038/s44318-024-00131-3 (PMC11250848; doi:10.1038/s44318-024-00131-3)
Supplement: Supplementary file 13 — EV and Appendix Figure Source Data [file 44318_2024_131_MOESM13_ESM.zip › ExpandedFigure 2/EV2D/FigureEV2D__quantification.xlsx]

## Sheet: FigEV2D
Colcolazation rate	GM130/YIPF3			GRASP55/YIPF3
independent experiments	1	2	3	1	2	3
cell count	10	10	10	10	10	10
mean of colcolazation rate in each experiments	0.374151	0.482664	0.427683	0.772435	0.65117	0.625275
mean of each experiments (%)	42.8166			68.296
standard deviation (%)	5.4258			7.85621
number of cells	GM130/YIPF3			GRASP55/YIPF3
1	0.285714	0.526316	0.365854	0.857143	0.529412	0.545455
2	0.777778	0.565217	0.625	0.704545	0.666667	0.692308
3	0.384615	0.83871	0.44	0.75	0.761905	0.8
4	0.222222	0.52	0.346154	0.678571	0.727273	0.470588
5	0.257143	0.458333	0.435484	0.789474	0.870968	0.851852
6	0.148148	0.538462	0.35	0.896552	0.595745	0.666667
7	0.366667	0.230769	0.431818	0.76	0.634615	0.684211
8	0.357143	0.277778	0.365854	0.705882	0.605263	0.5
9	0.388889	0.421053	0.416667	0.826087	0.581395	0.416667
10	0.553191	0.45	0.5	0.756098	0.538462	0.625
