# Supplementary material for: YIPF3 and YIPF4 regulate autophagic turnover of the Golgi apparatus
Source: EMBO J. 2024 May 31;43(14):8. doi: 10.1038/s44318-024-00131-3 (PMC11250848; doi:10.1038/s44318-024-00131-3)
Supplement: Supplementary file 13 — EV and Appendix Figure Source Data [file 44318_2024_131_MOESM13_ESM.zip › ExpandedFigure 4/EV4B/FigureEV4B_quantification.xlsx]

## Sheet: Growing
Growing
Halo/(Halo +Halo-LC3B) (normalized)	WT			YIPF3 KO			YIPF4 KO			FIP200 KO
independent experiments	1	2	3	1	2	3	1	2	3	1	2	3
Halo-LC3B	1.30339e+07	4.123e+06	8.70709e+06	1.1345e+07	5.09486e+06	1.22182e+07	1.03508e+07	3.56155e+06	6.70411e+06	1.55803e+07	7.11495e+06	1.63143e+07
free Halo	5.14919e+06	1.7174e+06	1.09215e+07	6309007	1.79356e+06	1.12826e+07	4.78687e+06	920701	5.91841e+06	1.20976e+06	19590.3	1.24372e+06
Halo/(Halo +Halo-LC3B)	0.283186	0.294055	0.556408	0.357369	0.260373	0.480095	0.316222	0.20541	0.468877	0.0720522	0.00274584	0.0708347
Normalized	1	1	1	1.26196	0.885458	0.862848	1.11666	0.698544	0.842685	0.254434	0.00933784	0.127307
mean	1			1.00342			0.885962			0.13036

## Sheet: Starvation
Starvation
Halo/(Halo +Halo-LC3B) (normalized)	WT			YIPF3 KO			YIPF4 KO			FIP200 KO
independent experiments	1	2	3	1	2	3	1	2	3	1	2	3
Halo-LC3B	8.7779e+06	3.80936e+06	6.40139e+06	7.83783e+06	4.13173e+06	8.90193e+06	1.05434e+07	2.99956e+06	4.28644e+06	1.66864e+07	6.21136e+06	2.19387e+07
free Halo	2.00209e+07	6.15267e+06	2.57112e+07	1.75428e+07	6.32883e+06	2.74034e+07	1.91663e+07	5.7775e+06	2.11235e+07	1.68854e+06	-268.981	3.18914e+06
Halo/(Halo +Halo-LC3B)	0.695199	0.617612	0.800658	0.691189	0.605018	0.754804	0.645118	0.65825	0.831308	0.0918933	0	0.126917
Normalized	2.45492	2.10033	1.43898	2.44076	2.0575	1.35657	2.27807	2.23853	1.49406	0.324498	0	0.2281
mean	1.99807			1.95161			2.00355			0.184199
