# Supplementary material for: YIPF3 and YIPF4 regulate autophagic turnover of the Golgi apparatus
Source: EMBO J. 2024 May 31;43(14):8. doi: 10.1038/s44318-024-00131-3 (PMC11250848; doi:10.1038/s44318-024-00131-3)
Supplement: Supplementary file 13 — EV and Appendix Figure Source Data [file 44318_2024_131_MOESM13_ESM.zip › ExpandedFigure 4/EV4D/FigureEV4D_quantification.xlsx]

## Sheet: Growing
Growing
Halo/(Halo +Halo-mGFP-KDEL) (normalized)	WT			YIPF3 KO			YIPF4 KO			FIP200 KO
independent experiments	1	2	3	1	2	3	1	2	3	1	2	3
Halo-mGFP-KDEL	8.60002e+06	1.69801e+07	1.02361e+07	8.6976e+06	1.62624e+07	1.02592e+07	6.19343e+06	1.15854e+07	9.16406e+06	1.05423e+07	2.26725e+07	1.54809e+07
free Halo	289285	556651	361972	314938	547230	368585	186446	375543	257867	27298.3	54499.2	22493.1
Halo/(Halo +Halo-mGFP-KDEL)	0.032543	0.0317419	0.0341546	0.0349444	0.0325546	0.0346812	0.0292241	0.0313976	0.0273688	0.00258272	0.00239799	0.00145085
Normalized	1	1	1	1.07379	1.0256	1.01542	0.898014	0.989151	0.801321	0.0793633	0.0755466	0.042479
mean	1			1.03827			0.896162			0.0657963

## Sheet: Starvation
Starvation
Halo/(Halo +Halo-mGFP-KDEL) (normalized)	WT			YIPF3 KO			YIPF4 KO			FIP200 KO
independent experiments	1	2	3	1	2	3	1	2	3	1	2	3
Halo-mGFP-KDEL	9.07135e+06	1.69512e+07	1.57881e+07	8.32776e+06	1.21293e+07	1.56466e+07	5.67927e+06	1.46358e+07	1.01486e+07	1.01697e+07	2.27049e+07	1.82773e+07
free Halo	894683	1.80254e+06	1.55836e+06	769747	1.11924e+06	1.50446e+06	489094	1.51743e+06	1.11913e+06	21317.6	16009.2	-37186.5
Halo/(Halo +Halo-mGFP-KDEL)	0.0897732	0.0961162	0.0898377	0.0846108	0.0844806	0.0877183	0.0792908	0.0939398	0.0993215	0.0020918	0.0007046	0
Normalized	2.7586	3.02805	2.63032	2.59997	2.66148	2.56827	2.43649	2.95948	2.90799	0.0642779	0.0221978	0
mean	2.80566			2.60991			2.76799			0.0288252
